# Supplementary material for: Mimicking H3 Substrate Arginine in the Design of G9a Lysine Methyltransferase Inhibitors for Cancer Therapy: A Computational Study for Structure-Based Drug Design
Source: ACS Omega. 2021 Feb 22;6(9):6100–11. doi: 10.1021/acsomega.0c04710 (PMC7948220; doi:10.1021/acsomega.0c04710)
Supplement: Supplementary file 7 — ao0c04710_si_007.pdb [file ao0c04710_si_007.pdb]

TITLE     3RJW_BIX-01294_guanido_Overlap
REMARK   4      COMPLIES WITH FORMAT V. 3.0, 1-DEC-2006
REMARK 888
REMARK 888 WRITTEN BY MAESTRO (A PRODUCT OF SCHRODINGER, LLC)
SEQRES   1 A  270  THR GLU LYS ILE ILE CYS ARG ASP VAL ALA ARG GLY TYR
SEQRES   2 A  270  GLU ASN VAL PRO ILE PRO CYS VAL ASN GLY VAL ASP GLY
SEQRES   3 A  270  GLU PRO CYS PRO GLU ASP TYR LYS TYR ILE SER GLU ASN
SEQRES   4 A  270  CYS GLU THR SER THR MET ASN ILE ASP ARG ASN ILE THR
SEQRES   5 A  270  HIS LEU GLN HIS CYS THR CYS VAL ASP ASP CYS SER SER
SEQRES   6 A  270  SER ASN CYS LEU CYS GLY GLN LEU SER ILE ARG CYS TRP
SEQRES   7 A  270  TYR ASP LYS ASP GLY ARG LEU LEU GLN GLU PHE ASN LYS
SEQRES   8 A  270  ILE GLU PRO PRO LEU ILE PHE GLU CYS ASN GLN ALA CYS
SEQRES   9 A  270  SER CYS TRP ARG ASN CYS LYS ASN ARG VAL VAL GLN SER
SEQRES  10 A  270  GLY ILE LYS VAL ARG LEU GLN LEU TYR ARG THR ALA LYS
SEQRES  11 A  270  MET GLY TRP GLY VAL ARG ALA LEU GLN THR ILE PRO GLN
SEQRES  12 A  270  GLY THR PHE ILE CYS GLU TYR VAL GLY GLU LEU ILE SER
SEQRES  13 A  270  ASP ALA GLU ALA ASP VAL ARG GLU ASP ASP SER TYR LEU
SEQRES  14 A  270  PHE ASP LEU ASP ASN LYS ASP GLY GLU VAL TYR CYS ILE
SEQRES  15 A  270  ASP ALA ARG TYR TYR GLY ASN ILE SER ARG PHE ILE ASN
SEQRES  16 A  270  HIS LEU CYS ASP PRO ASN ILE ILE PRO VAL ARG VAL PHE
SEQRES  17 A  270  MET LEU HIS GLN ASP LEU ARG PHE PRO ARG ILE ALA PHE
SEQRES  18 A  270  PHE SER SER ARG ASP ILE ARG THR GLY GLU GLU LEU GLY
SEQRES  19 A  270  PHE ASP TYR GLY ASP ARG PHE TRP ASP ILE LYS SER LYS
SEQRES  20 A  270  TYR PHE THR CYS GLN CYS GLY SER GLU LYS CYS LYS HIS
SEQRES  21 A  270  SER ALA GLU ALA ILE ALA LEU GLU GLN SER
HELIX    1   1 LEU A  986  LEU A  990  1                                   5
HELIX    2   2 ASP A 1074  ALA A 1077  1                                   4
HELIX    3   3 ASP A 1156  ILE A 1161  1                                   6
HELIX    4   4 ALA A 1179  GLN A 1186  1                                   8
SHEET    1   1 1 LYS A 920  CYS A 923  0
SHEET    2   2 1 CYS A 937  ASN A 939  0
SHEET    3   3 1 LYS A 951  TYR A 952  0
SHEET    4   4 1 CYS A 957  GLU A 958  0
SHEET    5   5 1 ILE A1014  PHE A1015  0
SHEET    6   6 1 LEU A1040  ARG A1044  0
SHEET    7   7 1 TRP A1050  ALA A1054  0
SHEET    8   8 1 PHE A1063  GLU A1066  0
SHEET    9   9 1 GLY A1069  SER A1073  0
SHEET   10  10 1 LEU A1086  ASP A1090  0
SHEET   11  11 1 VAL A1096  ASP A1100  0
SHEET   12  12 1 TYR A1104  GLY A1105  0
SHEET   13  13 1 ASN A1112  HIS A1113  0
SHEET   14  14 1 ILE A1119  PHE A1125  0
SHEET   15  15 1 ILE A1136  SER A1140  0
SHEET   16  16 1 GLY A1151  PHE A1152  0
TURN     1   1 THR A 918  GLU A 919
TURN     2   2 ARG A 924  PRO A 936
TURN     3   3 GLY A 940  TYR A 950
TURN     4   4 ILE A 953  ASN A 956
TURN     5   5 THR A 959  CYS A 985
TURN     6   6 SER A 991  LEU A1013
TURN     7   7 GLU A1016  ARG A1039
TURN     8   8 THR A1045  GLY A1049
TURN     9   9 LEU A1055  THR A1062
TURN    10  10 TYR A1067  VAL A1068
TURN    11  11 ASP A1078  TYR A1085
TURN    12  12 ASN A1091  GLU A1095
TURN    13  13 ALA A1101  TYR A1103
TURN    14  14 ASN A1106  ILE A1111
TURN    15  15 LEU A1114  ASN A1118
TURN    16  16 MET A1126  ARG A1135
TURN    17  17 SER A1141  LEU A1150
TURN    18  18 ASP A1153  GLY A1155
TURN    19  19 LYS A1162  SER A1178
TURN    20  20 SER A1187  SAH A1198
ATOM      1  N   THR A 918     -25.216 -20.014  43.899  1.00 74.92           N
ANISOU    1  N   THR A 918     6459   5977  16030   -908   2240   2553       N
ATOM      2  CA  THR A 918     -23.814 -20.550  43.793  1.00 74.77           C
ANISOU    2  CA  THR A 918     6641   5807  15961   -836   2159   2560       C
ATOM      3  C   THR A 918     -22.951 -19.458  43.109  1.00 76.71           C
ANISOU    3  C   THR A 918     7025   6176  15944   -708   1970   2312       C
ATOM      4  O   THR A 918     -23.479 -18.553  42.455  1.00 77.05           O
ANISOU    4  O   THR A 918     6998   6308  15968   -723   1854   2103       O
ATOM      5  CB  THR A 918     -23.711 -21.875  42.977  1.00 83.04           C
ANISOU    5  CB  THR A 918     7678   6488  17385   -986   2112   2526       C
ATOM      6  OG1 THR A 918     -24.186 -21.725  41.647  1.00  0.00           O
ATOM      7  CG2 THR A 918     -24.494 -23.032  43.618  1.00  0.00           C
ATOM      8  H1  THR A 918     -25.795 -20.698  44.364  1.00  0.00           H
ATOM      9  H2  THR A 918     -25.206 -19.154  44.428  1.00  0.00           H
ATOM     10  HA  THR A 918     -23.490 -20.692  44.826  1.00  0.00           H
ATOM     11  HB  THR A 918     -22.666 -22.185  42.914  1.00  0.00           H
ATOM     12  HG1 THR A 918     -23.563 -21.183  41.156  1.00  0.00           H
ATOM     13 HG21 THR A 918     -24.375 -23.951  43.041  1.00  0.00           H
ATOM     14 HG22 THR A 918     -24.137 -23.234  44.628  1.00  0.00           H
ATOM     15 HG23 THR A 918     -25.561 -22.817  43.676  1.00  0.00           H
ATOM     16  H   THR A 918     -25.567 -19.848  42.966  1.00  0.00           H
ATOM     17  N   GLU A 919     -21.620 -19.579  43.266  1.00 69.88           N
ANISOU   17  N   GLU A 919     6339   5324  14888   -578   1946   2362       N
ATOM     18  CA  GLU A 919     -20.643 -18.708  42.613  1.00 65.62           C
ANISOU   18  CA  GLU A 919     5937   4900  14096   -456   1785   2158       C
ATOM     19  C   GLU A 919     -20.453 -19.105  41.141  1.00 69.07           C
ANISOU   19  C   GLU A 919     6431   5131  14680   -516   1592   1918       C
ATOM     20  O   GLU A 919     -20.324 -20.291  40.837  1.00 69.53           O
ANISOU   20  O   GLU A 919     6514   4929  14974   -592   1598   1937       O
ATOM     21  CB  GLU A 919     -19.324 -18.693  43.416  1.00 65.73           C
ANISOU   21  CB  GLU A 919     6093   5026  13855   -307   1838   2318       C
ATOM     22  CG  GLU A 919     -18.271 -17.709  42.859  1.00 64.14           C
ANISOU   22  CG  GLU A 919     6020   4985  13366   -180   1703   2136       C
ATOM     23  CD  GLU A 919     -17.012 -17.634  43.722  1.00 74.24           C
ANISOU   23  CD  GLU A 919     7423   6343  14444    -53   1734   2300       C
ATOM     24  OE1 GLU A 919     -15.934 -17.982  43.193  1.00 62.26           O
ANISOU   24  OE1 GLU A 919     5996   4622  13039    -25   1666   2298       O
ATOM     25  OE2 GLU A 919     -17.132 -17.200  44.890  1.00 62.02           O
ANISOU   25  OE2 GLU A 919     5864   5068  12633     13   1836   2433       O
ATOM     26  H   GLU A 919     -21.238 -20.339  43.810  1.00  0.00           H
ATOM     27  HA  GLU A 919     -21.036 -17.695  42.636  1.00  0.00           H
ATOM     28  HB3 GLU A 919     -18.900 -19.698  43.444  1.00  0.00           H
ATOM     29  HB2 GLU A 919     -19.546 -18.431  44.451  1.00  0.00           H
ATOM     30  HG3 GLU A 919     -18.695 -16.707  42.795  1.00  0.00           H
ATOM     31  HG2 GLU A 919     -17.981 -17.988  41.845  1.00  0.00           H
ATOM     32  N   LYS A 920     -20.448 -18.087  40.269  1.00 65.64           N
ANISOU   32  N   LYS A 920     6013   4819  14109   -485   1431   1692       N
ATOM     33  CA  LYS A 920     -20.273 -18.208  38.825  1.00 65.11           C
ANISOU   33  CA  LYS A 920     5991   4638  14112   -547   1237   1455       C
ATOM     34  C   LYS A 920     -19.184 -17.228  38.376  1.00 65.74           C
ANISOU   34  C   LYS A 920     6207   4860  13911   -413   1112   1329       C
ATOM     35  O   LYS A 920     -19.106 -16.125  38.919  1.00 63.07           O
ANISOU   35  O   LYS A 920     5884   4721  13358   -300   1150   1374       O
ATOM     36  CB  LYS A 920     -21.605 -17.868  38.120  1.00 68.78           C
ANISOU   36  CB  LYS A 920     6279   5119  14735   -692   1138   1324       C
ATOM     37  CG  LYS A 920     -22.758 -18.831  38.454  1.00  0.00           C
ATOM     38  CD  LYS A 920     -24.050 -18.480  37.703  1.00  0.00           C
ATOM     39  CE  LYS A 920     -25.210 -19.420  38.057  1.00  0.00           C
ATOM     40  NZ  LYS A 920     -26.437 -19.055  37.328  1.00  0.00           N
ATOM     41  HA  LYS A 920     -19.964 -19.220  38.554  1.00  0.00           H
ATOM     42  HB2 LYS A 920     -21.904 -16.849  38.371  1.00  0.00           H
ATOM     43  HB3 LYS A 920     -21.447 -17.880  37.040  1.00  0.00           H
ATOM     44  H   LYS A 920     -20.570 -17.143  40.613  1.00  0.00           H
ATOM     45  HG2 LYS A 920     -22.459 -19.853  38.215  1.00  0.00           H
ATOM     46  HG3 LYS A 920     -22.958 -18.812  39.525  1.00  0.00           H
ATOM     47  HD2 LYS A 920     -24.331 -17.450  37.932  1.00  0.00           H
ATOM     48  HD3 LYS A 920     -23.865 -18.515  36.629  1.00  0.00           H
ATOM     49  HE2 LYS A 920     -24.950 -20.451  37.814  1.00  0.00           H
ATOM     50  HE3 LYS A 920     -25.415 -19.383  39.128  1.00  0.00           H
ATOM     51  HZ2 LYS A 920     -26.706 -18.112  37.568  1.00  0.00           H
ATOM     52  HZ3 LYS A 920     -26.269 -19.113  36.334  1.00  0.00           H
ATOM     53  HZ1 LYS A 920     -27.181 -19.690  37.579  1.00  0.00           H
ATOM     54  N   ILE A 921     -18.401 -17.627  37.359  1.00 62.91           N
ANISOU   54  N   ILE A 921     5942   4401  13560   -437    978   1157       N
ATOM     55  CA  ILE A 921     -17.443 -16.755  36.675  1.00 60.25           C
ANISOU   55  CA  ILE A 921     5726   4190  12978   -331    852   1031       C
ATOM     56  C   ILE A 921     -18.212 -15.852  35.694  1.00 62.06           C
ANISOU   56  C   ILE A 921     5862   4548  13171   -393    688    876       C
ATOM     57  O   ILE A 921     -18.768 -16.348  34.713  1.00 62.21           O
ANISOU   57  O   ILE A 921     5822   4504  13313   -531    575    736       O
ATOM     58  CB  ILE A 921     -16.343 -17.556  35.912  1.00 63.26           C
ANISOU   58  CB  ILE A 921     6242   4412  13382   -317    816    937       C
ATOM     59  CG1 ILE A 921     -15.500 -18.410  36.888  1.00  0.00           C
ATOM     60  CG2 ILE A 921     -15.407 -16.665  35.059  1.00  0.00           C
ATOM     61  CD1 ILE A 921     -14.601 -19.449  36.199  1.00  0.00           C
ATOM     62  H   ILE A 921     -18.528 -18.545  36.959  1.00  0.00           H
ATOM     63  HA  ILE A 921     -16.950 -16.123  37.412  1.00  0.00           H
ATOM     64  HB  ILE A 921     -16.848 -18.244  35.231  1.00  0.00           H
ATOM     65 HG12 ILE A 921     -14.877 -17.755  37.498  1.00  0.00           H
ATOM     66 HG13 ILE A 921     -16.145 -18.939  37.589  1.00  0.00           H
ATOM     67 HG21 ILE A 921     -14.637 -17.252  34.560  1.00  0.00           H
ATOM     68 HG22 ILE A 921     -15.938 -16.133  34.270  1.00  0.00           H
ATOM     69 HG23 ILE A 921     -14.903 -15.922  35.678  1.00  0.00           H
ATOM     70 HD11 ILE A 921     -14.413 -20.296  36.858  1.00  0.00           H
ATOM     71 HD12 ILE A 921     -15.057 -19.837  35.287  1.00  0.00           H
ATOM     72 HD13 ILE A 921     -13.635 -19.019  35.934  1.00  0.00           H
ATOM     73  N   ILE A 922     -18.247 -14.551  36.012  1.00 57.04           N
ANISOU   73  N   ILE A 922     5194   4095  12384   -299    682    910       N
ATOM     74  CA  ILE A 922     -18.990 -13.533  35.267  1.00 57.10           C
ANISOU   74  CA  ILE A 922     5090   4222  12385   -331    541    825       C
ATOM     75  C   ILE A 922     -18.136 -12.953  34.112  1.00 63.00           C
ANISOU   75  C   ILE A 922     5933   5038  12968   -309    366    689       C
ATOM     76  O   ILE A 922     -18.700 -12.495  33.120  1.00 64.88           O
ANISOU   76  O   ILE A 922     6078   5347  13227   -390    209    613       O
ATOM     77  CG1 ILE A 922     -19.904 -12.804  37.604  1.00 59.85           C
ANISOU   77  CG1 ILE A 922     5191   4666  12882   -295    778   1018       C
ATOM     78  CB  ILE A 922     -19.435 -12.359  36.194  1.00 59.16           C
ANISOU   78  CB  ILE A 922     5263   4612  12604   -235    630    908       C
ATOM     79  CG2 ILE A 922     -20.528 -11.486  35.545  1.00  0.00           C
ATOM     80  CD1 ILE A 922     -21.124 -13.739  37.626  1.00  0.00           C
ATOM     81  HB  ILE A 922     -18.572 -11.712  36.360  1.00  0.00           H
ATOM     82 HG12 ILE A 922     -19.083 -13.280  38.137  1.00  0.00           H
ATOM     83 HG13 ILE A 922     -20.135 -11.917  38.196  1.00  0.00           H
ATOM     84  H   ILE A 922     -17.749 -14.227  36.830  1.00  0.00           H
ATOM     85  HA  ILE A 922     -19.879 -13.988  34.827  1.00  0.00           H
ATOM     86 HG21 ILE A 922     -20.858 -10.712  36.235  1.00  0.00           H
ATOM     87 HG22 ILE A 922     -20.185 -10.990  34.638  1.00  0.00           H
ATOM     88 HG23 ILE A 922     -21.404 -12.078  35.280  1.00  0.00           H
ATOM     89 HD11 ILE A 922     -21.211 -14.235  38.593  1.00  0.00           H
ATOM     90 HD12 ILE A 922     -22.048 -13.186  37.456  1.00  0.00           H
ATOM     91 HD13 ILE A 922     -21.056 -14.521  36.870  1.00  0.00           H
ATOM     92  N   CYS A 923     -16.799 -13.033  34.238  1.00 58.38           N
ANISOU   92  N   CYS A 923     5516   4455  12211   -205    393    675       N
ATOM     93  CA  CYS A 923     -15.826 -12.674  33.208  1.00 56.36           C
ANISOU   93  CA  CYS A 923     5358   4275  11781   -174    255    557       C
ATOM     94  C   CYS A 923     -14.518 -13.420  33.518  1.00 55.72           C
ANISOU   94  C   CYS A 923     5441   4120  11609    -97    320    545       C
ATOM     95  O   CYS A 923     -14.089 -13.417  34.671  1.00 54.25           O
ANISOU   95  O   CYS A 923     5305   3938  11371      3    448    667       O
ATOM     96  CB  CYS A 923     -15.632 -11.143  33.097  1.00 55.72           C
ANISOU   96  CB  CYS A 923     5254   4352  11567    -82    206    582       C
ATOM     97  SG  CYS A 923     -14.498 -10.682  31.756  1.00 58.94           S
ANISOU   97  SG  CYS A 923     5749   4876  11770    -63     32    473       S
ATOM     98  H   CYS A 923     -16.409 -13.430  35.082  1.00  0.00           H
ATOM     99  HA  CYS A 923     -16.204 -13.044  32.252  1.00  0.00           H
ATOM    100  HB3 CYS A 923     -15.235 -10.735  34.026  1.00  0.00           H
ATOM    101  HB2 CYS A 923     -16.585 -10.647  32.916  1.00  0.00           H
ATOM    102  HG  CYS A 923     -15.330 -10.986  30.756  1.00  0.00           H
ATOM    103  N   ARG A 924     -13.910 -14.052  32.498  1.00 51.15           N
ANISOU  103  N   ARG A 924     4931   3494  11010   -147    238    400       N
ATOM    104  CA  ARG A 924     -12.681 -14.844  32.637  1.00 51.04           C
ANISOU  104  CA  ARG A 924     5055   3392  10948    -69    297    373       C
ATOM    105  C   ARG A 924     -11.419 -14.000  32.908  1.00 51.15           C
ANISOU  105  C   ARG A 924     5158   3552  10724     79    290    415       C
ATOM    106  O   ARG A 924     -10.526 -14.485  33.603  1.00 50.12           O
ANISOU  106  O   ARG A 924     5110   3379  10555    182    378    488       O
ATOM    107  NE  ARG A 924      -9.900 -18.400  32.486  1.00 74.35           N
ANISOU  107  NE  ARG A 924     7982   6622  13644   -479   -175   -378       N
ATOM    108  CB  ARG A 924     -12.531 -15.764  31.402  1.00 54.25           C
ANISOU  108  CB  ARG A 924     5495   3713  11404   -170    226    157       C
ATOM    109  CG  ARG A 924     -11.259 -16.638  31.358  1.00 65.80           C
ANISOU  109  CG  ARG A 924     6911   5357  12732   -272     44     -5       C
ATOM    110  CD  ARG A 924     -11.200 -17.715  32.455  1.00 70.26           C
ANISOU  110  CD  ARG A 924     7487   5862  13346   -410     -5   -250       C
ATOM    111  CZ  ARG A 924      -8.804 -17.986  33.145  1.00  0.00           C
ATOM    112  NH1 ARG A 924      -8.807 -16.861  33.874  1.00  0.00           N
ATOM    113  NH2 ARG A 924      -7.682 -18.712  33.071  1.00  0.00           N
ATOM    114  H   ARG A 924     -14.315 -14.012  31.574  1.00  0.00           H
ATOM    115  HA  ARG A 924     -12.824 -15.484  33.509  1.00  0.00           H
ATOM    116  HB3 ARG A 924     -12.546 -15.148  30.501  1.00  0.00           H
ATOM    117  HB2 ARG A 924     -13.407 -16.411  31.336  1.00  0.00           H
ATOM    118  HG2 ARG A 924     -10.335 -16.060  31.307  1.00  0.00           H
ATOM    119  HG3 ARG A 924     -11.319 -17.164  30.404  1.00  0.00           H
ATOM    120  HD3 ARG A 924     -11.878 -18.509  32.140  1.00  0.00           H
ATOM    121  HD2 ARG A 924     -11.557 -17.394  33.433  1.00  0.00           H
ATOM    122  HE  ARG A 924      -9.830 -19.228  31.911  1.00  0.00           H
ATOM    123 HH11 ARG A 924      -7.976 -16.558  34.358  1.00  0.00           H
ATOM    124 HH12 ARG A 924      -9.629 -16.267  33.892  1.00  0.00           H
ATOM    125 HH21 ARG A 924      -6.845 -18.414  33.550  1.00  0.00           H
ATOM    126 HH22 ARG A 924      -7.659 -19.562  32.526  1.00  0.00           H
ATOM    127  N   ASP A 925     -11.376 -12.763  32.389  1.00 44.82           N
ANISOU  127  N   ASP A 925     4328   2920   9782     84    181    378       N
ATOM    128  CA  ASP A 925     -10.295 -11.814  32.632  1.00 42.38           C
ANISOU  128  CA  ASP A 925     4086   2748   9268    196    165    396       C
ATOM    129  C   ASP A 925     -10.817 -10.403  32.332  1.00 45.29           C
ANISOU  129  C   ASP A 925     4373   3245   9589    193     94    415       C
ATOM    130  O   ASP A 925     -11.114 -10.103  31.175  1.00 45.09           O
ANISOU  130  O   ASP A 925     4308   3292   9534    132    -38    356       O
ATOM    131  CB  ASP A 925      -9.005 -12.141  31.835  1.00 43.38           C
ANISOU  131  CB  ASP A 925     4307   2902   9274    213     99    276       C
ATOM    132  CG  ASP A 925      -7.819 -11.218  32.145  1.00 52.95           C
ANISOU  132  CG  ASP A 925     5587   4241  10288    327     98    300       C
ATOM    133  OD1 ASP A 925      -7.812 -10.612  33.239  1.00 53.30           O
ANISOU  133  OD1 ASP A 925     5628   4338  10287    401    173    404       O
ATOM    134  OD2 ASP A 925      -6.897 -11.182  31.303  1.00 56.16           O
ANISOU  134  OD2 ASP A 925     6046   4711  10582    333     32    204       O
ATOM    135  HA  ASP A 925     -10.060 -11.871  33.695  1.00  0.00           H
ATOM    136  HB3 ASP A 925      -9.224 -12.072  30.768  1.00  0.00           H
ATOM    137  HB2 ASP A 925      -8.691 -13.165  32.037  1.00  0.00           H
ATOM    138  H   ASP A 925     -12.147 -12.422  31.832  1.00  0.00           H
ATOM    139  N   VAL A 926     -10.879  -9.560  33.375  1.00 42.11           N
ANISOU  139  N   VAL A 926     3942   2881   9177    260    189    500       N
ATOM    140  CA  VAL A 926     -11.263  -8.150  33.263  1.00 42.32           C
ANISOU  140  CA  VAL A 926     3881   2983   9214    274    161    515       C
ATOM    141  C   VAL A 926     -10.129  -7.251  32.723  1.00 46.13           C
ANISOU  141  C   VAL A 926     4420   3560   9548    314     70    468       C
ATOM    142  O   VAL A 926     -10.421  -6.148  32.261  1.00 48.32           O
ANISOU  142  O   VAL A 926     4616   3874   9868    309      9    487       O
ATOM    143  CG1 VAL A 926     -12.954  -8.384  35.152  1.00 47.42           C
ANISOU  143  CG1 VAL A 926     4402   3570  10045    278    410    636       C
ATOM    144  CG2 VAL A 926     -10.672  -7.412  35.709  1.00 45.64           C
ANISOU  144  CG2 VAL A 926     4359   3504   9479    410    405    567       C
ATOM    145  CB  VAL A 926     -11.757  -7.578  34.622  1.00 46.29           C
ANISOU  145  CB  VAL A 926     4337   3504   9747    328    316    569       C
ATOM    146 HG21 VAL A 926     -11.108  -7.066  36.646  1.00  0.00           H
ATOM    147 HG22 VAL A 926     -10.159  -8.349  35.913  1.00  0.00           H
ATOM    148 HG23 VAL A 926      -9.919  -6.679  35.424  1.00  0.00           H
ATOM    149  H   VAL A 926     -10.600  -9.878  34.294  1.00  0.00           H
ATOM    150  HA  VAL A 926     -12.090  -8.078  32.553  1.00  0.00           H
ATOM    151  HB  VAL A 926     -12.145  -6.578  34.421  1.00  0.00           H
ATOM    152 HG11 VAL A 926     -13.439  -7.867  35.978  1.00  0.00           H
ATOM    153 HG12 VAL A 926     -13.706  -8.527  34.376  1.00  0.00           H
ATOM    154 HG13 VAL A 926     -12.650  -9.370  35.506  1.00  0.00           H
ATOM    155  N   ALA A 927      -8.873  -7.738  32.763  1.00 38.43           N
ANISOU  155  N   ALA A 927     3566   2614   8421    355     68    425       N
ATOM    156  CA  ALA A 927      -7.700  -7.037  32.243  1.00 36.02           C
ANISOU  156  CA  ALA A 927     3318   2405   7964    390      0    384       C
ATOM    157  C   ALA A 927      -7.577  -7.058  30.713  1.00 41.90           C
ANISOU  157  C   ALA A 927     4069   3192   8659    322   -136    327       C
ATOM    158  O   ALA A 927      -6.865  -6.212  30.175  1.00 41.32           O
ANISOU  158  O   ALA A 927     4036   3210   8453    341   -190    302       O
ATOM    159  CB  ALA A 927      -6.426  -7.609  32.881  1.00 34.70           C
ANISOU  159  CB  ALA A 927     3251   2276   7657    472     74    376       C
ATOM    160  H   ALA A 927      -8.704  -8.663  33.141  1.00  0.00           H
ATOM    161  HA  ALA A 927      -7.783  -5.998  32.541  1.00  0.00           H
ATOM    162  HB1 ALA A 927      -5.557  -7.033  32.567  1.00  0.00           H
ATOM    163  HB2 ALA A 927      -6.474  -7.571  33.970  1.00  0.00           H
ATOM    164  HB3 ALA A 927      -6.248  -8.642  32.587  1.00  0.00           H
ATOM    165  N   ARG A 928      -8.251  -8.014  30.047  1.00 40.87           N
ANISOU  165  N   ARG A 928     3889   3018   8621    229   -190    297       N
ATOM    166  CA  ARG A 928      -8.183  -8.290  28.605  1.00 41.72           C
ANISOU  166  CA  ARG A 928     3987   3207   8657    134   -319    212       C
ATOM    167  C   ARG A 928      -6.800  -8.810  28.144  1.00 45.57           C
ANISOU  167  C   ARG A 928     4589   3754   8972    167   -320    112       C
ATOM    168  O   ARG A 928      -6.444  -8.628  26.979  1.00 44.83           O
ANISOU  168  O   ARG A 928     4488   3805   8742    124   -418     79       O
ATOM    169  NH2 ARG A 928      -9.560  -3.097  28.660  1.00 51.19           N
ANISOU  169  NH2 ARG A 928     4832   4500  10117    244   -410    634       N
ATOM    170  CB  ARG A 928      -8.657  -7.086  27.746  1.00 39.86           C
ANISOU  170  CB  ARG A 928     3635   3099   8411     80   -451    294       C
ATOM    171  CG  ARG A 928      -9.962  -6.404  28.202  1.00 41.73           C
ANISOU  171  CG  ARG A 928     3731   3281   8843     66   -447    405       C
ATOM    172  CD  ARG A 928     -10.521  -5.419  27.157  1.00 41.05           C
ANISOU  172  CD  ARG A 928     3502   3305   8788     37   -575    534       C
ATOM    173  NE  ARG A 928      -9.520  -4.423  26.731  1.00 45.27           N
ANISOU  173  NE  ARG A 928     4072   3941   9188     77   -625    583       N
ATOM    174  CZ  ARG A 928      -9.057  -3.390  27.455  1.00 60.46           C
ANISOU  174  CZ  ARG A 928     6015   5809  11150    174   -547    639       C
ATOM    175  NH1 ARG A 928      -8.070  -2.629  26.969  1.00 50.63           N
ANISOU  175  NH1 ARG A 928     4788   4651   9797    188   -598    688       N
ATOM    176 HH12 ARG A 928      -7.629  -2.856  26.087  1.00  0.00           H
ATOM    177 HH21 ARG A 928      -9.160  -2.344  29.209  1.00  0.00           H
ATOM    178 HH22 ARG A 928     -10.282  -3.678  29.061  1.00  0.00           H
ATOM    179  H   ARG A 928      -8.820  -8.656  30.582  1.00  0.00           H
ATOM    180  HA  ARG A 928      -8.878  -9.112  28.430  1.00  0.00           H
ATOM    181  HB2 ARG A 928      -8.784  -7.423  26.716  1.00  0.00           H
ATOM    182  HB3 ARG A 928      -7.872  -6.330  27.717  1.00  0.00           H
ATOM    183  HG3 ARG A 928      -9.885  -5.942  29.186  1.00  0.00           H
ATOM    184  HG2 ARG A 928     -10.700  -7.200  28.306  1.00  0.00           H
ATOM    185  HD2 ARG A 928     -11.339  -4.850  27.600  1.00  0.00           H
ATOM    186  HD3 ARG A 928     -10.950  -5.955  26.310  1.00  0.00           H
ATOM    187  HE  ARG A 928      -9.071  -4.621  25.848  1.00  0.00           H
ATOM    188 HH11 ARG A 928      -7.681  -1.884  27.531  1.00  0.00           H
ATOM    189  N   GLY A 929      -6.042  -9.440  29.059  1.00 42.56           N
ANISOU  189  N   GLY A 929     4296   3274   8602    247   -206     85       N
ATOM    190  CA  GLY A 929      -4.707  -9.982  28.805  1.00 41.42           C
ANISOU  190  CA  GLY A 929     4241   3161   8336    300   -182     -1       C
ATOM    191  C   GLY A 929      -3.589  -8.929  28.914  1.00 45.57           C
ANISOU  191  C   GLY A 929     4797   3812   8704    381   -188     46       C
ATOM    192  O   GLY A 929      -2.456  -9.242  28.551  1.00 46.20           O
ANISOU  192  O   GLY A 929     4929   3949   8676    415   -181    -26       O
ATOM    193  H   GLY A 929      -6.421  -9.607  29.983  1.00  0.00           H
ATOM    194  HA2 GLY A 929      -4.667 -10.456  27.823  1.00  0.00           H
ATOM    195  HA3 GLY A 929      -4.514 -10.765  29.538  1.00  0.00           H
ATOM    196  N   TYR A 930      -3.877  -7.704  29.398  1.00 42.29           N
ANISOU  196  N   TYR A 930     4341   3436   8291    408   -190    151       N
ATOM    197  CA  TYR A 930      -2.890  -6.629  29.579  1.00 40.39           C
ANISOU  197  CA  TYR A 930     4116   3298   7932    464   -190    183       C
ATOM    198  C   TYR A 930      -1.939  -6.867  30.770  1.00 47.26           C
ANISOU  198  C   TYR A 930     5038   4167   8752    564    -91    199       C
ATOM    199  O   TYR A 930      -0.807  -6.386  30.724  1.00 47.72           O
ANISOU  199  O   TYR A 930     5112   4325   8694    603    -91    196       O
ATOM    200  CB  TYR A 930      -3.597  -5.261  29.703  1.00 39.16           C
ANISOU  200  CB  TYR A 930     3883   3156   7840    445   -213    263       C
ATOM    201  CG  TYR A 930      -4.093  -4.651  28.398  1.00 39.83           C
ANISOU  201  CG  TYR A 930     3905   3320   7906    372   -333    300       C
ATOM    202  CD1 TYR A 930      -5.075  -5.302  27.621  1.00 41.13           C
ANISOU  202  CD1 TYR A 930     3986   3472   8171    297   -407    342       C
ATOM    203  CD2 TYR A 930      -3.574  -3.415  27.955  1.00 39.57           C
ANISOU  203  CD2 TYR A 930     3882   3399   7752    371   -376    315       C
ATOM    204  CE1 TYR A 930      -5.531  -4.731  26.419  1.00 40.58           C
ANISOU  204  CE1 TYR A 930     3837   3516   8068    229   -530    418       C
ATOM    205  CE2 TYR A 930      -4.032  -2.839  26.753  1.00 40.44           C
ANISOU  205  CE2 TYR A 930     3922   3609   7835    301   -486    395       C
ATOM    206  CZ  TYR A 930      -5.014  -3.496  25.986  1.00 45.42           C
ANISOU  206  CZ  TYR A 930     4464   4242   8553    232   -568    456       C
ATOM    207  OH  TYR A 930      -5.478  -2.932  24.834  1.00 44.74           O
ANISOU  207  OH  TYR A 930     4289   4292   8420    159   -691    569       O
ATOM    208  H   TYR A 930      -4.827  -7.489  29.667  1.00  0.00           H
ATOM    209  HA  TYR A 930      -2.268  -6.596  28.682  1.00  0.00           H
ATOM    210  HB3 TYR A 930      -2.887  -4.547  30.119  1.00  0.00           H
ATOM    211  HB2 TYR A 930      -4.411  -5.308  30.425  1.00  0.00           H
ATOM    212  HD1 TYR A 930      -5.486  -6.245  27.940  1.00  0.00           H
ATOM    213  HD2 TYR A 930      -2.823  -2.899  28.536  1.00  0.00           H
ATOM    214  HE1 TYR A 930      -6.281  -5.244  25.835  1.00  0.00           H
ATOM    215  HE2 TYR A 930      -3.630  -1.891  26.428  1.00  0.00           H
ATOM    216  HH  TYR A 930      -5.003  -2.134  24.588  1.00  0.00           H
ATOM    217  N   GLU A 931      -2.392  -7.623  31.784  1.00 43.34           N
ANISOU  217  N   GLU A 931     4553   3574   8340    599     -9    236       N
ATOM    218  CA  GLU A 931      -1.560  -8.129  32.880  1.00 42.70           C
ANISOU  218  CA  GLU A 931     4500   3528   8197    692     75    295       C
ATOM    219  C   GLU A 931      -0.925  -9.474  32.482  1.00 44.06           C
ANISOU  219  C   GLU A 931     4716   3647   8378    751    102    281       C
ATOM    220  O   GLU A 931      -1.446 -10.159  31.599  1.00 44.27           O
ANISOU  220  O   GLU A 931     4758   3593   8469    706     73    189       O
ATOM    221  OE1 GLU A 931      -1.042  -6.124  35.358  1.00 47.17           O
ANISOU  221  OE1 GLU A 931     5003   4333   8587    713    149    321       O
ATOM    222  OE2 GLU A 931      -2.785  -4.751  35.180  1.00 47.89           O
ANISOU  222  OE2 GLU A 931     5005   4308   8882    628    164    298       O
ATOM    223  CB  GLU A 931      -2.432  -8.302  34.146  1.00 44.38           C
ANISOU  223  CB  GLU A 931     4681   3705   8477    703    162    388       C
ATOM    224  CG  GLU A 931      -3.145  -7.026  34.650  1.00 45.15           C
ANISOU  224  CG  GLU A 931     4723   3849   8584    661    170    379       C
ATOM    225  CD  GLU A 931      -2.238  -5.873  35.089  1.00 55.53           C
ANISOU  225  CD  GLU A 931     6028   5290   9781    668    157    329       C
ATOM    226  H   GLU A 931      -3.332  -7.989  31.742  1.00  0.00           H
ATOM    227  HA  GLU A 931      -0.755  -7.422  33.087  1.00  0.00           H
ATOM    228  HB3 GLU A 931      -1.826  -8.709  34.957  1.00  0.00           H
ATOM    229  HB2 GLU A 931      -3.195  -9.058  33.951  1.00  0.00           H
ATOM    230  HG2 GLU A 931      -3.778  -7.288  35.497  1.00  0.00           H
ATOM    231  HG3 GLU A 931      -3.813  -6.646  33.880  1.00  0.00           H
ATOM    232  N   ASN A 932       0.175  -9.844  33.164  1.00 40.00           N
ANISOU  232  N   ASN A 932     4208   3187   7803    848    161    365       N
ATOM    233  CA  ASN A 932       0.900 -11.109  32.947  1.00 40.17           C
ANISOU  233  CA  ASN A 932     4249   3137   7878    933    206    383       C
ATOM    234  C   ASN A 932       0.065 -12.361  33.277  1.00 46.71           C
ANISOU  234  C   ASN A 932     5076   3761   8911    931    276    440       C
ATOM    235  O   ASN A 932       0.304 -13.411  32.683  1.00 49.09           O
ANISOU  235  O   ASN A 932     5390   3915   9345    968    320    404       O
ATOM    236  CB  ASN A 932       2.187 -11.175  33.801  1.00 34.24           C
ANISOU  236  CB  ASN A 932     3473   2525   7013   1041    240    507       C
ATOM    237  CG  ASN A 932       3.136  -9.986  33.639  1.00 43.55           C
ANISOU  237  CG  ASN A 932     4643   3891   8014   1046    181    441       C
ATOM    238  OD1 ASN A 932       3.555  -9.658  32.533  1.00 49.68           O
ANISOU  238  OD1 ASN A 932     5437   4669   8769   1016    138    319       O
ATOM    239  ND2 ASN A 932       3.503  -9.360  34.757  1.00 31.31           N
ANISOU  239  ND2 ASN A 932     3056   2519   6324   1071    184    516       N
ATOM    240  H   ASN A 932       0.545  -9.231  33.876  1.00  0.00           H
ATOM    241  HA  ASN A 932       1.172 -11.183  31.892  1.00  0.00           H
ATOM    242  HB3 ASN A 932       2.751 -12.074  33.545  1.00  0.00           H
ATOM    243  HB2 ASN A 932       1.922 -11.282  34.852  1.00  0.00           H
ATOM    244 HD21 ASN A 932       4.149  -8.582  34.713  1.00  0.00           H
ATOM    245 HD22 ASN A 932       3.119  -9.643  35.649  1.00  0.00           H
ATOM    246  N   VAL A 933      -0.871 -12.223  34.230  1.00 42.02           N
ANISOU  246  N   VAL A 933     4456   3148   8361    885    301    525       N
ATOM    247  CA  VAL A 933      -1.740 -13.284  34.729  1.00 41.45           C
ANISOU  247  CA  VAL A 933     4368   2892   8490    867    378    612       C
ATOM    248  C   VAL A 933      -3.208 -12.796  34.677  1.00 43.30           C
ANISOU  248  C   VAL A 933     4573   3085   8793    746    348    554       C
ATOM    249  O   VAL A 933      -3.458 -11.625  34.971  1.00 42.07           O
ANISOU  249  O   VAL A 933     4396   3062   8525    711    301    525       O
ATOM    250  CB  VAL A 933      -1.373 -13.639  36.200  1.00 45.08           C
ANISOU  250  CB  VAL A 933     4795   3406   8928    954    469    848       C
ATOM    251  CG1 VAL A 933       0.044 -14.232  36.304  1.00 45.25           C
ANISOU  251  CG1 VAL A 933     4816   3423   8955   1085    503    951       C
ATOM    252  CG2 VAL A 933      -1.558 -12.512  37.239  1.00 42.98           C
ANISOU  252  CG2 VAL A 933     4502   3380   8449    941    460    889       C
ATOM    253 HG21 VAL A 933      -1.181 -12.821  38.213  1.00  0.00           H
ATOM    254 HG22 VAL A 933      -1.013 -11.611  36.952  1.00  0.00           H
ATOM    255 HG23 VAL A 933      -2.604 -12.243  37.380  1.00  0.00           H
ATOM    256  H   VAL A 933      -1.013 -11.315  34.650  1.00  0.00           H
ATOM    257  HA  VAL A 933      -1.605 -14.169  34.110  1.00  0.00           H
ATOM    258  HB  VAL A 933      -2.049 -14.441  36.496  1.00  0.00           H
ATOM    259 HG11 VAL A 933       0.260 -14.575  37.316  1.00  0.00           H
ATOM    260 HG12 VAL A 933       0.164 -15.085  35.635  1.00  0.00           H
ATOM    261 HG13 VAL A 933       0.806 -13.496  36.045  1.00  0.00           H
ATOM    262  N   PRO A 934      -4.156 -13.680  34.278  1.00 40.80           N
ANISOU  262  N   PRO A 934     4239   2576   8686    677    380    537       N
ATOM    263  CA  PRO A 934      -5.576 -13.308  34.166  1.00 39.46           C
ANISOU  263  CA  PRO A 934     4013   2390   8589    566    353    513       C
ATOM    264  C   PRO A 934      -6.258 -13.139  35.536  1.00 44.00           C
ANISOU  264  C   PRO A 934     4542   3034   9140    591    436    677       C
ATOM    265  O   PRO A 934      -6.003 -13.928  36.448  1.00 45.56           O
ANISOU  265  O   PRO A 934     4744   3231   9337    664    531    838       O
ATOM    266  CG  PRO A 934      -5.336 -15.670  33.714  1.00 48.15           C
ANISOU  266  CG  PRO A 934     5135   3129  10030    577    481    540       C
ATOM    267  CD  PRO A 934      -3.941 -15.076  33.884  1.00 42.80           C
ANISOU  267  CD  PRO A 934     4505   2605   9151    697    456    550       C
ATOM    268  CB  PRO A 934      -6.182 -14.460  33.352  1.00 42.44           C
ANISOU  268  CB  PRO A 934     4375   2546   9205    482    380    456       C
ATOM    269  HA  PRO A 934      -5.665 -12.377  33.604  1.00  0.00           H
ATOM    270  HB3 PRO A 934      -6.075 -14.241  32.289  1.00  0.00           H
ATOM    271  HB2 PRO A 934      -7.245 -14.612  33.542  1.00  0.00           H
ATOM    272  HG3 PRO A 934      -5.378 -16.467  32.971  1.00  0.00           H
ATOM    273  HG2 PRO A 934      -5.676 -16.081  34.665  1.00  0.00           H
ATOM    274  HD2 PRO A 934      -3.361 -15.638  34.617  1.00  0.00           H
ATOM    275  HD3 PRO A 934      -3.409 -15.092  32.932  1.00  0.00           H
ATOM    276  N   ILE A 935      -7.102 -12.102  35.639  1.00 39.44           N
ANISOU  276  N   ILE A 935     3908   2533   8543    532    406    644       N
ATOM    277  CA  ILE A 935      -7.808 -11.711  36.858  1.00 38.96           C
ANISOU  277  CA  ILE A 935     3787   2545   8470    535    500    748       C
ATOM    278  C   ILE A 935      -9.330 -11.846  36.605  1.00 44.26           C
ANISOU  278  C   ILE A 935     4375   3096   9348    435    514    749       C
ATOM    279  O   ILE A 935      -9.929 -10.920  36.055  1.00 45.08           O
ANISOU  279  O   ILE A 935     4416   3225   9490    381    448    672       O
ATOM    280  CB  ILE A 935      -7.447 -10.248  37.264  1.00 40.23           C
ANISOU  280  CB  ILE A 935     3932   2890   8462    565    497    702       C
ATOM    281  CG1 ILE A 935      -5.934 -10.129  37.579  1.00 39.11           C
ANISOU  281  CG1 ILE A 935     3862   2875   8123    643    465    683       C
ATOM    282  CG2 ILE A 935      -8.273  -9.715  38.459  1.00 41.19           C
ANISOU  282  CG2 ILE A 935     3992   3098   8562    565    630    789       C
ATOM    283  CD1 ILE A 935      -5.436  -8.693  37.796  1.00 42.73           C
ANISOU  283  CD1 ILE A 935     4311   3456   8469    641    423    577       C
ATOM    284  H   ILE A 935      -7.266 -11.511  34.830  1.00  0.00           H
ATOM    285  HA  ILE A 935      -7.504 -12.339  37.690  1.00  0.00           H
ATOM    286  HB  ILE A 935      -7.650  -9.600  36.409  1.00  0.00           H
ATOM    287 HG13 ILE A 935      -5.341 -10.558  36.772  1.00  0.00           H
ATOM    288 HG12 ILE A 935      -5.701 -10.725  38.462  1.00  0.00           H
ATOM    289 HG21 ILE A 935      -7.984  -8.694  38.695  1.00  0.00           H
ATOM    290 HG22 ILE A 935      -9.344  -9.685  38.264  1.00  0.00           H
ATOM    291 HG23 ILE A 935      -8.115 -10.317  39.353  1.00  0.00           H
ATOM    292 HD11 ILE A 935      -4.383  -8.606  37.530  1.00  0.00           H
ATOM    293 HD12 ILE A 935      -5.990  -7.974  37.192  1.00  0.00           H
ATOM    294 HD13 ILE A 935      -5.534  -8.405  38.842  1.00  0.00           H
ATOM    295  N   PRO A 936      -9.935 -13.006  36.960  1.00 40.45           N
ANISOU  295  N   PRO A 936     3875   2473   9021    408    596    851       N
ATOM    296  CA  PRO A 936     -11.371 -13.240  36.724  1.00 39.93           C
ANISOU  296  CA  PRO A 936     3714   2293   9164    298    611    851       C
ATOM    297  C   PRO A 936     -12.289 -12.449  37.672  1.00 44.57           C
ANISOU  297  C   PRO A 936     4206   2978   9751    289    706    933       C
ATOM    298  O   PRO A 936     -11.919 -12.193  38.817  1.00 42.87           O
ANISOU  298  O   PRO A 936     4007   2909   9374    362    791   1007       O
ATOM    299  CB  PRO A 936     -11.528 -14.758  36.924  1.00 42.30           C
ANISOU  299  CB  PRO A 936     4032   2394   9646    276    688    937       C
ATOM    300  CG  PRO A 936     -10.433 -15.132  37.907  1.00 46.02           C
ANISOU  300  CG  PRO A 936     4571   2923   9992    401    765   1084       C
ATOM    301  CD  PRO A 936      -9.293 -14.193  37.535  1.00 41.18           C
ANISOU  301  CD  PRO A 936     4017   2499   9131    478    683    994       C
ATOM    302  HA  PRO A 936     -11.625 -12.979  35.696  1.00  0.00           H
ATOM    303  HB3 PRO A 936     -11.358 -15.270  35.977  1.00  0.00           H
ATOM    304  HB2 PRO A 936     -12.519 -15.055  37.273  1.00  0.00           H
ATOM    305  HG3 PRO A 936     -10.156 -16.186  37.872  1.00  0.00           H
ATOM    306  HG2 PRO A 936     -10.765 -14.908  38.920  1.00  0.00           H
ATOM    307  HD2 PRO A 936      -8.688 -13.980  38.415  1.00  0.00           H
ATOM    308  HD3 PRO A 936      -8.658 -14.651  36.775  1.00  0.00           H
ATOM    309  N   CYS A 937     -13.484 -12.117  37.163  1.00 45.44           N
ANISOU  309  N   CYS A 937     4201   3020  10043    190    695    910       N
ATOM    310  CA  CYS A 937     -14.625 -11.623  37.929  1.00 46.49           C
ANISOU  310  CA  CYS A 937     4210   3220  10236    168    795    969       C
ATOM    311  C   CYS A 937     -15.506 -12.826  38.313  1.00 47.61           C
ANISOU  311  C   CYS A 937     4261   3240  10588     79    894   1081       C
ATOM    312  O   CYS A 937     -15.835 -13.624  37.434  1.00 46.92           O
ANISOU  312  O   CYS A 937     4136   3005  10686    -22    823   1035       O
ATOM    313  CB  CYS A 937     -15.419 -10.581  37.117  1.00 47.81           C
ANISOU  313  CB  CYS A 937     4283   3435  10449    145    699    863       C
ATOM    314  SG  CYS A 937     -16.826  -9.903  38.042  1.00 53.76           S
ANISOU  314  SG  CYS A 937     4877   4275  11275    157    846    900       S
ATOM    315  H   CYS A 937     -13.694 -12.391  36.211  1.00  0.00           H
ATOM    316  HA  CYS A 937     -14.271 -11.129  38.831  1.00  0.00           H
ATOM    317  HB3 CYS A 937     -15.802 -11.023  36.198  1.00  0.00           H
ATOM    318  HB2 CYS A 937     -14.773  -9.754  36.830  1.00  0.00           H
ATOM    319  HG  CYS A 937     -17.212  -9.047  37.092  1.00  0.00           H
ATOM    320  N   VAL A 938     -15.888 -12.918  39.597  1.00 43.28           N
ANISOU  320  N   VAL A 938     3669   2770  10005    102   1063   1222       N
ATOM    321  CA  VAL A 938     -16.806 -13.938  40.113  1.00 44.73           C
ANISOU  321  CA  VAL A 938     3757   2850  10388     15   1179   1362       C
ATOM    322  C   VAL A 938     -17.857 -13.308  41.043  1.00 48.96           C
ANISOU  322  C   VAL A 938     4153   3520  10928      2   1315   1405       C
ATOM    323  O   VAL A 938     -17.579 -12.297  41.689  1.00 48.23           O
ANISOU  323  O   VAL A 938     4065   3612  10650     77   1368   1356       O
ATOM    324  CB  VAL A 938     -16.071 -15.060  40.903  1.00 49.29           C
ANISOU  324  CB  VAL A 938     4405   3343  10981     35   1281   1562       C
ATOM    325  CG1 VAL A 938     -15.099 -15.856  40.021  1.00 48.28           C
ANISOU  325  CG1 VAL A 938     4411   3090  10842     80   1173   1505       C
ATOM    326  CG2 VAL A 938     -15.382 -14.608  42.205  1.00 49.30           C
ANISOU  326  CG2 VAL A 938     4410   3563  10759    113   1434   1739       C
ATOM    327 HG21 VAL A 938     -14.842 -15.436  42.660  1.00  0.00           H
ATOM    328 HG22 VAL A 938     -14.663 -13.811  42.021  1.00  0.00           H
ATOM    329 HG23 VAL A 938     -16.097 -14.257  42.949  1.00  0.00           H
ATOM    330  H   VAL A 938     -15.566 -12.233  40.268  1.00  0.00           H
ATOM    331  HA  VAL A 938     -17.341 -14.391  39.280  1.00  0.00           H
ATOM    332  HB  VAL A 938     -16.832 -15.783  41.200  1.00  0.00           H
ATOM    333 HG11 VAL A 938     -14.698 -16.713  40.562  1.00  0.00           H
ATOM    334 HG12 VAL A 938     -15.602 -16.244  39.140  1.00  0.00           H
ATOM    335 HG13 VAL A 938     -14.261 -15.243  39.688  1.00  0.00           H
ATOM    336  N   ASN A 939     -19.040 -13.937  41.115  1.00 47.36           N
ANISOU  336  N   ASN A 939     3819   3226  10952   -100   1382   1478       N
ATOM    337  CA  ASN A 939     -20.124 -13.513  41.997  1.00 49.36           C
ANISOU  337  CA  ASN A 939     3919   3596  11240   -120   1538   1530       C
ATOM    338  C   ASN A 939     -20.997 -14.721  42.369  1.00 57.62           C
ANISOU  338  C   ASN A 939     4876   4538  12480   -224   1663   1714       C
ATOM    339  O   ASN A 939     -21.474 -15.423  41.477  1.00 57.93           O
ANISOU  339  O   ASN A 939     4864   4383  12765   -332   1583   1696       O
ATOM    340  OD1 ASN A 939     -22.061 -11.978  43.435  1.00 69.29           O
ANISOU  340  OD1 ASN A 939     6096   6345  13886   -147   1829   1520       O
ATOM    341  ND2 ASN A 939     -22.457 -10.520  41.796  1.00 54.11           N
ANISOU  341  ND2 ASN A 939     4114   4362  12084    -91   1583   1265       N
ATOM    342  CB  ASN A 939     -20.961 -12.394  41.323  1.00 51.33           C
ANISOU  342  CB  ASN A 939     4029   3854  11618   -139   1459   1380       C
ATOM    343  CG  ASN A 939     -21.872 -11.613  42.277  1.00 66.64           C
ANISOU  343  CG  ASN A 939     5805   5924  13590   -127   1635   1392       C
ATOM    344  H   ASN A 939     -19.212 -14.762  40.554  1.00  0.00           H
ATOM    345  HA  ASN A 939     -19.709 -13.133  42.934  1.00  0.00           H
ATOM    346  HB3 ASN A 939     -21.555 -12.789  40.498  1.00  0.00           H
ATOM    347  HB2 ASN A 939     -20.283 -11.663  40.883  1.00  0.00           H
ATOM    348 HD21 ASN A 939     -23.076  -9.988  42.401  1.00  0.00           H
ATOM    349 HD22 ASN A 939     -22.326 -10.223  40.837  1.00  0.00           H
ATOM    350  N   GLY A 940     -21.214 -14.891  43.684  1.00 57.47           N
ANISOU  350  N   GLY A 940     4835   4662  12338   -202   1859   1889       N
ATOM    351  CA  GLY A 940     -22.182 -15.821  44.263  1.00 60.28           C
ANISOU  351  CA  GLY A 940     5089   4954  12860   -297   2016   2113       C
ATOM    352  C   GLY A 940     -23.022 -15.147  45.361  1.00 65.02           C
ANISOU  352  C   GLY A 940     5543   5779  13383   -307   2223   2176       C
ATOM    353  O   GLY A 940     -23.870 -15.820  45.948  1.00 66.84           O
ANISOU  353  O   GLY A 940     5705   6057  13635   -361   2398   2407       O
ATOM    354  H   GLY A 940     -20.745 -14.276  44.332  1.00  0.00           H
ATOM    355  HA3 GLY A 940     -21.652 -16.670  44.694  1.00  0.00           H
ATOM    356  HA2 GLY A 940     -22.865 -16.206  43.506  1.00  0.00           H
ATOM    357  N   VAL A 941     -22.795 -13.852  45.651  1.00 59.92           N
ANISOU  357  N   VAL A 941     4838   5271  12657   -254   2217   1971       N
ATOM    358  CA  VAL A 941     -23.506 -13.069  46.666  1.00 61.41           C
ANISOU  358  CA  VAL A 941     4885   5684  12764   -247   2426   1954       C
ATOM    359  C   VAL A 941     -24.852 -12.530  46.140  1.00 67.27           C
ANISOU  359  C   VAL A 941     5424   6339  13799   -298   2419   1842       C
ATOM    360  O   VAL A 941     -25.828 -12.534  46.890  1.00 67.44           O
ANISOU  360  O   VAL A 941     5273   6401  13952   -372   2587   1943       O
ATOM    361  CB  VAL A 941     -22.631 -11.871  47.149  1.00 63.75           C
ANISOU  361  CB  VAL A 941     5271   6221  12729   -135   2464   1800       C
ATOM    362  CG1 VAL A 941     -23.355 -10.815  48.015  1.00 64.82           C
ANISOU  362  CG1 VAL A 941     5247   6554  12827   -125   2668   1671       C
ATOM    363  CG2 VAL A 941     -21.379 -12.367  47.894  1.00 63.79           C
ANISOU  363  CG2 VAL A 941     5420   6392  12426   -103   2511   1969       C
ATOM    364 HG21 VAL A 941     -20.770 -11.532  48.238  1.00  0.00           H
ATOM    365 HG22 VAL A 941     -21.648 -12.960  48.768  1.00  0.00           H
ATOM    366 HG23 VAL A 941     -20.748 -12.982  47.253  1.00  0.00           H
ATOM    367  H   VAL A 941     -22.123 -13.335  45.101  1.00  0.00           H
ATOM    368  HA  VAL A 941     -23.714 -13.711  47.524  1.00  0.00           H
ATOM    369  HB  VAL A 941     -22.275 -11.348  46.262  1.00  0.00           H
ATOM    370 HG11 VAL A 941     -22.654 -10.070  48.390  1.00  0.00           H
ATOM    371 HG12 VAL A 941     -24.111 -10.266  47.453  1.00  0.00           H
ATOM    372 HG13 VAL A 941     -23.840 -11.274  48.877  1.00  0.00           H
ATOM    373  N   ASP A 942     -24.877 -12.087  44.873  1.00 64.34           N
ANISOU  373  N   ASP A 942     5056   5858  13532   -260   2225   1659       N
ATOM    374  CA  ASP A 942     -26.048 -11.494  44.223  1.00 65.46           C
ANISOU  374  CA  ASP A 942     4987   5930  13955   -295   2186   1580       C
ATOM    375  C   ASP A 942     -25.979 -11.710  42.697  1.00 66.97           C
ANISOU  375  C   ASP A 942     5195   5936  14313   -340   1907   1517       C
ATOM    376  O   ASP A 942     -25.110 -12.437  42.212  1.00 64.15           O
ANISOU  376  O   ASP A 942     5009   5483  13881   -362   1773   1530       O
ATOM    377  CG  ASP A 942     -25.110  -9.054  44.546  1.00 74.52           C
ANISOU  377  CG  ASP A 942     6192   7246  14877    -71   2196   1255       C
ATOM    378  OD1 ASP A 942     -24.186  -9.330  43.753  1.00 72.14           O
ANISOU  378  OD1 ASP A 942     6015   6831  14564    -66   1970   1236       O
ATOM    379  OD2 ASP A 942     -25.170  -7.999  45.214  1.00 82.98           O
ANISOU  379  OD2 ASP A 942     7244   8456  15830      5   2353   1130       O
ATOM    380  CB  ASP A 942     -26.307 -10.011  44.639  1.00 67.66           C
ANISOU  380  CB  ASP A 942     5168   6345  14196   -188   2296   1418       C
ATOM    381  HA  ASP A 942     -26.918 -12.071  44.540  1.00  0.00           H
ATOM    382  HB2 ASP A 942     -26.622 -10.024  45.683  1.00  0.00           H
ATOM    383  HB3 ASP A 942     -27.136  -9.581  44.077  1.00  0.00           H
ATOM    384  H   ASP A 942     -24.036 -12.123  44.310  1.00  0.00           H
ATOM    385  N   GLY A 943     -26.917 -11.086  41.968  1.00 64.00           N
ANISOU  385  N   GLY A 943     4624   5533  14160   -355   1831   1456       N
ATOM    386  CA  GLY A 943     -27.022 -11.153  40.511  1.00 63.36           C
ANISOU  386  CA  GLY A 943     4506   5345  14221   -415   1568   1404       C
ATOM    387  C   GLY A 943     -26.300  -9.988  39.812  1.00 68.19           C
ANISOU  387  C   GLY A 943     5174   5985  14751   -306   1406   1288       C
ATOM    388  O   GLY A 943     -26.513  -9.811  38.613  1.00 67.35           O
ANISOU  388  O   GLY A 943     4993   5845  14754   -352   1192   1264       O
ATOM    389  H   GLY A 943     -27.598 -10.510  42.442  1.00  0.00           H
ATOM    390  HA3 GLY A 943     -28.078 -11.122  40.242  1.00  0.00           H
ATOM    391  HA2 GLY A 943     -26.631 -12.098  40.128  1.00  0.00           H
ATOM    392  N   GLU A 944     -25.486  -9.188  40.532  1.00 66.46           N
ANISOU  392  N   GLU A 944     5080   5842  14328   -174   1504   1222       N
ATOM    393  CA  GLU A 944     -24.773  -8.013  40.016  1.00 65.93           C
ANISOU  393  CA  GLU A 944     5082   5787  14183    -67   1380   1118       C
ATOM    394  C   GLU A 944     -23.757  -8.412  38.914  1.00 72.22           C
ANISOU  394  C   GLU A 944     6078   6535  14827    -96   1159   1094       C
ATOM    395  O   GLU A 944     -22.862  -9.209  39.205  1.00 71.18           O
ANISOU  395  O   GLU A 944     6125   6395  14525   -112   1196   1111       O
ATOM    396  CB  GLU A 944     -24.059  -7.327  41.208  1.00 66.84           C
ANISOU  396  CB  GLU A 944     5279   5998  14119     50   1570   1028       C
ATOM    397  CG  GLU A 944     -23.387  -5.972  40.894  1.00 74.75           C
ANISOU  397  CG  GLU A 944     6280   6987  15133    161   1508    916       C
ATOM    398  CD  GLU A 944     -24.377  -4.857  40.553  1.00 99.17           C
ANISOU  398  CD  GLU A 944     9118  10023  18539    202   1506    923       C
ATOM    399  OE1 GLU A 944     -25.378  -4.729  41.291  1.00100.29           O
ANISOU  399  OE1 GLU A 944     9068  10180  18859    181   1662    958       O
ATOM    400  OE2 GLU A 944     -24.106  -4.143  39.564  1.00100.50           O
ANISOU  400  OE2 GLU A 944     9266  10136  18785    260   1356    912       O
ATOM    401  H   GLU A 944     -25.345  -9.388  41.512  1.00  0.00           H
ATOM    402  HA  GLU A 944     -25.544  -7.339  39.651  1.00  0.00           H
ATOM    403  HB3 GLU A 944     -23.290  -7.986  41.606  1.00  0.00           H
ATOM    404  HB2 GLU A 944     -24.767  -7.193  42.027  1.00  0.00           H
ATOM    405  HG2 GLU A 944     -22.673  -6.074  40.079  1.00  0.00           H
ATOM    406  HG3 GLU A 944     -22.810  -5.648  41.759  1.00  0.00           H
ATOM    407  N   PRO A 945     -23.907  -7.889  37.673  1.00 70.64           N
ANISOU  407  N   PRO A 945     5838   6316  14687   -104    936   1067       N
ATOM    408  CA  PRO A 945     -22.980  -8.205  36.568  1.00 69.34           C
ANISOU  408  CA  PRO A 945     5856   6131  14359   -138    748   1021       C
ATOM    409  C   PRO A 945     -21.581  -7.585  36.752  1.00 75.59           C
ANISOU  409  C   PRO A 945     6840   6961  14920    -20    765    954       C
ATOM    410  O   PRO A 945     -21.405  -6.700  37.591  1.00 76.82           O
ANISOU  410  O   PRO A 945     6978   7159  15050     77    908    926       O
ATOM    411  CG  PRO A 945     -24.500  -6.467  35.861  1.00 76.31           C
ANISOU  411  CG  PRO A 945     6386   7064  15544   -112    582   1084       C
ATOM    412  CD  PRO A 945     -24.944  -6.948  37.237  1.00 72.89           C
ANISOU  412  CD  PRO A 945     5897   6614  15185    -80    850   1095       C
ATOM    413  CB  PRO A 945     -23.699  -7.643  35.331  1.00 71.07           C
ANISOU  413  CB  PRO A 945     5931   6375  14697   -194    520   1030       C
ATOM    414  HA  PRO A 945     -22.869  -9.287  36.468  1.00  0.00           H
ATOM    415  HB3 PRO A 945     -24.378  -8.399  34.935  1.00  0.00           H
ATOM    416  HB2 PRO A 945     -23.028  -7.354  34.521  1.00  0.00           H
ATOM    417  HG3 PRO A 945     -25.328  -6.176  35.216  1.00  0.00           H
ATOM    418  HG2 PRO A 945     -23.842  -5.603  35.974  1.00  0.00           H
ATOM    419  HD2 PRO A 945     -25.065  -6.099  37.909  1.00  0.00           H
ATOM    420  HD3 PRO A 945     -25.895  -7.477  37.170  1.00  0.00           H
ATOM    421  N   CYS A 946     -20.619  -8.071  35.946  1.00 71.27           N
ANISOU  421  N   CYS A 946     6462   6404  14213    -39    623    909       N
ATOM    422  CA  CYS A 946     -19.220  -7.630  35.906  1.00 69.25           C
ANISOU  422  CA  CYS A 946     6385   6189  13736     53    600    847       C
ATOM    423  C   CYS A 946     -19.127  -6.094  35.719  1.00 67.88           C
ANISOU  423  C   CYS A 946     6132   6055  13606    137    566    825       C
ATOM    424  O   CYS A 946     -19.742  -5.592  34.777  1.00 66.44           O
ANISOU  424  O   CYS A 946     5809   5871  13564    105    429    868       O
ATOM    425  CB  CYS A 946     -18.463  -8.379  34.783  1.00 70.19           C
ANISOU  425  CB  CYS A 946     6636   6288  13744     -2    432    801       C
ATOM    426  SG  CYS A 946     -16.717  -7.887  34.648  1.00 72.82           S
ANISOU  426  SG  CYS A 946     7184   6677  13808    100    403    734       S
ATOM    427  H   CYS A 946     -20.865  -8.786  35.278  1.00  0.00           H
ATOM    428  HA  CYS A 946     -18.805  -7.948  36.859  1.00  0.00           H
ATOM    429  HB3 CYS A 946     -18.943  -8.213  33.817  1.00  0.00           H
ATOM    430  HB2 CYS A 946     -18.484  -9.452  34.968  1.00  0.00           H
ATOM    431  HG  CYS A 946     -16.951  -6.669  34.149  1.00  0.00           H
ATOM    432  N   PRO A 947     -18.430  -5.378  36.635  1.00 62.96           N
ANISOU  432  N   PRO A 947     5571   5466  12885    236    691    766       N
ATOM    433  CA  PRO A 947     -18.369  -3.905  36.613  1.00 61.77           C
ANISOU  433  CA  PRO A 947     5327   5301  12841    311    681    741       C
ATOM    434  C   PRO A 947     -17.663  -3.365  35.356  1.00 62.44           C
ANISOU  434  C   PRO A 947     5426   5386  12911    306    461    778       C
ATOM    435  O   PRO A 947     -16.531  -3.757  35.074  1.00 60.69           O
ANISOU  435  O   PRO A 947     5363   5204  12492    279    356    752       O
ATOM    436  CB  PRO A 947     -17.633  -3.547  37.915  1.00 62.84           C
ANISOU  436  CB  PRO A 947     5574   5482  12821    384    838    627       C
ATOM    437  CG  PRO A 947     -16.789  -4.769  38.235  1.00 68.17           C
ANISOU  437  CG  PRO A 947     6329   6226  13348    354    969    629       C
ATOM    438  CD  PRO A 947     -17.651  -5.922  37.749  1.00 64.03           C
ANISOU  438  CD  PRO A 947     5848   5663  12817    275    846    722       C
ATOM    439  HA  PRO A 947     -19.382  -3.500  36.655  1.00  0.00           H
ATOM    440  HB3 PRO A 947     -18.364  -3.393  38.710  1.00  0.00           H
ATOM    441  HB2 PRO A 947     -17.037  -2.636  37.845  1.00  0.00           H
ATOM    442  HG3 PRO A 947     -16.518  -4.852  39.288  1.00  0.00           H
ATOM    443  HG2 PRO A 947     -15.870  -4.740  37.648  1.00  0.00           H
ATOM    444  HD2 PRO A 947     -17.024  -6.767  37.465  1.00  0.00           H
ATOM    445  HD3 PRO A 947     -18.337  -6.245  38.530  1.00  0.00           H
ATOM    446  N   GLU A 948     -18.386  -2.518  34.609  1.00 58.76           N
ANISOU  446  N   GLU A 948     4780   4886  12659    333    398    855       N
ATOM    447  CA  GLU A 948     -17.951  -1.905  33.351  1.00 57.75           C
ANISOU  447  CA  GLU A 948     4633   4792  12516    324    188    937       C
ATOM    448  C   GLU A 948     -18.192  -0.381  33.370  1.00 57.94           C
ANISOU  448  C   GLU A 948     4530   4743  12741    421    214    998       C
ATOM    449  O   GLU A 948     -18.335   0.231  32.311  1.00 58.06           O
ANISOU  449  O   GLU A 948     4485   4789  12784    420     46   1121       O
ATOM    450  CB  GLU A 948     -18.623  -2.627  32.157  1.00 60.67           C
ANISOU  450  CB  GLU A 948     4882   5231  12938    215      3   1037       C
ATOM    451  CG  GLU A 948     -18.136  -4.082  31.966  1.00 74.94           C
ANISOU  451  CG  GLU A 948     6860   7107  14506    113   -101    960       C
ATOM    452  CD  GLU A 948     -18.847  -4.847  30.846  1.00109.24           C
ANISOU  452  CD  GLU A 948    11105  11495  18907    -25   -205    975       C
ATOM    453  OE1 GLU A 948     -19.400  -4.188  29.938  1.00109.86           O
ANISOU  453  OE1 GLU A 948    11037  11678  19025    -90   -390   1061       O
ATOM    454  OE2 GLU A 948     -18.811  -6.095  30.915  1.00106.34           O
ANISOU  454  OE2 GLU A 948    10796  11067  18543    -79   -104    908       O
ATOM    455  H   GLU A 948     -19.321  -2.279  34.907  1.00  0.00           H
ATOM    456  HA  GLU A 948     -16.870  -2.013  33.243  1.00  0.00           H
ATOM    457  HB3 GLU A 948     -18.431  -2.077  31.234  1.00  0.00           H
ATOM    458  HB2 GLU A 948     -19.706  -2.621  32.291  1.00  0.00           H
ATOM    459  HG3 GLU A 948     -18.267  -4.651  32.884  1.00  0.00           H
ATOM    460  HG2 GLU A 948     -17.066  -4.087  31.755  1.00  0.00           H
ATOM    461  N   ASP A 949     -18.185   0.214  34.578  1.00 51.92           N
ANISOU  461  N   ASP A 949     3729   3887  12110    501    436    904       N
ATOM    462  CA  ASP A 949     -18.244   1.659  34.842  1.00 51.50           C
ANISOU  462  CA  ASP A 949     3546   3709  12311    599    521    918       C
ATOM    463  C   ASP A 949     -16.947   2.404  34.441  1.00 55.85           C
ANISOU  463  C   ASP A 949     4256   4233  12730    634    541    821       C
ATOM    464  O   ASP A 949     -16.951   3.634  34.398  1.00 58.64           O
ANISOU  464  O   ASP A 949     4550   4461  13270    704    688    740       O
ATOM    465  CB  ASP A 949     -18.594   1.985  36.324  1.00 54.04           C
ANISOU  465  CB  ASP A 949     3740   3948  12845    651    774    815       C
ATOM    466  CG  ASP A 949     -17.712   1.341  37.410  1.00  0.00           C
ATOM    467  OD1 ASP A 949     -17.288   0.177  37.239  1.00  0.00           O
ATOM    468  OD2 ASP A 949     -17.518   2.017  38.445  1.00  0.00           O
ATOM    469  H   ASP A 949     -18.040  -0.355  35.403  1.00  0.00           H
ATOM    470  HA  ASP A 949     -19.043   2.068  34.221  1.00  0.00           H
ATOM    471  HB3 ASP A 949     -18.571   3.066  36.466  1.00  0.00           H
ATOM    472  HB2 ASP A 949     -19.623   1.685  36.522  1.00  0.00           H
ATOM    473  N   TYR A 950     -15.873   1.643  34.182  1.00 48.55           N
ANISOU  473  N   TYR A 950     3517   3418  11511    580    398    820       N
ATOM    474  CA  TYR A 950     -14.522   2.100  33.876  1.00 45.46           C
ANISOU  474  CA  TYR A 950     3277   3033  10965    595    394    740       C
ATOM    475  C   TYR A 950     -13.997   1.360  32.631  1.00 47.44           C
ANISOU  475  C   TYR A 950     3647   3410  10970    535    180    823       C
ATOM    476  O   TYR A 950     -14.512   0.298  32.274  1.00 45.60           O
ANISOU  476  O   TYR A 950     3416   3262  10648    472     66    880       O
ATOM    477  CB  TYR A 950     -13.630   1.818  35.114  1.00 44.21           C
ANISOU  477  CB  TYR A 950     3266   2917  10616    597    575    522       C
ATOM    478  CG  TYR A 950     -13.203   0.368  35.306  1.00 43.64           C
ANISOU  478  CG  TYR A 950     3353   2982  10247    543    523    502       C
ATOM    479  CD1 TYR A 950     -11.864  -0.021  35.085  1.00 43.37           C
ANISOU  479  CD1 TYR A 950     3495   3037   9947    529    461    451       C
ATOM    480  CD2 TYR A 950     -14.158  -0.607  35.662  1.00 43.84           C
ANISOU  480  CD2 TYR A 950     3335   3031  10291    505    531    552       C
ATOM    481  CE1 TYR A 950     -11.495  -1.377  35.186  1.00 43.10           C
ANISOU  481  CE1 TYR A 950     3587   3095   9692    494    421    452       C
ATOM    482  CE2 TYR A 950     -13.790  -1.960  35.749  1.00 43.39           C
ANISOU  482  CE2 TYR A 950     3410   3054  10020    456    488    552       C
ATOM    483  CZ  TYR A 950     -12.463  -2.350  35.501  1.00 50.81           C
ANISOU  483  CZ  TYR A 950     4522   4065  10718    458    437    504       C
ATOM    484  OH  TYR A 950     -12.128  -3.670  35.570  1.00 53.34           O
ANISOU  484  OH  TYR A 950     4957   4434  10876    427    416    513       O
ATOM    485  H   TYR A 950     -15.980   0.640  34.219  1.00  0.00           H
ATOM    486  HA  TYR A 950     -14.526   3.170  33.666  1.00  0.00           H
ATOM    487  HB2 TYR A 950     -14.131   2.155  36.021  1.00  0.00           H
ATOM    488  HB3 TYR A 950     -12.727   2.426  35.038  1.00  0.00           H
ATOM    489  HD1 TYR A 950     -11.120   0.715  34.819  1.00  0.00           H
ATOM    490  HD2 TYR A 950     -15.183  -0.328  35.848  1.00  0.00           H
ATOM    491  HE1 TYR A 950     -10.471  -1.669  35.009  1.00  0.00           H
ATOM    492  HE2 TYR A 950     -14.530  -2.699  36.007  1.00  0.00           H
ATOM    493  HH  TYR A 950     -12.882  -4.239  35.746  1.00  0.00           H
ATOM    494  N   LYS A 951     -12.928   1.912  32.042  1.00 45.68           N
ANISOU  494  N   LYS A 951     3526   3202  10629    544    143    799       N
ATOM    495  CA  LYS A 951     -12.109   1.263  31.019  1.00 43.37           C
ANISOU  495  CA  LYS A 951     3350   3042  10086    491    -27    847       C
ATOM    496  C   LYS A 951     -10.838   0.715  31.687  1.00 46.25           C
ANISOU  496  C   LYS A 951     3915   3474  10185    487     39    681       C
ATOM    497  O   LYS A 951     -10.121   1.496  32.316  1.00 45.07           O
ANISOU  497  O   LYS A 951     3810   3288  10025    520    139    585       O
ATOM    498  CG  LYS A 951     -10.803   1.883  28.829  1.00 55.25           C
ANISOU  498  CG  LYS A 951     4903   4702  11388    441   -289   1033       C
ATOM    499  CD  LYS A 951     -11.286   0.684  27.999  1.00 57.24           C
ANISOU  499  CD  LYS A 951     5085   5094  11569    366   -465   1150       C
ATOM    500  CE  LYS A 951     -10.333   0.351  26.844  1.00 61.62           C
ANISOU  500  CE  LYS A 951     5782   5823  11808    296   -571   1086       C
ATOM    501  NZ  LYS A 951     -10.852  -0.759  26.026  1.00 63.98           N
ANISOU  501  NZ  LYS A 951     6006   6272  12031    199   -729   1147       N
ATOM    502  CB  LYS A 951     -11.792   2.314  29.930  1.00 45.40           C
ANISOU  502  CB  LYS A 951     3543   3288  10419    501   -130    993       C
ATOM    503  H   LYS A 951     -12.578   2.797  32.386  1.00  0.00           H
ATOM    504  HA  LYS A 951     -12.659   0.440  30.560  1.00  0.00           H
ATOM    505  HB3 LYS A 951     -11.386   3.205  30.411  1.00  0.00           H
ATOM    506  HB2 LYS A 951     -12.724   2.636  29.464  1.00  0.00           H
ATOM    507  HG2 LYS A 951      -9.825   1.664  29.261  1.00  0.00           H
ATOM    508  HG3 LYS A 951     -10.641   2.733  28.165  1.00  0.00           H
ATOM    509  HD3 LYS A 951     -12.283   0.894  27.607  1.00  0.00           H
ATOM    510  HD2 LYS A 951     -11.386  -0.192  28.640  1.00  0.00           H
ATOM    511  HE3 LYS A 951      -9.350   0.080  27.231  1.00  0.00           H
ATOM    512  HE2 LYS A 951     -10.199   1.221  26.201  1.00  0.00           H
ATOM    513  HZ1 LYS A 951     -10.951  -1.586  26.598  1.00  0.00           H
ATOM    514  HZ2 LYS A 951     -11.752  -0.504  25.645  1.00  0.00           H
ATOM    515  HZ3 LYS A 951     -10.211  -0.947  25.268  1.00  0.00           H
ATOM    516  N   TYR A 952     -10.559  -0.596  31.536  1.00 43.98           N
ANISOU  516  N   TYR A 952     3732   3279   9701    443    -15    648       N
ATOM    517  CA  TYR A 952      -9.342  -1.197  32.095  1.00 42.30           C
ANISOU  517  CA  TYR A 952     3689   3136   9249    452     31    534       C
ATOM    518  C   TYR A 952      -8.098  -0.736  31.318  1.00 42.51           C
ANISOU  518  C   TYR A 952     3786   3231   9134    449    -58    539       C
ATOM    519  O   TYR A 952      -8.026  -0.925  30.101  1.00 42.48           O
ANISOU  519  O   TYR A 952     3764   3287   9090    407   -198    620       O
ATOM    520  OH  TYR A 952      -5.613  -5.159  35.731  1.00 50.42           O
ANISOU  520  OH  TYR A 952     5206   4482   9471    578    287    352       O
ATOM    521  CB  TYR A 952      -9.431  -2.738  32.211  1.00 44.47           C
ANISOU  521  CB  TYR A 952     4039   3446   9410    415      8    515       C
ATOM    522  CG  TYR A 952      -8.394  -3.384  33.132  1.00 45.24           C
ANISOU  522  CG  TYR A 952     4276   3593   9319    451     91    436       C
ATOM    523  CD1 TYR A 952      -8.807  -3.960  34.352  1.00 47.23           C
ANISOU  523  CD1 TYR A 952     4537   3838   9569    474    230    416       C
ATOM    524  CD2 TYR A 952      -7.023  -3.440  32.784  1.00 44.19           C
ANISOU  524  CD2 TYR A 952     4244   3536   9009    466     36    401       C
ATOM    525  CE1 TYR A 952      -7.876  -4.564  35.217  1.00 44.95           C
ANISOU  525  CE1 TYR A 952     4351   3628   9101    512    297    386       C
ATOM    526  CE2 TYR A 952      -6.084  -4.024  33.659  1.00 44.14           C
ANISOU  526  CE2 TYR A 952     4335   3591   8847    510    108    354       C
ATOM    527  CZ  TYR A 952      -6.511  -4.589  34.876  1.00 49.61           C
ANISOU  527  CZ  TYR A 952     5030   4287   9534    534    231    358       C
ATOM    528  H   TYR A 952     -11.187  -1.202  31.029  1.00  0.00           H
ATOM    529  HA  TYR A 952      -9.267  -0.834  33.114  1.00  0.00           H
ATOM    530  HB3 TYR A 952      -9.366  -3.215  31.236  1.00  0.00           H
ATOM    531  HB2 TYR A 952     -10.417  -3.000  32.596  1.00  0.00           H
ATOM    532  HD1 TYR A 952      -9.848  -3.955  34.627  1.00  0.00           H
ATOM    533  HD2 TYR A 952      -6.678  -3.039  31.844  1.00  0.00           H
ATOM    534  HE1 TYR A 952      -8.210  -5.002  36.146  1.00  0.00           H
ATOM    535  HE2 TYR A 952      -5.039  -4.048  33.387  1.00  0.00           H
ATOM    536  HH  TYR A 952      -4.696  -5.059  35.446  1.00  0.00           H
ATOM    537  N   ILE A 953      -7.147  -0.173  32.073  1.00 38.05           N
ANISOU  537  N   ILE A 953     3293   2685   8480    482     27    447       N
ATOM    538  CA  ILE A 953      -5.800   0.193  31.648  1.00 35.92           C
ANISOU  538  CA  ILE A 953     3093   2489   8066    478    -30    435       C
ATOM    539  C   ILE A 953      -4.799  -0.382  32.666  1.00 39.06           C
ANISOU  539  C   ILE A 953     3608   2975   8259    503     40    322       C
ATOM    540  O   ILE A 953      -5.111  -0.429  33.854  1.00 37.94           O
ANISOU  540  O   ILE A 953     3468   2833   8116    524    160    246       O
ATOM    541  CG2 ILE A 953      -6.246   2.307  30.292  1.00 38.13           C
ANISOU  541  CG2 ILE A 953     3175   2661   8652    458   -136    655       C
ATOM    542  CD1 ILE A 953      -5.518   3.875  33.049  1.00 43.30           C
ANISOU  542  CD1 ILE A 953     3838   3148   9465    501    213    313       C
ATOM    543  CB  ILE A 953      -5.621   1.740  31.580  1.00 38.79           C
ANISOU  543  CB  ILE A 953     3376   2779   8583    480    -15    468       C
ATOM    544  CG1 ILE A 953      -6.151   2.496  32.825  1.00 39.90           C
ANISOU  544  CG1 ILE A 953     3459   2811   8890    506    152    357       C
ATOM    545  HB  ILE A 953      -4.550   1.941  31.513  1.00  0.00           H
ATOM    546 HG13 ILE A 953      -5.988   1.917  33.730  1.00  0.00           H
ATOM    547 HG12 ILE A 953      -7.233   2.598  32.747  1.00  0.00           H
ATOM    548 HG21 ILE A 953      -6.042   3.372  30.181  1.00  0.00           H
ATOM    549 HG22 ILE A 953      -5.848   1.808  29.408  1.00  0.00           H
ATOM    550 HG23 ILE A 953      -7.329   2.176  30.286  1.00  0.00           H
ATOM    551 HD11 ILE A 953      -6.029   4.412  33.848  1.00  0.00           H
ATOM    552 HD12 ILE A 953      -4.472   3.792  33.337  1.00  0.00           H
ATOM    553 HD13 ILE A 953      -5.569   4.489  32.153  1.00  0.00           H
ATOM    554  H   ILE A 953      -7.317  -0.070  33.065  1.00  0.00           H
ATOM    555  HA  ILE A 953      -5.582  -0.249  30.673  1.00  0.00           H
ATOM    556  N   SER A 954      -3.628  -0.826  32.182  1.00 35.75           N
ANISOU  556  N   SER A 954     3272   2651   7660    501    -32    320       N
ATOM    557  CA  SER A 954      -2.568  -1.434  32.999  1.00 34.61           C
ANISOU  557  CA  SER A 954     3216   2602   7333    538     21    248       C
ATOM    558  C   SER A 954      -1.421  -0.461  33.343  1.00 40.37           C
ANISOU  558  C   SER A 954     3941   3391   8008    535     63    179       C
ATOM    559  O   SER A 954      -0.573  -0.822  34.158  1.00 39.73           O
ANISOU  559  O   SER A 954     3893   3407   7795    557    125    114       O
ATOM    560  OG  SER A 954      -1.386  -2.413  31.079  1.00 41.03           O
ANISOU  560  OG  SER A 954     4086   3513   7991    506   -152    293       O
ATOM    561  CB  SER A 954      -2.069  -2.707  32.285  1.00 35.34           C
ANISOU  561  CB  SER A 954     3380   2756   7290    547    -53    261       C
ATOM    562  H   SER A 954      -3.440  -0.779  31.191  1.00  0.00           H
ATOM    563  HA  SER A 954      -2.988  -1.758  33.953  1.00  0.00           H
ATOM    564  HB2 SER A 954      -2.905  -3.374  32.080  1.00  0.00           H
ATOM    565  HB3 SER A 954      -1.390  -3.261  32.935  1.00  0.00           H
ATOM    566  HG  SER A 954      -0.507  -2.091  31.295  1.00  0.00           H
ATOM    567  N   GLU A 955      -1.417   0.741  32.741  1.00 37.68           N
ANISOU  567  N   GLU A 955     3542   2995   7780    500     29    204       N
ATOM    568  CA  GLU A 955      -0.482   1.832  33.024  1.00 36.91           C
ANISOU  568  CA  GLU A 955     3425   2918   7681    475     65    137       C
ATOM    569  C   GLU A 955      -1.247   3.164  33.007  1.00 43.24           C
ANISOU  569  C   GLU A 955     4127   3562   8742    450    119    137       C
ATOM    570  O   GLU A 955      -2.203   3.304  32.243  1.00 47.33           O
ANISOU  570  O   GLU A 955     4579   3977   9426    451     67    264       O
ATOM    571  CD  GLU A 955       2.769   0.739  31.098  1.00 87.43           C
ANISOU  571  CD  GLU A 955     9945   9627  13649    471   -137    226       C
ATOM    572  OE1 GLU A 955       3.798   1.322  31.507  1.00 93.02           O
ANISOU  572  OE1 GLU A 955    10617  10364  14361    429   -160    260       O
ATOM    573  OE2 GLU A 955       2.613   0.243  29.961  1.00 87.59           O
ANISOU  573  OE2 GLU A 955    10009   9674  13596    497   -176    243       O
ATOM    574  CB  GLU A 955       0.670   1.849  31.994  1.00 37.41           C
ANISOU  574  CB  GLU A 955     3511   3058   7647    454    -31    202       C
ATOM    575  CG  GLU A 955       1.601   0.625  32.073  1.00 53.21           C
ANISOU  575  CG  GLU A 955     5588   5217   9414    481    -44    154       C
ATOM    576  H   GLU A 955      -2.154   0.967  32.089  1.00  0.00           H
ATOM    577  HA  GLU A 955      -0.064   1.707  34.025  1.00  0.00           H
ATOM    578  HB3 GLU A 955       1.264   2.754  32.135  1.00  0.00           H
ATOM    579  HB2 GLU A 955       0.255   1.920  30.987  1.00  0.00           H
ATOM    580  HG3 GLU A 955       1.053  -0.290  31.849  1.00  0.00           H
ATOM    581  HG2 GLU A 955       1.993   0.516  33.085  1.00  0.00           H
ATOM    582  N   ASN A 956      -0.808   4.104  33.865  1.00 37.71           N
ANISOU  582  N   ASN A 956     3400   2843   8085    421    220     -5       N
ATOM    583  CA  ASN A 956      -1.421   5.419  34.106  1.00 38.13           C
ANISOU  583  CA  ASN A 956     3349   2710   8428    397    309    -51       C
ATOM    584  C   ASN A 956      -1.535   6.264  32.824  1.00 42.98           C
ANISOU  584  C   ASN A 956     3894   3199   9236    389    223    144       C
ATOM    585  O   ASN A 956      -0.525   6.492  32.157  1.00 40.62           O
ANISOU  585  O   ASN A 956     3635   3002   8796    371    117    248       O
ATOM    586  CB  ASN A 956      -0.594   6.160  35.183  1.00 36.14           C
ANISOU  586  CB  ASN A 956     3089   2487   8155    339    419   -267       C
ATOM    587  CG  ASN A 956      -0.820   5.633  36.602  1.00 54.91           C
ANISOU  587  CG  ASN A 956     5491   4994  10380    334    528   -456       C
ATOM    588  OD1 ASN A 956      -1.796   6.000  37.250  1.00 49.66           O
ANISOU  588  OD1 ASN A 956     4805   4294   9767    369    588   -459       O
ATOM    589  ND2 ASN A 956       0.080   4.786  37.103  1.00 51.44           N
ANISOU  589  ND2 ASN A 956     5079   4730   9734    283    554   -606       N
ATOM    590  H   ASN A 956      -0.003   3.893  34.435  1.00  0.00           H
ATOM    591  HA  ASN A 956      -2.411   5.189  34.502  1.00  0.00           H
ATOM    592  HB3 ASN A 956      -0.890   7.207  35.206  1.00  0.00           H
ATOM    593  HB2 ASN A 956       0.469   6.157  34.936  1.00  0.00           H
ATOM    594 HD21 ASN A 956      -0.039   4.418  38.037  1.00  0.00           H
ATOM    595 HD22 ASN A 956       0.884   4.490  36.569  1.00  0.00           H
ATOM    596  N   CYS A 957      -2.768   6.703  32.521  1.00 41.18           N
ANISOU  596  N   CYS A 957     3549   2769   9328    408    270    215       N
ATOM    597  CA  CYS A 957      -3.115   7.462  31.316  1.00 41.19           C
ANISOU  597  CA  CYS A 957     3450   2652   9550    410    191    453       C
ATOM    598  C   CYS A 957      -3.180   8.975  31.595  1.00 49.62           C
ANISOU  598  C   CYS A 957     4399   3470  10984    401    319    414       C
ATOM    599  O   CYS A 957      -3.371   9.389  32.739  1.00 50.90           O
ANISOU  599  O   CYS A 957     4551   3548  11241    393    478    171       O
ATOM    600  CB  CYS A 957      -4.425   6.929  30.685  1.00 40.74           C
ANISOU  600  CB  CYS A 957     3331   2595   9556    450     97    642       C
ATOM    601  SG  CYS A 957      -5.935   7.379  31.600  1.00 45.46           S
ANISOU  601  SG  CYS A 957     3799   2989  10483    508    234    585       S
ATOM    602  H   CYS A 957      -3.534   6.502  33.149  1.00  0.00           H
ATOM    603  HA  CYS A 957      -2.330   7.306  30.574  1.00  0.00           H
ATOM    604  HB2 CYS A 957      -4.380   5.845  30.576  1.00  0.00           H
ATOM    605  HB3 CYS A 957      -4.532   7.329  29.676  1.00  0.00           H
ATOM    606  HG  CYS A 957      -5.877   8.688  31.337  1.00  0.00           H
ATOM    607  N   GLU A 958      -3.059   9.758  30.512  1.00 48.33           N
ANISOU  607  N   GLU A 958     4135   3189  11040    398    259    657       N
ATOM    608  CA  GLU A 958      -3.207  11.212  30.500  1.00 49.04           C
ANISOU  608  CA  GLU A 958     4085   2986  11561    397    376    688       C
ATOM    609  C   GLU A 958      -4.337  11.582  29.529  1.00 53.40           C
ANISOU  609  C   GLU A 958     4475   3395  12419    465    322    992       C
ATOM    610  O   GLU A 958      -4.258  11.236  28.350  1.00 50.96           O
ANISOU  610  O   GLU A 958     4159   3257  11946    474    146   1246       O
ATOM    611  CG  GLU A 958      -0.707  11.655  31.018  1.00 57.46           C
ANISOU  611  CG  GLU A 958     5252   4108  12472    250    445    452       C
ATOM    612  CD  GLU A 958       0.562  12.374  30.551  1.00 79.28           C
ANISOU  612  CD  GLU A 958     8032   6935  15155    172    391    542       C
ATOM    613  OE1 GLU A 958       0.500  13.609  30.358  1.00 73.48           O
ANISOU  613  OE1 GLU A 958     7192   5966  14760    130    467    609       O
ATOM    614  OE2 GLU A 958       1.585  11.672  30.396  1.00 78.80           O
ANISOU  614  OE2 GLU A 958     8082   7150  14709    152    285    542       O
ATOM    615  CB  GLU A 958      -1.884  11.868  30.048  1.00 50.04           C
ANISOU  615  CB  GLU A 958     4216   3104  11694    326    350    769       C
ATOM    616  H   GLU A 958      -2.910   9.335  29.607  1.00  0.00           H
ATOM    617  HA  GLU A 958      -3.460  11.588  31.493  1.00  0.00           H
ATOM    618  HB3 GLU A 958      -2.047  12.936  29.911  1.00  0.00           H
ATOM    619  HB2 GLU A 958      -1.601  11.487  29.065  1.00  0.00           H
ATOM    620  HG3 GLU A 958      -0.494  10.591  31.127  1.00  0.00           H
ATOM    621  HG2 GLU A 958      -0.968  12.017  32.011  1.00  0.00           H
ATOM    622  N   THR A 959      -5.347  12.304  30.039  1.00 53.36           N
ANISOU  622  N   THR A 959     4325   3084  12866    508    476    963       N
ATOM    623  CA  THR A 959      -6.428  12.913  29.252  1.00 55.51           C
ANISOU  623  CA  THR A 959     4401   3184  13506    590    443   1273       C
ATOM    624  C   THR A 959      -6.193  14.429  29.045  1.00 62.25           C
ANISOU  624  C   THR A 959     5104   3716  14832    598    539   1416       C
ATOM    625  O   THR A 959      -6.825  15.018  28.168  1.00 63.89           O
ANISOU  625  O   THR A 959     5116   3724  15437    677    541   1695       O
ATOM    626  CB  THR A 959      -7.791  12.722  29.964  1.00 60.32           C
ANISOU  626  CB  THR A 959     4940   3718  14261    664    537   1153       C
ATOM    627  OG1 THR A 959      -7.810  13.363  31.228  1.00 68.34           O
ANISOU  627  OG1 THR A 959     5993   4597  15376    648    766    759       O
ATOM    628  CG2 THR A 959      -8.183  11.243  30.116  1.00 49.00           C
ANISOU  628  CG2 THR A 959     3603   2580  12435    661    398   1161       C
ATOM    629  H   THR A 959      -5.360  12.518  31.026  1.00  0.00           H
ATOM    630  HA  THR A 959      -6.487  12.452  28.265  1.00  0.00           H
ATOM    631  HB  THR A 959      -8.568  13.200  29.364  1.00  0.00           H
ATOM    632  HG1 THR A 959      -8.461  12.926  31.792  1.00  0.00           H
ATOM    633 HG21 THR A 959      -9.168  11.139  30.572  1.00  0.00           H
ATOM    634 HG22 THR A 959      -8.225  10.751  29.145  1.00  0.00           H
ATOM    635 HG23 THR A 959      -7.469  10.695  30.729  1.00  0.00           H
ATOM    636  N   SER A 960      -5.259  15.008  29.814  1.00 59.80           N
ANISOU  636  N   SER A 960     4874   3364  14483    512    610   1253       N
ATOM    637  CA  SER A 960      -4.717  16.355  29.669  1.00 62.56           C
ANISOU  637  CA  SER A 960     5113   3412  15247    481    714   1341       C
ATOM    638  C   SER A 960      -3.189  16.273  29.819  1.00 65.14           C
ANISOU  638  C   SER A 960     5590   3877  15284    358    723   1119       C
ATOM    639  O   SER A 960      -2.697  15.349  30.466  1.00 62.54           O
ANISOU  639  O   SER A 960     5420   3789  14555    320    718    820       O
ATOM    640  CB  SER A 960      -5.383  17.288  30.706  1.00 70.48           C
ANISOU  640  CB  SER A 960     5981   4012  16786    525    967   1120       C
ATOM    641  OG  SER A 960      -5.047  16.959  32.042  1.00 82.97           O
ANISOU  641  OG  SER A 960     7675   5650  18200    481   1117    627       O
ATOM    642  H   SER A 960      -4.792  14.446  30.511  1.00  0.00           H
ATOM    643  HA  SER A 960      -4.935  16.728  28.666  1.00  0.00           H
ATOM    644  HB2 SER A 960      -6.468  17.259  30.600  1.00  0.00           H
ATOM    645  HB3 SER A 960      -5.081  18.320  30.525  1.00  0.00           H
ATOM    646  HG  SER A 960      -4.100  17.068  32.164  1.00  0.00           H
ATOM    647  N   THR A 961      -2.465  17.231  29.217  1.00 64.50           N
ANISOU  647  N   THR A 961     5446   3652  15410    297    737   1287       N
ATOM    648  CA  THR A 961      -0.999  17.285  29.234  1.00 63.62           C
ANISOU  648  CA  THR A 961     5441   3658  15076    169    742   1127       C
ATOM    649  C   THR A 961      -0.456  17.560  30.652  1.00 66.66           C
ANISOU  649  C   THR A 961     5899   3991  15439     94    920    605       C
ATOM    650  O   THR A 961      -0.539  18.692  31.131  1.00 68.45           O
ANISOU  650  O   THR A 961     6021   3877  16110     83   1119    410       O
ATOM    651  CB  THR A 961      -0.460  18.377  28.268  1.00 74.40           C
ANISOU  651  CB  THR A 961     6678   4800  16791    118    762   1422       C
ATOM    652  OG1 THR A 961      -0.912  18.096  26.958  1.00 74.35           O
ANISOU  652  OG1 THR A 961     6501   4626  17123    219    711   1863       O
ATOM    653  CG2 THR A 961       1.076  18.518  28.220  1.00 75.01           C
ANISOU  653  CG2 THR A 961     6846   5175  16480     27    626   1556       C
ATOM    654  H   THR A 961      -2.925  17.956  28.685  1.00  0.00           H
ATOM    655  HA  THR A 961      -0.624  16.316  28.896  1.00  0.00           H
ATOM    656  HB  THR A 961      -0.885  19.344  28.542  1.00  0.00           H
ATOM    657  HG1 THR A 961      -0.477  18.696  26.347  1.00  0.00           H
ATOM    658 HG21 THR A 961       1.381  19.233  27.456  1.00  0.00           H
ATOM    659 HG22 THR A 961       1.484  18.875  29.166  1.00  0.00           H
ATOM    660 HG23 THR A 961       1.553  17.565  27.991  1.00  0.00           H
ATOM    661  N   MET A 962       0.074  16.504  31.291  1.00 60.24           N
ANISOU  661  N   MET A 962     5251   3523  14113     39    851    378       N
ATOM    662  CA  MET A 962       0.647  16.555  32.639  1.00 61.28           C
ANISOU  662  CA  MET A 962     5447   3700  14134    -47    990    -96       C
ATOM    663  C   MET A 962       2.126  16.984  32.639  1.00 66.88           C
ANISOU  663  C   MET A 962     6182   4475  14755   -190    999   -217       C
ATOM    664  O   MET A 962       2.626  17.385  33.690  1.00 68.33           O
ANISOU  664  O   MET A 962     6389   4697  14876   -291   1112   -608       O
ATOM    665  CB  MET A 962       0.455  15.191  33.336  1.00 61.85           C
ANISOU  665  CB  MET A 962     5657   4108  13736     -6    927   -268       C
ATOM    666  CG  MET A 962      -0.987  14.648  33.329  1.00 66.91           C
ANISOU  666  CG  MET A 962     6259   4664  14501    105    974   -261       C
ATOM    667  SD  MET A 962      -2.297  15.786  33.863  1.00 76.84           S
ANISOU  667  SD  MET A 962     7338   5465  16394    124   1236   -443       S
ATOM    668  CE  MET A 962      -1.863  15.966  35.604  1.00 73.74           C
ANISOU  668  CE  MET A 962     7017   5250  15752     94   1372   -896       C
ATOM    669  HE1 MET A 962      -2.527  16.687  36.078  1.00  0.00           H
ATOM    670  HE2 MET A 962      -1.953  15.012  36.123  1.00  0.00           H
ATOM    671  HE3 MET A 962      -0.840  16.325  35.703  1.00  0.00           H
ATOM    672  H   MET A 962       0.078  15.594  30.844  1.00  0.00           H
ATOM    673  HA  MET A 962       0.107  17.304  33.221  1.00  0.00           H
ATOM    674  HB3 MET A 962       0.806  15.253  34.363  1.00  0.00           H
ATOM    675  HB2 MET A 962       1.095  14.450  32.858  1.00  0.00           H
ATOM    676  HG2 MET A 962      -1.037  13.758  33.954  1.00  0.00           H
ATOM    677  HG3 MET A 962      -1.243  14.316  32.326  1.00  0.00           H
ATOM    678  N   ASN A 963       2.781  16.919  31.462  1.00 62.17           N
ANISOU  678  N   ASN A 963     5561   3901  14158   -208    884    124       N
ATOM    679  CA  ASN A 963       4.147  17.375  31.181  1.00 61.44           C
ANISOU  679  CA  ASN A 963     5475   3889  13980   -337    869    106       C
ATOM    680  C   ASN A 963       5.207  16.648  32.038  1.00 62.07           C
ANISOU  680  C   ASN A 963     5671   4297  13616   -412    852   -242       C
ATOM    681  O   ASN A 963       6.070  17.293  32.635  1.00 62.79           O
ANISOU  681  O   ASN A 963     5731   4348  13777   -545    955   -535       O
ATOM    682  ND2 ASN A 963       6.126  20.440  30.964  1.00 47.36           N
ANISOU  682  ND2 ASN A 963     3452   1560  12981   -712   1146    -67       N
ATOM    683  CB  ASN A 963       4.231  18.923  31.291  1.00 64.38           C
ANISOU  683  CB  ASN A 963     5703   3861  14897   -437   1034     73       C
ATOM    684  CG  ASN A 963       5.309  19.550  30.398  1.00 64.32           C
ANISOU  684  CG  ASN A 963     5672   3916  14852   -562    995    196       C
ATOM    685  OD1 ASN A 963       5.393  19.252  29.208  1.00 61.00           O
ANISOU  685  OD1 ASN A 963     5287   3729  14162   -537    840    517       O
ATOM    686  H   ASN A 963       2.274  16.565  30.664  1.00  0.00           H
ATOM    687  HA  ASN A 963       4.402  17.069  30.166  1.00  0.00           H
ATOM    688  HB3 ASN A 963       4.325  19.251  32.328  1.00  0.00           H
ATOM    689  HB2 ASN A 963       3.294  19.352  30.935  1.00  0.00           H
ATOM    690 HD21 ASN A 963       6.847  20.882  30.413  1.00  0.00           H
ATOM    691 HD22 ASN A 963       6.036  20.670  31.942  1.00  0.00           H
ATOM    692  N   ILE A 964       5.097  15.310  32.093  1.00 55.27           N
ANISOU  692  N   ILE A 964     4929   3761  12309   -326    719   -203       N
ATOM    693  CA  ILE A 964       5.959  14.434  32.888  1.00 52.70           C
ANISOU  693  CA  ILE A 964     4705   3781  11536   -361    673   -439       C
ATOM    694  C   ILE A 964       7.360  14.340  32.251  1.00 56.97           C
ANISOU  694  C   ILE A 964     5238   4472  11937   -452    608   -359       C
ATOM    695  O   ILE A 964       7.460  14.023  31.064  1.00 57.01           O
ANISOU  695  O   ILE A 964     5218   4456  11987   -434    531    -36       O
ATOM    696  CD1 ILE A 964       3.203  11.711  33.695  1.00 46.16           C
ANISOU  696  CD1 ILE A 964     4086   3288  10164    -54    557   -430       C
ATOM    697  CB  ILE A 964       5.361  12.998  33.018  1.00 52.98           C
ANISOU  697  CB  ILE A 964     4853   4061  11215   -231    556   -347       C
ATOM    698  CG1 ILE A 964       3.927  13.060  33.599  1.00 52.46           C
ANISOU  698  CG1 ILE A 964     4783   3871  11278   -162    644   -478       C
ATOM    699  CG2 ILE A 964       6.245  12.053  33.867  1.00 50.96           C
ANISOU  699  CG2 ILE A 964     4689   4172  10501   -245    480   -475       C
ATOM    700  HB  ILE A 964       5.287  12.568  32.018  1.00  0.00           H
ATOM    701 HG13 ILE A 964       3.305  13.721  32.997  1.00  0.00           H
ATOM    702 HG12 ILE A 964       3.963  13.513  34.587  1.00  0.00           H
ATOM    703 HG21 ILE A 964       5.820  11.052  33.938  1.00  0.00           H
ATOM    704 HG22 ILE A 964       7.246  11.925  33.456  1.00  0.00           H
ATOM    705 HG23 ILE A 964       6.350  12.433  34.882  1.00  0.00           H
ATOM    706 HD11 ILE A 964       2.160  11.815  33.399  1.00  0.00           H
ATOM    707 HD12 ILE A 964       3.651  10.960  33.048  1.00  0.00           H
ATOM    708 HD13 ILE A 964       3.223  11.327  34.716  1.00  0.00           H
ATOM    709  H   ILE A 964       4.359  14.852  31.578  1.00  0.00           H
ATOM    710  HA  ILE A 964       6.037  14.863  33.887  1.00  0.00           H
ATOM    711  N   ASP A 965       8.403  14.618  33.054  1.00 53.63           N
ANISOU  711  N   ASP A 965     4815   4210  11351   -561    645   -647       N
ATOM    712  CA  ASP A 965       9.806  14.569  32.639  1.00 52.80           C
ANISOU  712  CA  ASP A 965     4682   4263  11116   -657    594   -604       C
ATOM    713  C   ASP A 965      10.251  13.105  32.456  1.00 56.30           C
ANISOU  713  C   ASP A 965     5220   5068  11105   -565    447   -475       C
ATOM    714  O   ASP A 965      10.413  12.384  33.440  1.00 55.45           O
ANISOU  714  O   ASP A 965     5163   5208  10697   -545    420   -661       O
ATOM    715  CB  ASP A 965      10.724  15.347  33.615  1.00 55.12           C
ANISOU  715  CB  ASP A 965     4910   4587  11446   -826    691   -974       C
ATOM    716  CG  ASP A 965      12.187  15.492  33.160  1.00 57.45           C
ANISOU  716  CG  ASP A 965     5157   5084  11587   -940    640   -970       C
ATOM    717  OD1 ASP A 965      12.489  15.192  31.982  1.00 55.66           O
ANISOU  717  OD1 ASP A 965     4917   4859  11374   -918    576   -661       O
ATOM    718  OD2 ASP A 965      12.988  15.955  33.999  1.00 60.70           O
ANISOU  718  OD2 ASP A 965     5529   5666  11868  -1060    669  -1277       O
ATOM    719  H   ASP A 965       8.231  14.880  34.018  1.00  0.00           H
ATOM    720  HA  ASP A 965       9.864  15.075  31.672  1.00  0.00           H
ATOM    721  HB3 ASP A 965      10.717  14.849  34.585  1.00  0.00           H
ATOM    722  HB2 ASP A 965      10.318  16.349  33.756  1.00  0.00           H
ATOM    723  N   ARG A 966      10.423  12.724  31.183  1.00 53.21           N
ANISOU  723  N   ARG A 966     4839   4704  10674   -508    360   -150       N
ATOM    724  CA  ARG A 966      10.789  11.386  30.717  1.00 51.74           C
ANISOU  724  CA  ARG A 966     4733   4815  10110   -415    239    -18       C
ATOM    725  C   ARG A 966      12.154  11.391  29.998  1.00 58.42           C
ANISOU  725  C   ARG A 966     5534   5844  10818   -485    206     63       C
ATOM    726  O   ARG A 966      12.491  10.390  29.364  1.00 59.35           O
ANISOU  726  O   ARG A 966     5700   6193  10657   -414    125    176       O
ATOM    727  NH2 ARG A 966       3.684   9.753  30.669  1.00 90.68           N
ANISOU  727  NH2 ARG A 966     9904   9471  15078     75    133    199       N
ATOM    728  CB  ARG A 966       9.660  10.885  29.785  1.00 50.48           C
ANISOU  728  CB  ARG A 966     4619   4604   9957   -305    168    250       C
ATOM    729  CG  ARG A 966       8.339  10.568  30.511  1.00 56.88           C
ANISOU  729  CG  ARG A 966     5467   5272  10873   -224    193    182       C
ATOM    730  CD  ARG A 966       7.131  10.582  29.565  1.00 72.19           C
ANISOU  730  CD  ARG A 966     7440   7220  12769   -129    102    429       C
ATOM    731  NE  ARG A 966       5.935  10.006  30.199  1.00 82.77           N
ANISOU  731  NE  ARG A 966     8859   8601  13990    -36     90    318       N
ATOM    732  CZ  ARG A 966       4.671  10.455  30.102  1.00 98.24           C
ANISOU  732  CZ  ARG A 966    10794  10367  16164      1    140    290       C
ATOM    733  NH1 ARG A 966       4.356  11.589  29.462  1.00 80.66           N
ANISOU  733  NH1 ARG A 966     8466   7875  14308    -31    208    366       N
ATOM    734  H   ARG A 966      10.263  13.406  30.456  1.00  0.00           H
ATOM    735  HA  ARG A 966      10.878  10.700  31.561  1.00  0.00           H
ATOM    736  HB3 ARG A 966       9.963   9.981  29.254  1.00  0.00           H
ATOM    737  HB2 ARG A 966       9.486  11.638  29.014  1.00  0.00           H
ATOM    738  HG3 ARG A 966       8.163  11.383  31.212  1.00  0.00           H
ATOM    739  HG2 ARG A 966       8.396   9.667  31.122  1.00  0.00           H
ATOM    740  HD3 ARG A 966       7.335  10.192  28.568  1.00  0.00           H
ATOM    741  HD2 ARG A 966       6.895  11.637  29.429  1.00  0.00           H
ATOM    742  HE  ARG A 966       6.087   9.135  30.686  1.00  0.00           H
ATOM    743 HH11 ARG A 966       3.390  11.902  29.464  1.00  0.00           H
ATOM    744 HH12 ARG A 966       5.069  12.151  29.022  1.00  0.00           H
ATOM    745 HH21 ARG A 966       2.740  10.133  30.635  1.00  0.00           H
ATOM    746 HH22 ARG A 966       3.860   8.886  31.154  1.00  0.00           H
ATOM    747  N   ASN A 967      12.917  12.497  30.101  1.00 55.72           N
ANISOU  747  N   ASN A 967     5091   5399  10682   -631    280    -21       N
ATOM    748  CA  ASN A 967      14.241  12.668  29.498  1.00 54.97           C
ANISOU  748  CA  ASN A 967     4926   5466  10495   -721    267     42       C
ATOM    749  C   ASN A 967      15.256  11.679  30.102  1.00 56.66           C
ANISOU  749  C   ASN A 967     5165   6020  10342   -689    213   -125       C
ATOM    750  O   ASN A 967      15.455  11.676  31.316  1.00 57.33           O
ANISOU  750  O   ASN A 967     5232   6169  10383   -739    239   -392       O
ATOM    751  CB  ASN A 967      14.685  14.140  29.686  1.00 49.43           C
ANISOU  751  CB  ASN A 967     4101   4542  10140   -900    372    -47       C
ATOM    752  CG  ASN A 967      15.885  14.589  28.839  1.00 59.80           C
ANISOU  752  CG  ASN A 967     5320   5969  11432  -1008    371     77       C
ATOM    753  OD1 ASN A 967      16.575  13.789  28.210  1.00 47.47           O
ANISOU  753  OD1 ASN A 967     3769   4722   9543   -972    303    107       O
ATOM    754  ND2 ASN A 967      16.152  15.895  28.837  1.00 48.10           N
ANISOU  754  ND2 ASN A 967     3728   4221  10327  -1150    463    140       N
ATOM    755  H   ASN A 967      12.590  13.272  30.664  1.00  0.00           H
ATOM    756  HA  ASN A 967      14.167  12.461  28.428  1.00  0.00           H
ATOM    757  HB3 ASN A 967      14.888  14.347  30.736  1.00  0.00           H
ATOM    758  HB2 ASN A 967      13.855  14.791  29.409  1.00  0.00           H
ATOM    759 HD21 ASN A 967      16.931  16.258  28.308  1.00  0.00           H
ATOM    760 HD22 ASN A 967      15.596  16.530  29.393  1.00  0.00           H
ATOM    761  N   ILE A 968      15.882  10.874  29.226  1.00 50.52           N
ANISOU  761  N   ILE A 968     4418   5472   9305   -606    141     36       N
ATOM    762  CA  ILE A 968      16.884   9.862  29.570  1.00 47.44           C
ANISOU  762  CA  ILE A 968     4038   5395   8592   -539     91    -56       C
ATOM    763  C   ILE A 968      18.190  10.444  30.157  1.00 54.19           C
ANISOU  763  C   ILE A 968     4770   6388   9431   -672    115   -226       C
ATOM    764  O   ILE A 968      18.850   9.760  30.937  1.00 55.60           O
ANISOU  764  O   ILE A 968     4936   6782   9406   -636     80   -375       O
ATOM    765  CB  ILE A 968      17.208   8.973  28.331  1.00 47.98           C
ANISOU  765  CB  ILE A 968     4142   5633   8457   -439     42    149       C
ATOM    766  CG1 ILE A 968      17.996   7.695  28.702  1.00 45.87           C
ANISOU  766  CG1 ILE A 968     3899   5626   7902   -317      1     63       C
ATOM    767  CG2 ILE A 968      17.901   9.736  27.180  1.00 48.63           C
ANISOU  767  CG2 ILE A 968     4125   5756   8595   -544     70    313       C
ATOM    768  CD1 ILE A 968      17.998   6.616  27.610  1.00 35.40           C
ANISOU  768  CD1 ILE A 968     2642   4406   6403   -188    -29    188       C
ATOM    769  HB  ILE A 968      16.243   8.638  27.947  1.00  0.00           H
ATOM    770 HG13 ILE A 968      17.568   7.262  29.606  1.00  0.00           H
ATOM    771 HG12 ILE A 968      19.029   7.945  28.947  1.00  0.00           H
ATOM    772 HG21 ILE A 968      17.959   9.125  26.280  1.00  0.00           H
ATOM    773 HG22 ILE A 968      17.355  10.642  26.915  1.00  0.00           H
ATOM    774 HG23 ILE A 968      18.920  10.027  27.439  1.00  0.00           H
ATOM    775 HD11 ILE A 968      18.259   5.645  28.030  1.00  0.00           H
ATOM    776 HD12 ILE A 968      17.021   6.519  27.137  1.00  0.00           H
ATOM    777 HD13 ILE A 968      18.728   6.844  26.833  1.00  0.00           H
ATOM    778  H   ILE A 968      15.657  10.951  28.245  1.00  0.00           H
ATOM    779  HA  ILE A 968      16.441   9.230  30.339  1.00  0.00           H
ATOM    780  N   THR A 969      18.514  11.703  29.811  1.00 51.35           N
ANISOU  780  N   THR A 969     4307   5906   9298   -832    172   -195       N
ATOM    781  CA  THR A 969      19.660  12.439  30.350  1.00 52.19           C
ANISOU  781  CA  THR A 969     4276   6130   9423   -992    198   -366       C
ATOM    782  C   THR A 969      19.401  13.006  31.765  1.00 57.87           C
ANISOU  782  C   THR A 969     4972   6782  10235  -1093    236   -686       C
ATOM    783  O   THR A 969      20.369  13.255  32.483  1.00 59.18           O
ANISOU  783  O   THR A 969     5028   7127  10331  -1218    233   -884       O
ATOM    784  CB  THR A 969      20.086  13.601  29.408  1.00 54.22           C
ANISOU  784  CB  THR A 969     4423   6256   9920  -1143    260   -221       C
ATOM    785  OG1 THR A 969      19.219  14.720  29.460  1.00 56.49           O
ANISOU  785  OG1 THR A 969     4711   6171  10581  -1224    338   -209       O
ATOM    786  CG2 THR A 969      20.263  13.172  27.943  1.00 49.40           C
ANISOU  786  CG2 THR A 969     3824   5760   9184  -1065    234     86       C
ATOM    787  H   THR A 969      17.918  12.209  29.170  1.00  0.00           H
ATOM    788  HA  THR A 969      20.503  11.750  30.426  1.00  0.00           H
ATOM    789  HB  THR A 969      21.056  13.962  29.753  1.00  0.00           H
ATOM    790  HG1 THR A 969      18.387  14.483  29.040  1.00  0.00           H
ATOM    791 HG21 THR A 969      20.654  13.992  27.340  1.00  0.00           H
ATOM    792 HG22 THR A 969      20.965  12.341  27.862  1.00  0.00           H
ATOM    793 HG23 THR A 969      19.321  12.856  27.494  1.00  0.00           H
ATOM    794  N   HIS A 970      18.120  13.169  32.151  1.00 53.51           N
ANISOU  794  N   HIS A 970     4508   5998   9825  -1046    273   -743       N
ATOM    795  CA  HIS A 970      17.704  13.598  33.490  1.00 54.28           C
ANISOU  795  CA  HIS A 970     4592   6029  10004  -1134    331  -1061       C
ATOM    796  C   HIS A 970      17.537  12.423  34.472  1.00 57.89           C
ANISOU  796  C   HIS A 970     5110   6773  10111  -1023    263  -1173       C
ATOM    797  O   HIS A 970      17.498  12.671  35.677  1.00 59.33           O
ANISOU  797  O   HIS A 970     5281   6989  10272  -1090    303  -1440       O
ATOM    798  CG  HIS A 970      16.495  15.739  32.681  1.00 60.07           C
ANISOU  798  CG  HIS A 970     5281   6035  11506  -1259    518   -972       C
ATOM    799  ND1 HIS A 970      15.403  16.577  32.548  1.00 62.52           N
ANISOU  799  ND1 HIS A 970     5599   5956  12199  -1248    611   -924       N
ATOM    800  CD2 HIS A 970      17.536  16.397  32.059  1.00 62.38           C
ANISOU  800  CD2 HIS A 970     5463   6332  11906  -1398    535   -909       C
ATOM    801  CE1 HIS A 970      15.806  17.661  31.883  1.00 63.60           C
ANISOU  801  CE1 HIS A 970     5632   5860  12672  -1374    681   -817       C
ATOM    802  NE2 HIS A 970      17.090  17.619  31.549  1.00 64.23           N
ANISOU  802  NE2 HIS A 970     5641   6167  12595  -1475    641   -808       N
ATOM    803  CB  HIS A 970      16.399  14.415  33.403  1.00 55.16           C
ANISOU  803  CB  HIS A 970     4749   5741  10469  -1129    425  -1056       C
ATOM    804  HD1 HIS A 970      14.468  16.398  32.913  1.00  0.00           H
ATOM    805  HD2 HIS A 970      18.565  16.089  31.940  1.00  0.00           H
ATOM    806  HE1 HIS A 970      15.154  18.487  31.642  1.00  0.00           H
ATOM    807  H   HIS A 970      17.374  12.933  31.512  1.00  0.00           H
ATOM    808  HA  HIS A 970      18.472  14.248  33.915  1.00  0.00           H
ATOM    809  HB3 HIS A 970      16.035  14.636  34.408  1.00  0.00           H
ATOM    810  HB2 HIS A 970      15.615  13.823  32.931  1.00  0.00           H
ATOM    811  N   LEU A 971      17.456  11.178  33.962  1.00 51.45           N
ANISOU  811  N   LEU A 971     4353   6164   9032   -855    170   -969       N
ATOM    812  CA  LEU A 971      17.394   9.960  34.770  1.00 49.72           C
ANISOU  812  CA  LEU A 971     4185   6197   8511   -729    106  -1007       C
ATOM    813  C   LEU A 971      18.735   9.700  35.472  1.00 55.54           C
ANISOU  813  C   LEU A 971     4803   7290   9011   -790     51  -1121       C
ATOM    814  O   LEU A 971      19.749   9.512  34.798  1.00 55.45           O
ANISOU  814  O   LEU A 971     4707   7420   8941   -803     14  -1023       O
ATOM    815  CB  LEU A 971      17.030   8.747  33.883  1.00 47.20           C
ANISOU  815  CB  LEU A 971     3969   5910   8054   -522     46   -753       C
ATOM    816  CG  LEU A 971      15.558   8.693  33.427  1.00 48.80           C
ANISOU  816  CG  LEU A 971     4302   5872   8369   -415     63   -649       C
ATOM    817  CD1 LEU A 971      15.350   7.614  32.347  1.00 46.91           C
ANISOU  817  CD1 LEU A 971     4137   5703   7983   -248      4   -436       C
ATOM    818  CD2 LEU A 971      14.592   8.509  34.613  1.00 47.64           C
ANISOU  818  CD2 LEU A 971     4203   5717   8180   -389     89   -802       C
ATOM    819  HB3 LEU A 971      17.246   7.826  34.425  1.00  0.00           H
ATOM    820  HB2 LEU A 971      17.690   8.732  33.015  1.00  0.00           H
ATOM    821  HG  LEU A 971      15.324   9.650  32.959  1.00  0.00           H
ATOM    822 HD11 LEU A 971      14.774   8.016  31.515  1.00  0.00           H
ATOM    823 HD12 LEU A 971      16.293   7.246  31.942  1.00  0.00           H
ATOM    824 HD13 LEU A 971      14.814   6.742  32.724  1.00  0.00           H
ATOM    825 HD21 LEU A 971      13.847   7.734  34.440  1.00  0.00           H
ATOM    826 HD22 LEU A 971      15.128   8.230  35.518  1.00  0.00           H
ATOM    827 HD23 LEU A 971      14.053   9.434  34.820  1.00  0.00           H
ATOM    828  H   LEU A 971      17.497  11.047  32.962  1.00  0.00           H
ATOM    829  HA  LEU A 971      16.624  10.092  35.532  1.00  0.00           H
ATOM    830  N   GLN A 972      18.693   9.650  36.812  1.00 52.40           N
ANISOU  830  N   GLN A 972     4385   7067   8457   -826     44  -1317       N
ATOM    831  CA  GLN A 972      19.788   9.166  37.648  1.00 52.42           C
ANISOU  831  CA  GLN A 972     4264   7470   8182   -865    -31  -1394       C
ATOM    832  C   GLN A 972      19.831   7.634  37.576  1.00 57.77           C
ANISOU  832  C   GLN A 972     5000   8308   8643   -630   -109  -1149       C
ATOM    833  O   GLN A 972      18.804   6.990  37.797  1.00 57.31           O
ANISOU  833  O   GLN A 972     5075   8108   8593   -493    -94  -1056       O
ATOM    834  CB  GLN A 972      19.597   9.661  39.091  1.00 54.85           C
ANISOU  834  CB  GLN A 972     4523   7933   8384  -1002     -6  -1686       C
ATOM    835  CG  GLN A 972      19.813  11.177  39.237  1.00 65.41           C
ANISOU  835  CG  GLN A 972     5756   9173   9925  -1263     70  -1976       C
ATOM    836  CD  GLN A 972      19.576  11.644  40.672  1.00 76.79           C
ANISOU  836  CD  GLN A 972     7115  10869  11193  -1427     86  -2306       C
ATOM    837  OE1 GLN A 972      18.441  11.668  41.142  1.00 70.91           O
ANISOU  837  OE1 GLN A 972     6442  10004  10496  -1446    171  -2474       O
ATOM    838  NE2 GLN A 972      20.644  12.027  41.374  1.00 64.82           N
ANISOU  838  NE2 GLN A 972     5434   9733   9462  -1555      6  -2411       N
ATOM    839  HG2 GLN A 972      20.820  11.445  38.917  1.00  0.00           H
ATOM    840 HE21 GLN A 972      20.533  12.346  42.325  1.00  0.00           H
ATOM    841 HE22 GLN A 972      21.566  11.995  40.964  1.00  0.00           H
ATOM    842  H   GLN A 972      17.814   9.807  37.289  1.00  0.00           H
ATOM    843  HA  GLN A 972      20.730   9.568  37.269  1.00  0.00           H
ATOM    844  HB3 GLN A 972      20.301   9.147  39.746  1.00  0.00           H
ATOM    845  HB2 GLN A 972      18.602   9.389  39.445  1.00  0.00           H
ATOM    846  HG3 GLN A 972      19.125  11.721  38.588  1.00  0.00           H
ATOM    847  N   HIS A 973      21.006   7.098  37.222  1.00 55.58           N
ANISOU  847  N   HIS A 973     4617   8282   8221   -580   -179  -1032       N
ATOM    848  CA  HIS A 973      21.182   5.691  36.873  1.00 54.57           C
ANISOU  848  CA  HIS A 973     4517   8272   7943   -353   -234   -798       C
ATOM    849  C   HIS A 973      22.470   5.136  37.488  1.00 59.75           C
ANISOU  849  C   HIS A 973     4996   9328   8380   -336   -319   -759       C
ATOM    850  O   HIS A 973      23.413   5.890  37.735  1.00 61.07           O
ANISOU  850  O   HIS A 973     5014   9687   8502   -516   -343   -913       O
ATOM    851  CB  HIS A 973      21.159   5.564  35.335  1.00 54.17           C
ANISOU  851  CB  HIS A 973     4536   8014   8031   -253   -204   -623       C
ATOM    852  CG  HIS A 973      22.345   6.127  34.588  1.00 58.79           C
ANISOU  852  CG  HIS A 973     4997   8655   8685   -364   -195   -623       C
ATOM    853  ND1 HIS A 973      23.505   5.401  34.373  1.00 61.12           N
ANISOU  853  ND1 HIS A 973     5284   8750   9190   -545   -136   -714       N
ATOM    854  CD2 HIS A 973      22.546   7.339  33.965  1.00 60.64           C
ANISOU  854  CD2 HIS A 973     5101   9115   8825   -315   -227   -530       C
ATOM    855  CE1 HIS A 973      24.330   6.176  33.667  1.00 61.16           C
ANISOU  855  CE1 HIS A 973     5160   8871   9205   -609   -136   -668       C
ATOM    856  NE2 HIS A 973      23.816   7.367  33.384  1.00 61.29           N
ANISOU  856  NE2 HIS A 973     5098   9153   9037   -475   -189   -566       N
ATOM    857  HD1 HIS A 973      23.688   4.457  34.689  1.00  0.00           H
ATOM    858  HD2 HIS A 973      21.879   8.184  33.886  1.00  0.00           H
ATOM    859  HE1 HIS A 973      25.315   5.864  33.353  1.00  0.00           H
ATOM    860  H   HIS A 973      21.814   7.687  37.083  1.00  0.00           H
ATOM    861  HA  HIS A 973      20.350   5.107  37.269  1.00  0.00           H
ATOM    862  HB2 HIS A 973      20.251   6.028  34.951  1.00  0.00           H
ATOM    863  HB3 HIS A 973      21.086   4.516  35.064  1.00  0.00           H
ATOM    864  N   CYS A 974      22.487   3.810  37.682  1.00 55.67           N
ANISOU  864  N   CYS A 974     4481   8925   7747   -122   -361   -548       N
ATOM    865  CA  CYS A 974      23.641   3.058  38.165  1.00 56.19           C
ANISOU  865  CA  CYS A 974     4365   9354   7629    -52   -443   -438       C
ATOM    866  C   CYS A 974      24.540   2.592  37.006  1.00 58.71           C
ANISOU  866  C   CYS A 974     4610   9673   8023     59   -433   -291       C
ATOM    867  O   CYS A 974      24.097   2.489  35.860  1.00 55.48           O
ANISOU  867  O   CYS A 974     4319   8994   7767    114   -363   -248       O
ATOM    868  CB  CYS A 974      23.188   1.912  39.090  1.00 56.51           C
ANISOU  868  CB  CYS A 974     4430   9520   7523    119   -483   -283       C
ATOM    869  SG  CYS A 974      22.284   0.606  38.215  1.00 57.91           S
ANISOU  869  SG  CYS A 974     4783   9378   7841    389   -424    -62       S
ATOM    870  H   CYS A 974      21.667   3.262  37.452  1.00  0.00           H
ATOM    871  HA  CYS A 974      24.256   3.721  38.774  1.00  0.00           H
ATOM    872  HB3 CYS A 974      22.554   2.297  39.887  1.00  0.00           H
ATOM    873  HB2 CYS A 974      24.054   1.457  39.571  1.00  0.00           H
ATOM    874  HG  CYS A 974      21.675   0.106  39.297  1.00  0.00           H
ATOM    875  N   THR A 975      25.807   2.330  37.360  1.00 58.18           N
ANISOU  875  N   THR A 975     4333   9938   7837     86   -501   -214       N
ATOM    876  CA  THR A 975      26.866   1.855  36.467  1.00 58.89           C
ANISOU  876  CA  THR A 975     4306  10086   7984    194   -484    -84       C
ATOM    877  C   THR A 975      27.218   0.376  36.766  1.00 65.18           C
ANISOU  877  C   THR A 975     5028  11018   8720    456   -515    152       C
ATOM    878  O   THR A 975      28.342  -0.055  36.503  1.00 65.72           O
ANISOU  878  O   THR A 975     4921  11253   8798    555   -523    267       O
ATOM    879  CB  THR A 975      28.135   2.748  36.599  1.00 62.49           C
ANISOU  879  CB  THR A 975     4546  10786   8410      0   -522   -187       C
ATOM    880  OG1 THR A 975      28.807   2.567  37.834  1.00 62.46           O
ANISOU  880  OG1 THR A 975     4375  11147   8210    -77   -631   -220       O
ATOM    881  CG2 THR A 975      27.855   4.246  36.391  1.00 60.35           C
ANISOU  881  CG2 THR A 975     4346  10311   8274   -241   -464   -388       C
ATOM    882  H   THR A 975      26.082   2.443  38.326  1.00  0.00           H
ATOM    883  HA  THR A 975      26.530   1.903  35.430  1.00  0.00           H
ATOM    884  HB  THR A 975      28.836   2.450  35.819  1.00  0.00           H
ATOM    885  HG1 THR A 975      29.089   1.649  37.886  1.00  0.00           H
ATOM    886 HG21 THR A 975      28.782   4.821  36.397  1.00  0.00           H
ATOM    887 HG22 THR A 975      27.363   4.421  35.433  1.00  0.00           H
ATOM    888 HG23 THR A 975      27.213   4.651  37.173  1.00  0.00           H
ATOM    889  N   CYS A 976      26.243  -0.375  37.307  1.00 62.72           N
ANISOU  889  N   CYS A 976     4845  10606   8381    575   -518    232       N
ATOM    890  CA  CYS A 976      26.358  -1.775  37.709  1.00 64.58           C
ANISOU  890  CA  CYS A 976     5021  10920   8596    818   -538    475       C
ATOM    891  C   CYS A 976      26.554  -2.729  36.518  1.00 70.67           C
ANISOU  891  C   CYS A 976     5832  11468   9553   1031   -444    587       C
ATOM    892  O   CYS A 976      25.893  -2.588  35.489  1.00 67.37           O
ANISOU  892  O   CYS A 976     5608  10732   9256   1046   -358    512       O
ATOM    893  CB  CYS A 976      25.142  -2.204  38.552  1.00 64.73           C
ANISOU  893  CB  CYS A 976     5170  10878   8547    854   -553    524       C
ATOM    894  SG  CYS A 976      25.046  -1.411  40.202  1.00 70.08           S
ANISOU  894  SG  CYS A 976     5774  11892   8962    615   -650    379       S
ATOM    895  HB3 CYS A 976      25.143  -3.286  38.697  1.00  0.00           H
ATOM    896  HB2 CYS A 976      24.229  -1.998  37.992  1.00  0.00           H
ATOM    897  H   CYS A 976      25.346   0.047  37.501  1.00  0.00           H
ATOM    898  HA  CYS A 976      27.243  -1.851  38.346  1.00  0.00           H
ATOM    899  N   VAL A 977      27.438  -3.712  36.736  1.00 73.51           N
ANISOU  899  N   VAL A 977     5989  12012   9931   1198   -459    769       N
ATOM    900  CA  VAL A 977      27.690  -4.849  35.850  1.00 74.81           C
ANISOU  900  CA  VAL A 977     6137  12003  10283   1427   -357    875       C
ATOM    901  C   VAL A 977      27.099  -6.155  36.422  1.00 82.63           C
ANISOU  901  C   VAL A 977     7140  12907  11350   1655   -349   1099       C
ATOM    902  O   VAL A 977      26.958  -7.121  35.672  1.00 84.00           O
ANISOU  902  O   VAL A 977     7327  12868  11721   1857   -245   1174       O
ATOM    903  CB  VAL A 977      29.215  -5.050  35.623  1.00 79.97           C
ANISOU  903  CB  VAL A 977     6539  12884  10963   1468   -350    921       C
ATOM    904  CG1 VAL A 977      29.826  -3.849  34.879  1.00  0.00           C
ATOM    905  CG2 VAL A 977      30.024  -5.382  36.898  1.00  0.00           C
ATOM    906  H   VAL A 977      27.924  -3.734  37.621  1.00  0.00           H
ATOM    907  HA  VAL A 977      27.215  -4.681  34.881  1.00  0.00           H
ATOM    908  HB  VAL A 977      29.335  -5.904  34.954  1.00  0.00           H
ATOM    909 HG11 VAL A 977      30.876  -4.022  34.641  1.00  0.00           H
ATOM    910 HG12 VAL A 977      29.302  -3.664  33.940  1.00  0.00           H
ATOM    911 HG13 VAL A 977      29.768  -2.937  35.473  1.00  0.00           H
ATOM    912 HG21 VAL A 977      31.085  -5.485  36.668  1.00  0.00           H
ATOM    913 HG22 VAL A 977      29.927  -4.597  37.648  1.00  0.00           H
ATOM    914 HG23 VAL A 977      29.707  -6.320  37.353  1.00  0.00           H
ATOM    915  N   ASP A 978      26.741  -6.149  37.720  1.00 79.64           N
ANISOU  915  N   ASP A 978     6755  12683  10821   1612   -447   1195       N
ATOM    916  CA  ASP A 978      26.013  -7.209  38.421  1.00 80.05           C
ANISOU  916  CA  ASP A 978     6818  12667  10931   1800   -444   1440       C
ATOM    917  C   ASP A 978      24.490  -7.025  38.233  1.00 78.01           C
ANISOU  917  C   ASP A 978     6839  12081  10719   1755   -386   1336       C
ATOM    918  O   ASP A 978      24.046  -6.132  37.510  1.00 77.77           O
ANISOU  918  O   ASP A 978     6977  11805  10767   1670   -316   1120       O
ATOM    919  OD2 ASP A 978      26.625  -4.937  40.282  1.00103.57           O
ANISOU  919  OD2 ASP A 978     9825  16126  13400   1359   -640   1231       O
ATOM    920  CB  ASP A 978      26.393  -7.301  39.932  1.00 85.17           C
ANISOU  920  CB  ASP A 978     7256  13741  11364   1791   -584   1655       C
ATOM    921  CG  ASP A 978      26.241  -6.021  40.771  1.00100.31           C
ANISOU  921  CG  ASP A 978     9221  15894  12998   1541   -680   1513       C
ATOM    922  OD1 ASP A 978      25.811  -6.163  41.937  1.00103.96           O
ANISOU  922  OD1 ASP A 978     9516  16734  13251   1524   -791   1684       O
ATOM    923  H   ASP A 978      26.880  -5.309  38.269  1.00  0.00           H
ATOM    924  HA  ASP A 978      26.274  -8.164  37.963  1.00  0.00           H
ATOM    925  HB2 ASP A 978      27.433  -7.618  40.018  1.00  0.00           H
ATOM    926  HB3 ASP A 978      25.821  -8.096  40.411  1.00  0.00           H
ATOM    927  N   ASP A 979      23.712  -7.869  38.928  1.00 70.41           N
ANISOU  927  N   ASP A 979     5913  11131   9709   1806   -415   1503       N
ATOM    928  CA  ASP A 979      22.250  -7.802  39.049  1.00 65.84           C
ANISOU  928  CA  ASP A 979     5575  10262   9180   1762   -359   1421       C
ATOM    929  C   ASP A 979      21.789  -6.780  40.122  1.00 64.16           C
ANISOU  929  C   ASP A 979     5419  10238   8721   1540   -430   1293       C
ATOM    930  O   ASP A 979      20.711  -6.952  40.691  1.00 61.92           O
ANISOU  930  O   ASP A 979     5277   9818   8433   1516   -402   1294       O
ATOM    931  CB  ASP A 979      21.616  -9.207  39.265  1.00 68.19           C
ANISOU  931  CB  ASP A 979     5880  10384   9646   1978   -306   1692       C
ATOM    932  CG  ASP A 979      22.210 -10.067  40.392  1.00 78.95           C
ANISOU  932  CG  ASP A 979     7068  12072  10857   2041   -394   2001       C
ATOM    933  OD1 ASP A 979      23.045  -9.559  41.172  1.00 81.30           O
ANISOU  933  OD1 ASP A 979     7178  12775  10936   1966   -502   2037       O
ATOM    934  OD2 ASP A 979      21.778 -11.236  40.477  1.00 83.40           O
ANISOU  934  OD2 ASP A 979     7672  12505  11510   2150   -357   2215       O
ATOM    935  H   ASP A 979      24.148  -8.566  39.516  1.00  0.00           H
ATOM    936  HA  ASP A 979      21.857  -7.430  38.101  1.00  0.00           H
ATOM    937  HB2 ASP A 979      21.745  -9.765  38.337  1.00  0.00           H
ATOM    938  HB3 ASP A 979      20.543  -9.118  39.427  1.00  0.00           H
ATOM    939  N   CYS A 980      22.598  -5.735  40.380  1.00 59.97           N
ANISOU  939  N   CYS A 980     4765  10021   8000   1375   -512   1170       N
ATOM    940  CA  CYS A 980      22.347  -4.639  41.328  1.00 59.70           C
ANISOU  940  CA  CYS A 980     4738  10213   7733   1145   -570    996       C
ATOM    941  C   CYS A 980      22.248  -5.119  42.794  1.00 68.90           C
ANISOU  941  C   CYS A 980     5823  11672   8684   1161   -631   1188       C
ATOM    942  O   CYS A 980      21.567  -4.492  43.607  1.00 69.55           O
ANISOU  942  O   CYS A 980     6002  11786   8637   1021   -620   1055       O
ATOM    943  CB  CYS A 980      21.154  -3.750  40.908  1.00 56.43           C
ANISOU  943  CB  CYS A 980     4548   9486   7405   1002   -497    730       C
ATOM    944  SG  CYS A 980      21.563  -2.935  39.340  1.00 57.82           S
ANISOU  944  SG  CYS A 980     4780   9431   7756    923   -447    520       S
ATOM    945  H   CYS A 980      23.457  -5.650  39.855  1.00  0.00           H
ATOM    946  HA  CYS A 980      23.243  -4.016  41.298  1.00  0.00           H
ATOM    947  HB3 CYS A 980      20.954  -2.975  41.647  1.00  0.00           H
ATOM    948  HB2 CYS A 980      20.236  -4.324  40.789  1.00  0.00           H
ATOM    949  HG  CYS A 980      20.497  -2.129  39.315  1.00  0.00           H
ATOM    950  N   SER A 981      22.949  -6.223  43.108  1.00 68.23           N
ANISOU  950  N   SER A 981     5547  11812   8564   1333   -689   1512       N
ATOM    951  CA  SER A 981      23.061  -6.796  44.449  1.00 70.95           C
ANISOU  951  CA  SER A 981     5773  12493   8690   1368   -759   1776       C
ATOM    952  C   SER A 981      24.030  -6.006  45.348  1.00 76.53           C
ANISOU  952  C   SER A 981     6244  13772   9061   1208   -898   1753       C
ATOM    953  O   SER A 981      23.866  -6.034  46.568  1.00 77.34           O
ANISOU  953  O   SER A 981     6223  14251   8911   1197   -973   1956       O
ATOM    954  CB  SER A 981      23.506  -8.268  44.338  1.00 76.39           C
ANISOU  954  CB  SER A 981     6358  13106   9562   1656   -745   2194       C
ATOM    955  OG  SER A 981      22.434  -9.085  43.914  1.00 86.91           O
ANISOU  955  OG  SER A 981     7879  13940  11202   1804   -617   2235       O
ATOM    956  H   SER A 981      23.502  -6.670  42.388  1.00  0.00           H
ATOM    957  HA  SER A 981      22.080  -6.762  44.930  1.00  0.00           H
ATOM    958  HB3 SER A 981      23.840  -8.646  45.304  1.00  0.00           H
ATOM    959  HB2 SER A 981      24.345  -8.375  43.648  1.00  0.00           H
ATOM    960  HG  SER A 981      22.493  -9.179  42.955  1.00  0.00           H
ATOM    961  N   SER A 982      25.010  -5.319  44.733  1.00 73.10           N
ANISOU  961  N   SER A 982     5732  13423   8619   1081   -933   1522       N
ATOM    962  CA  SER A 982      25.985  -4.458  45.399  1.00 75.72           C
ANISOU  962  CA  SER A 982     5821  14286   8663    913  -1067   1466       C
ATOM    963  C   SER A 982      25.356  -3.183  45.995  1.00 80.74           C
ANISOU  963  C   SER A 982     6522  15085   9072    598  -1075   1079       C
ATOM    964  O   SER A 982      24.382  -2.657  45.455  1.00 77.80           O
ANISOU  964  O   SER A 982     6379  14349   8830    509   -968    817       O
ATOM    965  CB  SER A 982      27.129  -4.134  44.410  1.00 78.07           C
ANISOU  965  CB  SER A 982     5966  14603   9092    939  -1095   1436       C
ATOM    966  OG  SER A 982      26.746  -3.237  43.384  1.00 83.64           O
ANISOU  966  OG  SER A 982     6847  14948   9986    825   -999   1110       O
ATOM    967  H   SER A 982      25.088  -5.373  43.724  1.00  0.00           H
ATOM    968  HA  SER A 982      26.412  -5.038  46.220  1.00  0.00           H
ATOM    969  HB2 SER A 982      27.519  -5.046  43.957  1.00  0.00           H
ATOM    970  HB3 SER A 982      27.962  -3.678  44.947  1.00  0.00           H
ATOM    971  HG  SER A 982      26.312  -3.731  42.680  1.00  0.00           H
ATOM    972  N   SER A 983      25.980  -2.683  47.075  1.00 81.50           N
ANISOU  972  N   SER A 983     6391  15740   8835    425  -1203   1037       N
ATOM    973  CA  SER A 983      25.676  -1.387  47.693  1.00 82.14           C
ANISOU  973  CA  SER A 983     6470  16068   8672    100  -1218    638       C
ATOM    974  C   SER A 983      26.167  -0.178  46.866  1.00 83.78           C
ANISOU  974  C   SER A 983     6732  16022   9077    -77  -1163    259       C
ATOM    975  O   SER A 983      25.791   0.951  47.181  1.00 83.26           O
ANISOU  975  O   SER A 983     6732  15955   8947   -334  -1118   -124       O
ATOM    976  CB  SER A 983      26.239  -1.387  49.130  1.00 88.98           C
ANISOU  976  CB  SER A 983     7040  17637   9132    -28  -1383    719       C
ATOM    977  OG  SER A 983      27.655  -1.363  49.155  1.00  0.00           O
ATOM    978  H   SER A 983      26.778  -3.168  47.459  1.00  0.00           H
ATOM    979  HA  SER A 983      24.590  -1.303  47.765  1.00  0.00           H
ATOM    980  HB3 SER A 983      25.874  -0.515  49.673  1.00  0.00           H
ATOM    981  HB2 SER A 983      25.888  -2.262  49.678  1.00  0.00           H
ATOM    982  HG  SER A 983      27.954  -0.498  48.862  1.00  0.00           H
ATOM    983  N   ASN A 984      26.982  -0.438  45.829  1.00 78.32           N
ANISOU  983  N   ASN A 984     6008  15110   8642     61  -1154    374       N
ATOM    984  CA  ASN A 984      27.520   0.540  44.879  1.00 76.42           C
ANISOU  984  CA  ASN A 984     5789  14646   8601    -80  -1103    101       C
ATOM    985  C   ASN A 984      26.479   1.026  43.852  1.00 76.09           C
ANISOU  985  C   ASN A 984     6034  14015   8863    -57   -951    -50       C
ATOM    986  O   ASN A 984      26.763   2.006  43.163  1.00 75.40           O
ANISOU  986  O   ASN A 984     5969  13739   8940   -192   -903   -263       O
ATOM    987  CB  ASN A 984      28.752  -0.061  44.161  1.00 78.57           C
ANISOU  987  CB  ASN A 984     5864  15018   8972     46  -1159    300       C
ATOM    988  CG  ASN A 984      29.896  -0.423  45.115  1.00 99.92           C
ANISOU  988  CG  ASN A 984     8277  18222  11465   -161  -1287    193       C
ATOM    989  OD1 ASN A 984      29.873  -1.476  45.749  1.00 98.82           O
ANISOU  989  OD1 ASN A 984     8122  18087  11337   -430  -1271   -148       O
ATOM    990  ND2 ASN A 984      30.904   0.445  45.217  1.00 87.18           N
ANISOU  990  ND2 ASN A 984     6416  17051   9659    -49  -1419    491       N
ATOM    991  H   ASN A 984      27.233  -1.400  45.645  1.00  0.00           H
ATOM    992  HA  ASN A 984      27.849   1.409  45.452  1.00  0.00           H
ATOM    993  HB3 ASN A 984      29.133   0.643  43.419  1.00  0.00           H
ATOM    994  HB2 ASN A 984      28.465  -0.957  43.606  1.00  0.00           H
ATOM    995 HD21 ASN A 984      31.678   0.244  45.832  1.00  0.00           H
ATOM    996 HD22 ASN A 984      30.903   1.300  44.681  1.00  0.00           H
ATOM    997  N   CYS A 985      25.305   0.368  43.782  1.00 69.11           N
ANISOU  997  N   CYS A 985     5350  12852   8056    101   -880     73       N
ATOM    998  CA  CYS A 985      24.156   0.746  42.958  1.00 65.04           C
ANISOU  998  CA  CYS A 985     5088  11816   7807    117   -751    -54       C
ATOM    999  C   CYS A 985      23.655   2.151  43.328  1.00 69.38           C
ANISOU  999  C   CYS A 985     5708  12310   8343   -154   -701   -424       C
ATOM   1000  O   CYS A 985      23.221   2.357  44.461  1.00 71.09           O
ANISOU 1000  O   CYS A 985     5938  12698   8375   -244   -701   -522       O
ATOM   1001  CB  CYS A 985      23.022  -0.301  43.066  1.00 63.71           C
ANISOU 1001  CB  CYS A 985     5087  11413   7709    326   -698    155       C
ATOM   1002  SG  CYS A 985      21.612  -0.081  41.906  1.00 64.07           S
ANISOU 1002  SG  CYS A 985     5419  10859   8066    354   -560     31       S
ATOM   1003  HB3 CYS A 985      22.659  -0.345  44.094  1.00  0.00           H
ATOM   1004  HB2 CYS A 985      23.451  -1.288  42.887  1.00  0.00           H
ATOM   1005  H   CYS A 985      25.161  -0.439  44.371  1.00  0.00           H
ATOM   1006  HA  CYS A 985      24.498   0.767  41.923  1.00  0.00           H
ATOM   1007  N   LEU A 986      23.732   3.080  42.362  1.00 64.82           N
ANISOU 1007  N   LEU A 986     5155  11509   7964   -289   -650   -625       N
ATOM   1008  CA  LEU A 986      23.292   4.470  42.500  1.00 64.90           C
ANISOU 1008  CA  LEU A 986     5216  11393   8049   -544   -580   -981       C
ATOM   1009  C   LEU A 986      21.767   4.585  42.671  1.00 66.58           C
ANISOU 1009  C   LEU A 986     5631  11334   8333   -519   -486  -1053       C
ATOM   1010  O   LEU A 986      21.317   5.434  43.437  1.00 68.65           O
ANISOU 1010  O   LEU A 986     5892  11672   8518   -697   -444  -1317       O
ATOM   1011  CB  LEU A 986      23.830   5.285  41.304  1.00 64.11           C
ANISOU 1011  CB  LEU A 986     5127  11008   8223   -638   -524  -1085       C
ATOM   1012  CG  LEU A 986      23.692   6.822  41.413  1.00 69.25           C
ANISOU 1012  CG  LEU A 986     5790  11504   9017   -910   -444  -1439       C
ATOM   1013  CD1 LEU A 986      24.842   7.521  40.668  1.00  0.00           C
ATOM   1014  CD2 LEU A 986      22.329   7.343  40.910  1.00  0.00           C
ATOM   1015  H   LEU A 986      24.106   2.817  41.462  1.00  0.00           H
ATOM   1016  HA  LEU A 986      23.760   4.863  43.405  1.00  0.00           H
ATOM   1017  HB3 LEU A 986      23.370   4.942  40.380  1.00  0.00           H
ATOM   1018  HB2 LEU A 986      24.891   5.049  41.209  1.00  0.00           H
ATOM   1019  HG  LEU A 986      23.788   7.098  42.464  1.00  0.00           H
ATOM   1020 HD11 LEU A 986      24.671   8.595  40.580  1.00  0.00           H
ATOM   1021 HD12 LEU A 986      25.786   7.384  41.196  1.00  0.00           H
ATOM   1022 HD13 LEU A 986      24.964   7.119  39.662  1.00  0.00           H
ATOM   1023 HD21 LEU A 986      21.802   7.871  41.704  1.00  0.00           H
ATOM   1024 HD22 LEU A 986      22.438   8.036  40.076  1.00  0.00           H
ATOM   1025 HD23 LEU A 986      21.677   6.541  40.561  1.00  0.00           H
ATOM   1026  N   CYS A 987      21.008   3.703  41.999  1.00 58.66           N
ANISOU 1026  N   CYS A 987     4783  10036   7468   -301   -449   -830       N
ATOM   1027  CA  CYS A 987      19.556   3.571  42.123  1.00 55.47           C
ANISOU 1027  CA  CYS A 987     4563   9359   7155   -249   -364   -850       C
ATOM   1028  C   CYS A 987      19.145   3.021  43.506  1.00 60.57           C
ANISOU 1028  C   CYS A 987     5181  10296   7536   -245   -382   -830       C
ATOM   1029  O   CYS A 987      18.134   3.463  44.053  1.00 60.61           O
ANISOU 1029  O   CYS A 987     5262  10219   7547   -342   -302  -1019       O
ATOM   1030  SG  CYS A 987      19.352   3.298  39.289  1.00 54.79           S
ANISOU 1030  SG  CYS A 987     4630   8685   7502    -39   -318   -608       S
ATOM   1031  CB  CYS A 987      18.983   2.707  40.983  1.00 52.31           C
ANISOU 1031  CB  CYS A 987     4302   8632   6941    -31   -339   -613       C
ATOM   1032  H   CYS A 987      21.445   3.032  41.383  1.00  0.00           H
ATOM   1033  HA  CYS A 987      19.128   4.571  42.032  1.00  0.00           H
ATOM   1034  HB3 CYS A 987      17.902   2.630  41.089  1.00  0.00           H
ATOM   1035  HB2 CYS A 987      19.352   1.686  41.081  1.00  0.00           H
ATOM   1036  N   GLY A 988      19.969   2.120  44.071  1.00 58.45           N
ANISOU 1036  N   GLY A 988     4784  10384   7041   -142   -481   -599       N
ATOM   1037  CA  GLY A 988      19.832   1.607  45.433  1.00 60.18           C
ANISOU 1037  CA  GLY A 988     4937  10967   6962   -144   -516   -521       C
ATOM   1038  C   GLY A 988      20.180   2.681  46.479  1.00 64.85           C
ANISOU 1038  C   GLY A 988     5415  11894   7333   -418   -523   -856       C
ATOM   1039  O   GLY A 988      19.549   2.717  47.530  1.00 63.14           O
ANISOU 1039  O   GLY A 988     5234  11784   6971   -508   -464   -995       O
ATOM   1040  H   GLY A 988      20.761   1.784  43.537  1.00  0.00           H
ATOM   1041  HA3 GLY A 988      20.506   0.759  45.558  1.00  0.00           H
ATOM   1042  HA2 GLY A 988      18.819   1.235  45.595  1.00  0.00           H
ATOM   1043  N   GLN A 989      21.138   3.580  46.191  1.00 63.39           N
ANISOU 1043  N   GLN A 989     5092  11848   7145   -570   -576  -1023       N
ATOM   1044  CA  GLN A 989      21.510   4.710  47.052  1.00 66.20           C
ANISOU 1044  CA  GLN A 989     5319  12509   7324   -864   -581  -1394       C
ATOM   1045  C   GLN A 989      20.434   5.810  47.115  1.00 71.37           C
ANISOU 1045  C   GLN A 989     6112  12836   8171  -1029   -424  -1773       C
ATOM   1046  O   GLN A 989      20.232   6.376  48.188  1.00 73.74           O
ANISOU 1046  O   GLN A 989     6354  13391   8274  -1230   -384  -2070       O
ATOM   1047  CD  GLN A 989      25.348   4.712  46.243  1.00101.27           C
ANISOU 1047  CD  GLN A 989     9197  17673  11609   -974   -898  -1217       C
ATOM   1048  OE1 GLN A 989      25.537   5.840  45.793  1.00 96.22           O
ANISOU 1048  OE1 GLN A 989     8574  16803  11180  -1153   -832  -1499       O
ATOM   1049  NE2 GLN A 989      26.256   3.743  46.124  1.00 89.53           N
ANISOU 1049  NE2 GLN A 989     7502  16581   9932   -873  -1038   -940       N
ATOM   1050  CB  GLN A 989      22.874   5.275  46.615  1.00 68.32           C
ANISOU 1050  CB  GLN A 989     5416  12916   7625   -982   -661  -1474       C
ATOM   1051  CG  GLN A 989      24.057   4.357  46.986  1.00 82.55           C
ANISOU 1051  CG  GLN A 989     7021  15139   9207   -854   -820  -1142       C
ATOM   1052 HE21 GLN A 989      27.120   3.919  45.636  1.00  0.00           H
ATOM   1053 HE22 GLN A 989      26.071   2.821  46.500  1.00  0.00           H
ATOM   1054  H   GLN A 989      21.647   3.495  45.321  1.00  0.00           H
ATOM   1055  HA  GLN A 989      21.622   4.326  48.069  1.00  0.00           H
ATOM   1056  HB3 GLN A 989      23.040   6.253  47.070  1.00  0.00           H
ATOM   1057  HB2 GLN A 989      22.859   5.446  45.540  1.00  0.00           H
ATOM   1058  HG3 GLN A 989      23.812   3.318  46.768  1.00  0.00           H
ATOM   1059  HG2 GLN A 989      24.241   4.403  48.060  1.00  0.00           H
ATOM   1060  N   LEU A 990      19.730   6.049  45.992  1.00 64.95           N
ANISOU 1060  N   LEU A 990     5467  11472   7737   -943   -329  -1758       N
ATOM   1061  CA  LEU A 990      18.541   6.909  45.921  1.00 64.02           C
ANISOU 1061  CA  LEU A 990     5469  10985   7872  -1061   -175  -2059       C
ATOM   1062  C   LEU A 990      17.346   6.330  46.702  1.00 70.89           C
ANISOU 1062  C   LEU A 990     6426  11893   8614  -1018    -99  -2081       C
ATOM   1063  O   LEU A 990      16.546   7.103  47.229  1.00 73.40           O
ANISOU 1063  O   LEU A 990     6776  12097   9016  -1167     29  -2407       O
ATOM   1064  CB  LEU A 990      18.127   7.117  44.449  1.00 61.05           C
ANISOU 1064  CB  LEU A 990     5233  10065   7897   -945   -118  -1940       C
ATOM   1065  CG  LEU A 990      19.057   8.004  43.599  1.00 65.58           C
ANISOU 1065  CG  LEU A 990     5737  10507   8672  -1028   -141  -1973       C
ATOM   1066  CD1 LEU A 990      18.623   7.950  42.118  1.00 62.40           C
ANISOU 1066  CD1 LEU A 990     5466   9689   8555   -855   -119  -1728       C
ATOM   1067  CD2 LEU A 990      19.145   9.448  44.138  1.00 69.81           C
ANISOU 1067  CD2 LEU A 990     6209  10942   9375  -1301    -46  -2372       C
ATOM   1068  HA  LEU A 990      18.788   7.871  46.372  1.00  0.00           H
ATOM   1069  HB3 LEU A 990      17.136   7.568  44.413  1.00  0.00           H
ATOM   1070  HB2 LEU A 990      18.028   6.141  43.974  1.00  0.00           H
ATOM   1071  HG  LEU A 990      20.060   7.587  43.651  1.00  0.00           H
ATOM   1072 HD11 LEU A 990      18.280   8.914  41.746  1.00  0.00           H
ATOM   1073 HD12 LEU A 990      19.445   7.624  41.481  1.00  0.00           H
ATOM   1074 HD13 LEU A 990      17.804   7.249  41.951  1.00  0.00           H
ATOM   1075 HD21 LEU A 990      20.106   9.617  44.625  1.00  0.00           H
ATOM   1076 HD22 LEU A 990      19.052  10.198  43.355  1.00  0.00           H
ATOM   1077 HD23 LEU A 990      18.367   9.660  44.872  1.00  0.00           H
ATOM   1078  H   LEU A 990      19.979   5.564  45.140  1.00  0.00           H
ATOM   1079  N   SER A 991      17.262   4.991  46.777  1.00 66.41           N
ANISOU 1079  N   SER A 991     5889  11478   7867   -812   -166  -1731       N
ATOM   1080  CA  SER A 991      16.247   4.253  47.531  1.00 65.47           C
ANISOU 1080  CA  SER A 991     5838  11440   7598   -744   -108  -1659       C
ATOM   1081  C   SER A 991      16.524   4.202  49.050  1.00 73.72           C
ANISOU 1081  C   SER A 991     6719  13116   8176   -851   -178  -1679       C
ATOM   1082  O   SER A 991      15.674   3.686  49.771  1.00 74.56           O
ANISOU 1082  O   SER A 991     6842  13402   8084   -768   -167  -1500       O
ATOM   1083  CB  SER A 991      16.150   2.819  46.969  1.00 63.58           C
ANISOU 1083  CB  SER A 991     5708  10989   7460   -467   -140  -1241       C
ATOM   1084  OG  SER A 991      15.728   2.812  45.625  1.00 58.94           O
ANISOU 1084  OG  SER A 991     5230   9941   7222   -358   -126  -1156       O
ATOM   1085  H   SER A 991      17.960   4.429  46.310  1.00  0.00           H
ATOM   1086  HA  SER A 991      15.284   4.740  47.392  1.00  0.00           H
ATOM   1087  HB2 SER A 991      15.431   2.229  47.539  1.00  0.00           H
ATOM   1088  HB3 SER A 991      17.105   2.304  47.029  1.00  0.00           H
ATOM   1089  HG  SER A 991      16.476   3.053  45.068  1.00  0.00           H
ATOM   1090  N   ILE A 992      17.698   4.700  49.491  1.00 73.65           N
ANISOU 1090  N   ILE A 992     6537  13461   7985  -1046   -254  -1883       N
ATOM   1091  CA  ILE A 992      18.362   4.531  50.797  1.00 77.34           C
ANISOU 1091  CA  ILE A 992     6806  14602   7978  -1176   -357  -1899       C
ATOM   1092  C   ILE A 992      19.193   3.232  50.805  1.00 81.16           C
ANISOU 1092  C   ILE A 992     7186  15326   8324   -964   -529  -1405       C
ATOM   1093  O   ILE A 992      20.401   3.285  51.035  1.00 82.32           O
ANISOU 1093  O   ILE A 992     7144  15831   8303  -1037   -660  -1379       O
ATOM   1094  CB  ILE A 992      17.445   4.606  52.065  1.00 82.30           C
ANISOU 1094  CB  ILE A 992     7432  15543   8294  -1277   -273  -2039       C
ATOM   1095  CG1 ILE A 992      16.711   5.966  52.144  1.00 83.01           C
ANISOU 1095  CG1 ILE A 992     7603  15366   8569  -1482    -81  -2562       C
ATOM   1096  CG2 ILE A 992      18.187   4.326  53.393  1.00 86.93           C
ANISOU 1096  CG2 ILE A 992     7789  16892   8350  -1420   -404  -2020       C
ATOM   1097  CD1 ILE A 992      15.535   5.986  53.132  1.00 92.96           C
ANISOU 1097  CD1 ILE A 992     8951  16627   9743  -1473     62  -2629       C
ATOM   1098  HA  ILE A 992      19.072   5.356  50.862  1.00  0.00           H
ATOM   1099  HB  ILE A 992      16.690   3.827  51.987  1.00  0.00           H
ATOM   1100 HG13 ILE A 992      16.323   6.247  51.165  1.00  0.00           H
ATOM   1101 HG12 ILE A 992      17.423   6.748  52.410  1.00  0.00           H
ATOM   1102 HG21 ILE A 992      17.520   4.420  54.250  1.00  0.00           H
ATOM   1103 HG22 ILE A 992      18.593   3.315  53.437  1.00  0.00           H
ATOM   1104 HG23 ILE A 992      19.011   5.025  53.539  1.00  0.00           H
ATOM   1105 HD11 ILE A 992      14.825   6.771  52.870  1.00  0.00           H
ATOM   1106 HD12 ILE A 992      14.993   5.041  53.131  1.00  0.00           H
ATOM   1107 HD13 ILE A 992      15.876   6.179  54.149  1.00  0.00           H
ATOM   1108  H   ILE A 992      18.291   5.134  48.798  1.00  0.00           H
ATOM   1109  N   ARG A 993      18.537   2.111  50.475  1.00 75.99           N
ANISOU 1109  N   ARG A 993     6647  14452   7774   -703   -516  -1025       N
ATOM   1110  CA  ARG A 993      19.155   0.852  50.071  1.00 75.12           C
ANISOU 1110  CA  ARG A 993     6479  14403   7658   -449   -628   -536       C
ATOM   1111  C   ARG A 993      18.236   0.177  49.040  1.00 74.33           C
ANISOU 1111  C   ARG A 993     6597  13754   7891   -226   -531   -342       C
ATOM   1112  O   ARG A 993      17.059   0.530  48.950  1.00 72.31           O
ANISOU 1112  O   ARG A 993     6491  13231   7751   -281   -403   -541       O
ATOM   1113  CB  ARG A 993      19.416  -0.054  51.298  1.00 78.93           C
ANISOU 1113  CB  ARG A 993     6794  15479   7717   -428   -725   -259       C
ATOM   1114  CG  ARG A 993      18.161  -0.536  52.062  1.00  0.00           C
ATOM   1115  CD  ARG A 993      18.398  -1.803  52.897  1.00  0.00           C
ATOM   1116  NE  ARG A 993      18.627  -2.973  52.035  1.00  0.00           N
ATOM   1117  CZ  ARG A 993      19.124  -4.159  52.419  1.00  0.00           C
ATOM   1118  NH1 ARG A 993      19.406  -4.419  53.703  1.00  0.00           N
ATOM   1119  NH2 ARG A 993      19.340  -5.098  51.489  1.00  0.00           N
ATOM   1120  H   ARG A 993      17.541   2.163  50.304  1.00  0.00           H
ATOM   1121  HA  ARG A 993      20.106   1.059  49.577  1.00  0.00           H
ATOM   1122  HB3 ARG A 993      19.968  -0.924  50.939  1.00  0.00           H
ATOM   1123  HB2 ARG A 993      20.091   0.445  51.994  1.00  0.00           H
ATOM   1124  HG2 ARG A 993      17.694   0.259  52.644  1.00  0.00           H
ATOM   1125  HG3 ARG A 993      17.410  -0.829  51.331  1.00  0.00           H
ATOM   1126  HD2 ARG A 993      19.334  -1.669  53.441  1.00  0.00           H
ATOM   1127  HD3 ARG A 993      17.621  -1.961  53.642  1.00  0.00           H
ATOM   1128  HE  ARG A 993      18.367  -2.865  51.063  1.00  0.00           H
ATOM   1129 HH11 ARG A 993      19.773  -5.315  53.986  1.00  0.00           H
ATOM   1130 HH12 ARG A 993      19.151  -3.751  54.424  1.00  0.00           H
ATOM   1131 HH21 ARG A 993      19.710  -6.001  51.746  1.00  0.00           H
ATOM   1132 HH22 ARG A 993      19.104  -4.916  50.522  1.00  0.00           H
ATOM   1133  N   CYS A 994      18.759  -0.836  48.329  1.00 69.12           N
ANISOU 1133  N   CYS A 994     5946  12912   7405     13   -581     12       N
ATOM   1134  CA  CYS A 994      17.935  -1.775  47.565  1.00 65.76           C
ANISOU 1134  CA  CYS A 994     5708  12009   7268    207   -496    186       C
ATOM   1135  C   CYS A 994      17.218  -2.707  48.564  1.00 71.20           C
ANISOU 1135  C   CYS A 994     6389  12899   7765    279   -478    431       C
ATOM   1136  O   CYS A 994      17.831  -3.649  49.068  1.00 73.65           O
ANISOU 1136  O   CYS A 994     6533  13612   7838    340   -572    717       O
ATOM   1137  CB  CYS A 994      18.757  -2.537  46.501  1.00 64.44           C
ANISOU 1137  CB  CYS A 994     5541  11600   7342    423   -536    443       C
ATOM   1138  SG  CYS A 994      17.701  -3.617  45.484  1.00 65.11           S
ANISOU 1138  SG  CYS A 994     5849  11110   7781    632   -430    607       S
ATOM   1139  H   CYS A 994      19.735  -1.074  48.430  1.00  0.00           H
ATOM   1140  HA  CYS A 994      17.180  -1.202  47.022  1.00  0.00           H
ATOM   1141  HB3 CYS A 994      19.538  -3.140  46.966  1.00  0.00           H
ATOM   1142  HB2 CYS A 994      19.257  -1.831  45.837  1.00  0.00           H
ATOM   1143  HG  CYS A 994      17.087  -2.633  44.819  1.00  0.00           H
ATOM   1144  N   TRP A 995      15.953  -2.374  48.876  1.00 66.40           N
ANISOU 1144  N   TRP A 995     5937  12047   7246    251   -357    317       N
ATOM   1145  CA  TRP A 995      15.118  -3.071  49.860  1.00 67.98           C
ANISOU 1145  CA  TRP A 995     6143  12414   7271    278   -306    491       C
ATOM   1146  C   TRP A 995      14.619  -4.451  49.397  1.00 69.65           C
ANISOU 1146  C   TRP A 995     6435  12324   7704    519   -279    879       C
ATOM   1147  O   TRP A 995      14.103  -5.195  50.229  1.00 70.14           O
ANISOU 1147  O   TRP A 995     6511  12466   7672    552   -223   1059       O
ATOM   1148  CG  TRP A 995      14.207  -0.839  50.814  1.00 70.35           C
ANISOU 1148  CG  TRP A 995     6459  12925   7348   -149   -170   -278       C
ATOM   1149  CD1 TRP A 995      14.180   0.327  50.131  1.00 72.24           C
ANISOU 1149  CD1 TRP A 995     6750  12917   7780   -290   -116   -673       C
ATOM   1150  CD2 TRP A 995      14.594  -0.495  52.181  1.00 73.82           C
ANISOU 1150  CD2 TRP A 995     6724  13987   7338   -306   -221   -333       C
ATOM   1151  NE1 TRP A 995      14.507   1.363  50.978  1.00 74.40           N
ANISOU 1151  NE1 TRP A 995     6902  13583   7785   -529   -115  -1004       N
ATOM   1152  CE2 TRP A 995      14.769   0.920  52.256  1.00 78.84           C
ANISOU 1152  CE2 TRP A 995     7321  14708   7926   -551   -186   -817       C
ATOM   1153  CE3 TRP A 995      14.810  -1.232  53.370  1.00 77.60           C
ANISOU 1153  CE3 TRP A 995     7063  14975   7448   -269   -294     -9       C
ATOM   1154  CZ2 TRP A 995      15.138   1.572  53.445  1.00 81.75           C
ANISOU 1154  CZ2 TRP A 995     7520  15667   7874   -775   -223  -1030       C
ATOM   1155  CZ3 TRP A 995      15.187  -0.588  54.567  1.00 82.56           C
ANISOU 1155  CZ3 TRP A 995     7519  16221   7629   -484   -342   -183       C
ATOM   1156  CH2 TRP A 995      15.348   0.810  54.608  1.00 84.19           C
ANISOU 1156  CH2 TRP A 995     7694  16515   7780   -741   -307   -710       C
ATOM   1157  CB  TRP A 995      13.913  -2.190  50.239  1.00 67.18           C
ANISOU 1157  CB  TRP A 995     6148  12209   7167    107   -171    129       C
ATOM   1158  H   TRP A 995      15.541  -1.555  48.451  1.00  0.00           H
ATOM   1159  HA  TRP A 995      15.716  -3.230  50.759  1.00  0.00           H
ATOM   1160  HB3 TRP A 995      13.308  -2.712  50.981  1.00  0.00           H
ATOM   1161  HB2 TRP A 995      13.272  -2.049  49.367  1.00  0.00           H
ATOM   1162  HD1 TRP A 995      13.945   0.417  49.081  1.00  0.00           H
ATOM   1163  HE1 TRP A 995      14.582   2.322  50.658  1.00  0.00           H
ATOM   1164  HE3 TRP A 995      14.689  -2.305  53.359  1.00  0.00           H
ATOM   1165  HZ2 TRP A 995      15.261   2.644  53.467  1.00  0.00           H
ATOM   1166  HZ3 TRP A 995      15.356  -1.166  55.463  1.00  0.00           H
ATOM   1167  HH2 TRP A 995      15.635   1.294  55.529  1.00  0.00           H
ATOM   1168  N   TYR A 996      14.764  -4.762  48.099  1.00 62.92           N
ANISOU 1168  N   TYR A 996     5629  11133   7147    676   -306    995       N
ATOM   1169  CA  TYR A 996      14.388  -6.039  47.502  1.00 60.47           C
ANISOU 1169  CA  TYR A 996     5391  10494   7090    894   -269   1314       C
ATOM   1170  C   TYR A 996      15.445  -7.118  47.782  1.00 65.66           C
ANISOU 1170  C   TYR A 996     5882  11375   7691   1062   -354   1719       C
ATOM   1171  O   TYR A 996      16.640  -6.832  47.694  1.00 65.21           O
ANISOU 1171  O   TYR A 996     5684  11547   7544   1063   -451   1728       O
ATOM   1172  CD1 TYR A 996      11.844  -4.895  46.086  1.00 56.89           C
ANISOU 1172  CD1 TYR A 996     5316   9188   7110    763    -63    771       C
ATOM   1173  CD2 TYR A 996      13.496  -3.795  44.671  1.00 54.14           C
ANISOU 1173  CD2 TYR A 996     4931   8723   6917    764   -166    598       C
ATOM   1174  CE1 TYR A 996      10.873  -3.963  45.674  1.00 56.11           C
ANISOU 1174  CE1 TYR A 996     5333   8828   7160    655     10    478       C
ATOM   1175  CE2 TYR A 996      12.520  -2.874  44.244  1.00 53.02           C
ANISOU 1175  CE2 TYR A 996     4908   8319   6920    652    -97    329       C
ATOM   1176  CZ  TYR A 996      11.206  -2.960  44.743  1.00 59.54           C
ANISOU 1176  CZ  TYR A 996     5805   9065   7751    605    -11    270       C
ATOM   1177  OH  TYR A 996      10.249  -2.091  44.311  1.00 58.51           O
ANISOU 1177  OH  TYR A 996     5769   8666   7796    512     59     30       O
ATOM   1178  CB  TYR A 996      14.205  -5.847  45.986  1.00 57.45           C
ANISOU 1178  CB  TYR A 996     5154   9601   7072    963   -230   1182       C
ATOM   1179  CG  TYR A 996      13.160  -4.819  45.580  1.00 55.31           C
ANISOU 1179  CG  TYR A 996     5031   9068   6915    821   -155    832       C
ATOM   1180  HE1 TYR A 996       9.868  -4.032  46.061  1.00  0.00           H
ATOM   1181  HE2 TYR A 996      12.785  -2.105  43.535  1.00  0.00           H
ATOM   1182  HH  TYR A 996      10.463  -1.701  43.455  1.00  0.00           H
ATOM   1183  H   TYR A 996      15.201  -4.097  47.478  1.00  0.00           H
ATOM   1184  HA  TYR A 996      13.438  -6.351  47.930  1.00  0.00           H
ATOM   1185  HB2 TYR A 996      13.925  -6.795  45.527  1.00  0.00           H
ATOM   1186  HB3 TYR A 996      15.160  -5.573  45.536  1.00  0.00           H
ATOM   1187  HD1 TYR A 996      11.566  -5.673  46.781  1.00  0.00           H
ATOM   1188  HD2 TYR A 996      14.502  -3.721  44.288  1.00  0.00           H
ATOM   1189  N   ASP A 997      14.977  -8.345  48.072  1.00 63.61           N
ANISOU 1189  N   ASP A 997     5624  11030   7514   1210   -311   2069       N
ATOM   1190  CA  ASP A 997      15.818  -9.536  48.238  1.00 66.27           C
ANISOU 1190  CA  ASP A 997     5798  11500   7883   1405   -372   2507       C
ATOM   1191  C   ASP A 997      16.048 -10.239  46.879  1.00 70.41           C
ANISOU 1191  C   ASP A 997     6390  11533   8830   1595   -331   2566       C
ATOM   1192  O   ASP A 997      15.743  -9.675  45.825  1.00 67.80           O
ANISOU 1192  O   ASP A 997     6221  10849   8691   1548   -279   2259       O
ATOM   1193  OD2 ASP A 997      13.292 -11.391  50.272  1.00 95.75           O
ANISOU 1193  OD2 ASP A 997     9605  15207  11568   1469   -167   3135       O
ATOM   1194  CB  ASP A 997      15.288 -10.499  49.344  1.00 70.33           C
ANISOU 1194  CB  ASP A 997     6244  12200   8278   1466   -344   2899       C
ATOM   1195  CG  ASP A 997      13.833 -10.977  49.225  1.00 82.88           C
ANISOU 1195  CG  ASP A 997     7999  13372  10119   1517   -209   2963       C
ATOM   1196  OD1 ASP A 997      13.309 -11.011  48.091  1.00 79.85           O
ANISOU 1196  OD1 ASP A 997     7753  12480  10105   1604   -146   2859       O
ATOM   1197  HA  ASP A 997      16.807  -9.214  48.571  1.00  0.00           H
ATOM   1198  HB2 ASP A 997      15.363  -9.954  50.285  1.00  0.00           H
ATOM   1199  HB3 ASP A 997      15.932 -11.372  49.449  1.00  0.00           H
ATOM   1200  H   ASP A 997      13.980  -8.497  48.145  1.00  0.00           H
ATOM   1201  N   LYS A 998      16.569 -11.476  46.933  1.00 69.75           N
ANISOU 1201  N   LYS A 998     6174  11435   8894   1807   -347   2959       N
ATOM   1202  CA  LYS A 998      16.764 -12.377  45.793  1.00 69.14           C
ANISOU 1202  CA  LYS A 998     6125  10919   9225   2006   -290   3037       C
ATOM   1203  C   LYS A 998      15.467 -12.760  45.042  1.00 70.27           C
ANISOU 1203  C   LYS A 998     6495  10532   9674   2016   -161   2889       C
ATOM   1204  O   LYS A 998      15.547 -13.078  43.856  1.00 67.42           O
ANISOU 1204  O   LYS A 998     6227   9819   9569   2064   -113   2698       O
ATOM   1205  CB  LYS A 998      17.529 -13.631  46.276  1.00 75.39           C
ANISOU 1205  CB  LYS A 998     6716  11793  10135   2232   -305   3539       C
ATOM   1206  CG  LYS A 998      16.787 -14.468  47.339  1.00  0.00           C
ATOM   1207  CD  LYS A 998      17.475 -15.804  47.656  1.00  0.00           C
ATOM   1208  CE  LYS A 998      16.631 -16.711  48.567  1.00  0.00           C
ATOM   1209  NZ  LYS A 998      15.433 -17.226  47.878  1.00  0.00           N
ATOM   1210  H   LYS A 998      16.798 -11.865  47.836  1.00  0.00           H
ATOM   1211  HA  LYS A 998      17.405 -11.852  45.085  1.00  0.00           H
ATOM   1212  HB3 LYS A 998      17.733 -14.264  45.411  1.00  0.00           H
ATOM   1213  HB2 LYS A 998      18.505 -13.338  46.664  1.00  0.00           H
ATOM   1214  HG2 LYS A 998      16.689 -13.891  48.259  1.00  0.00           H
ATOM   1215  HG3 LYS A 998      15.773 -14.668  47.008  1.00  0.00           H
ATOM   1216  HD2 LYS A 998      17.711 -16.330  46.730  1.00  0.00           H
ATOM   1217  HD3 LYS A 998      18.431 -15.605  48.141  1.00  0.00           H
ATOM   1218  HE3 LYS A 998      17.226 -17.565  48.892  1.00  0.00           H
ATOM   1219  HE2 LYS A 998      16.327 -16.173  49.466  1.00  0.00           H
ATOM   1220  HZ2 LYS A 998      15.707 -17.767  47.071  1.00  0.00           H
ATOM   1221  HZ3 LYS A 998      14.898 -17.808  48.506  1.00  0.00           H
ATOM   1222  HZ1 LYS A 998      14.845 -16.461  47.564  1.00  0.00           H
ATOM   1223  N   ASP A 999      14.317 -12.721  45.738  1.00 67.36           N
ANISOU 1223  N   ASP A 999     6200  10144   9249   1954   -108   2968       N
ATOM   1224  CA  ASP A 999      12.986 -13.064  45.221  1.00 65.49           C
ANISOU 1224  CA  ASP A 999     6147   9459   9276   1948      6   2868       C
ATOM   1225  C   ASP A 999      12.148 -11.817  44.866  1.00 64.76           C
ANISOU 1225  C   ASP A 999     6217   9307   9081   1747     22   2465       C
ATOM   1226  O   ASP A 999      11.028 -11.977  44.381  1.00 63.22           O
ANISOU 1226  O   ASP A 999     6162   8775   9083   1723    103   2369       O
ATOM   1227  OD2 ASP A 999      12.589 -15.792  47.698  1.00 94.31           O
ANISOU 1227  OD2 ASP A 999     9442  13483  12908   2237     32   4048       O
ATOM   1228  CB  ASP A 999      12.200 -13.989  46.188  1.00 70.09           C
ANISOU 1228  CB  ASP A 999     6692  10033   9908   2013     69   3239       C
ATOM   1229  CG  ASP A 999      12.934 -15.269  46.616  1.00 82.86           C
ANISOU 1229  CG  ASP A 999     8127  11693  11662   2223     61   3699       C
ATOM   1230  OD1 ASP A 999      13.777 -15.764  45.836  1.00 81.91           O
ANISOU 1230  OD1 ASP A 999     7989  11272  11861   2376     91   3718       O
ATOM   1231  HB2 ASP A 999      11.247 -14.281  45.747  1.00  0.00           H
ATOM   1232  HB3 ASP A 999      11.983 -13.413  47.089  1.00  0.00           H
ATOM   1233  H   ASP A 999      14.334 -12.410  46.700  1.00  0.00           H
ATOM   1234  HA  ASP A 999      13.102 -13.612  44.283  1.00  0.00           H
ATOM   1235  N   GLY A1000      12.694 -10.608  45.088  1.00 59.79           N
ANISOU 1235  N   GLY A1000     5556   8986   8177   1605    -51   2234       N
ATOM   1236  CA  GLY A1000      12.054  -9.337  44.750  1.00 56.63           C
ANISOU 1236  CA  GLY A1000     5285   8513   7720   1423    -30   1855       C
ATOM   1237  C   GLY A1000      11.095  -8.831  45.842  1.00 58.26           C
ANISOU 1237  C   GLY A1000     5509   8915   7711   1282     12   1793       C
ATOM   1238  O   GLY A1000      10.356  -7.883  45.579  1.00 55.20           O
ANISOU 1238  O   GLY A1000     5222   8420   7333   1149     53   1495       O
ATOM   1239  H   GLY A1000      13.615 -10.557  45.503  1.00  0.00           H
ATOM   1240  HA2 GLY A1000      11.515  -9.419  43.804  1.00  0.00           H
ATOM   1241  HA3 GLY A1000      12.835  -8.593  44.596  1.00  0.00           H
ATOM   1242  N   ARG A1001      11.086  -9.437  47.043  1.00 56.16           N
ANISOU 1242  N   ARG A1001     5130   8958   7252   1312      8   2084       N
ATOM   1243  CA  ARG A1001      10.251  -9.010  48.168  1.00 56.01           C
ANISOU 1243  CA  ARG A1001     5101   9201   6978   1177     59   2048       C
ATOM   1244  C   ARG A1001      10.960  -7.946  49.014  1.00 61.20           C
ANISOU 1244  C   ARG A1001     5651  10347   7256   1017     -8   1854       C
ATOM   1245  O   ARG A1001      12.169  -8.042  49.219  1.00 62.76           O
ANISOU 1245  O   ARG A1001     5716  10809   7321   1050   -115   1953       O
ATOM   1246  CD  ARG A1001       8.598 -12.368  49.359  1.00 77.56           C
ANISOU 1246  CD  ARG A1001     7796  11557  10117   1493    242   3054       C
ATOM   1247  NE  ARG A1001       8.168 -13.599  48.686  1.00 82.16           N
ANISOU 1247  NE  ARG A1001     8488  11590  11140   1596    321   3105       N
ATOM   1248  CZ  ARG A1001       8.974 -14.643  48.432  1.00 94.30           C
ANISOU 1248  CZ  ARG A1001     9977  12889  12964   1775    332   3403       C
ATOM   1249  NH1 ARG A1001      10.241 -14.650  48.868  1.00 73.96           N
ANISOU 1249  NH1 ARG A1001     7234  10577  10291   1892    267   3732       N
ATOM   1250  NH2 ARG A1001       8.511 -15.683  47.728  1.00 83.38           N
ANISOU 1250  NH2 ARG A1001     8696  11006  11978   1835    415   3377       N
ATOM   1251  CB  ARG A1001       9.901 -10.208  49.074  1.00 56.07           C
ANISOU 1251  CB  ARG A1001     5031   9322   6952   1278     96   2486       C
ATOM   1252  CG  ARG A1001       9.197 -11.367  48.361  1.00 61.72           C
ANISOU 1252  CG  ARG A1001     5872   9562   8017   1354    204   2575       C
ATOM   1253 HH21 ARG A1001       9.116 -16.466  47.525  1.00  0.00           H
ATOM   1254 HH22 ARG A1001       7.560 -15.690  47.389  1.00  0.00           H
ATOM   1255  H   ARG A1001      11.744 -10.184  47.236  1.00  0.00           H
ATOM   1256  HA  ARG A1001       9.322  -8.596  47.779  1.00  0.00           H
ATOM   1257  HB3 ARG A1001       9.259  -9.856  49.883  1.00  0.00           H
ATOM   1258  HB2 ARG A1001      10.801 -10.591  49.555  1.00  0.00           H
ATOM   1259  HG3 ARG A1001       9.821 -11.854  47.611  1.00  0.00           H
ATOM   1260  HG2 ARG A1001       8.364 -10.920  47.818  1.00  0.00           H
ATOM   1261  HD3 ARG A1001       7.658 -11.939  49.706  1.00  0.00           H
ATOM   1262  HD2 ARG A1001       9.196 -12.521  50.258  1.00  0.00           H
ATOM   1263  HE  ARG A1001       7.234 -13.587  48.298  1.00  0.00           H
ATOM   1264 HH11 ARG A1001      10.895 -15.375  48.589  1.00  0.00           H
ATOM   1265 HH12 ARG A1001      10.591 -13.867  49.401  1.00  0.00           H
ATOM   1266  N   LEU A1002      10.175  -7.001  49.558  1.00 57.60           N
ANISOU 1266  N   LEU A1002     5237  10014   6634    837     60   1565       N
ATOM   1267  CA  LEU A1002      10.625  -6.045  50.570  1.00 59.02           C
ANISOU 1267  CA  LEU A1002     5310  10667   6446    652     20   1328       C
ATOM   1268  C   LEU A1002      11.004  -6.757  51.880  1.00 65.33           C
ANISOU 1268  C   LEU A1002     5927  12019   6878    662    -46   1657       C
ATOM   1269  O   LEU A1002      10.239  -7.588  52.371  1.00 64.75           O
ANISOU 1269  O   LEU A1002     5836  11985   6781    744      3   1989       O
ATOM   1270  CB  LEU A1002       9.524  -4.997  50.844  1.00 58.53           C
ANISOU 1270  CB  LEU A1002     5319  10612   6307    468    143    958       C
ATOM   1271  CG  LEU A1002       9.272  -4.006  49.690  1.00 59.51           C
ANISOU 1271  CG  LEU A1002     5584  10289   6738    413    207    593       C
ATOM   1272  CD1 LEU A1002       8.072  -3.110  50.019  1.00 60.22           C
ANISOU 1272  CD1 LEU A1002     5712  10396   6774    268    350    313       C
ATOM   1273  CD2 LEU A1002      10.509  -3.147  49.375  1.00 59.25           C
ANISOU 1273  CD2 LEU A1002     5518  10280   6714    331    127    334       C
ATOM   1274 HD23 LEU A1002      11.010  -3.491  48.472  1.00  0.00           H
ATOM   1275  H   LEU A1002       9.187  -6.988  49.339  1.00  0.00           H
ATOM   1276  HA  LEU A1002      11.511  -5.542  50.181  1.00  0.00           H
ATOM   1277  HB3 LEU A1002       9.784  -4.420  51.733  1.00  0.00           H
ATOM   1278  HB2 LEU A1002       8.596  -5.512  51.092  1.00  0.00           H
ATOM   1279  HG  LEU A1002       9.013  -4.574  48.795  1.00  0.00           H
ATOM   1280 HD11 LEU A1002       7.772  -2.525  49.150  1.00  0.00           H
ATOM   1281 HD12 LEU A1002       7.213  -3.695  50.347  1.00  0.00           H
ATOM   1282 HD13 LEU A1002       8.313  -2.409  50.815  1.00  0.00           H
ATOM   1283 HD21 LEU A1002      10.256  -2.098  49.227  1.00  0.00           H
ATOM   1284 HD22 LEU A1002      11.233  -3.188  50.187  1.00  0.00           H
ATOM   1285  N   LEU A1003      12.175  -6.391  52.420  1.00 64.85           N
ANISOU 1285  N   LEU A1003     5715  12395   6529    569   -159   1578       N
ATOM   1286  CA  LEU A1003      12.731  -6.914  53.668  1.00 69.39           C
ANISOU 1286  CA  LEU A1003     6081  13586   6699    552   -252   1879       C
ATOM   1287  C   LEU A1003      11.920  -6.499  54.911  1.00 76.11           C
ANISOU 1287  C   LEU A1003     6904  14823   7191    386   -163   1803       C
ATOM   1288  O   LEU A1003      11.128  -5.557  54.861  1.00 75.05           O
ANISOU 1288  O   LEU A1003     6879  14566   7070    233    -48   1381       O
ATOM   1289  CB  LEU A1003      14.187  -6.416  53.792  1.00 70.67           C
ANISOU 1289  CB  LEU A1003     6084  14125   6641    453   -396   1731       C
ATOM   1290  CG  LEU A1003      15.172  -7.068  52.798  1.00  0.00           C
ATOM   1291  CD1 LEU A1003      16.463  -6.233  52.666  1.00  0.00           C
ATOM   1292  CD2 LEU A1003      15.450  -8.544  53.154  1.00  0.00           C
ATOM   1293  H   LEU A1003      12.750  -5.719  51.931  1.00  0.00           H
ATOM   1294  HA  LEU A1003      12.722  -8.005  53.616  1.00  0.00           H
ATOM   1295  HB2 LEU A1003      14.191  -5.331  53.672  1.00  0.00           H
ATOM   1296  HB3 LEU A1003      14.561  -6.611  54.796  1.00  0.00           H
ATOM   1297  HG  LEU A1003      14.709  -7.072  51.812  1.00  0.00           H
ATOM   1298 HD11 LEU A1003      16.621  -5.939  51.628  1.00  0.00           H
ATOM   1299 HD12 LEU A1003      16.427  -5.314  53.254  1.00  0.00           H
ATOM   1300 HD13 LEU A1003      17.352  -6.772  52.991  1.00  0.00           H
ATOM   1301 HD21 LEU A1003      16.511  -8.793  53.139  1.00  0.00           H
ATOM   1302 HD22 LEU A1003      15.075  -8.805  54.144  1.00  0.00           H
ATOM   1303 HD23 LEU A1003      14.956  -9.208  52.445  1.00  0.00           H
ATOM   1304  N   GLN A1004      12.181  -7.200  56.026  1.00 76.82           N
ANISOU 1304  N   GLN A1004     6839  15371   6977    423   -204   2225       N
ATOM   1305  CA  GLN A1004      11.639  -6.931  57.362  1.00 79.79           C
ANISOU 1305  CA  GLN A1004     7168  16187   6962    265   -114   2201       C
ATOM   1306  C   GLN A1004      11.997  -5.529  57.905  1.00 86.96           C
ANISOU 1306  C   GLN A1004     8017  17535   7490    -20   -111   1673       C
ATOM   1307  O   GLN A1004      11.194  -4.950  58.636  1.00 86.46           O
ANISOU 1307  O   GLN A1004     8022  17516   7315   -176     38   1348       O
ATOM   1308  CB  GLN A1004      12.080  -8.061  58.333  1.00 84.77           C
ANISOU 1308  CB  GLN A1004     7610  17289   7308    355   -182   2804       C
ATOM   1309  CG  GLN A1004      13.540  -8.051  58.863  1.00  0.00           C
ATOM   1310  CD  GLN A1004      14.629  -8.162  57.788  1.00  0.00           C
ATOM   1311  OE1 GLN A1004      14.490  -8.917  56.828  1.00  0.00           O
ATOM   1312  NE2 GLN A1004      15.724  -7.417  57.950  1.00  0.00           N
ATOM   1313  H   GLN A1004      12.852  -7.957  55.979  1.00  0.00           H
ATOM   1314  HA  GLN A1004      10.552  -6.975  57.272  1.00  0.00           H
ATOM   1315  HB3 GLN A1004      11.425  -8.022  59.204  1.00  0.00           H
ATOM   1316  HB2 GLN A1004      11.870  -9.028  57.873  1.00  0.00           H
ATOM   1317  HG3 GLN A1004      13.713  -7.156  59.462  1.00  0.00           H
ATOM   1318  HG2 GLN A1004      13.673  -8.890  59.547  1.00  0.00           H
ATOM   1319 HE21 GLN A1004      16.468  -7.442  57.266  1.00  0.00           H
ATOM   1320 HE22 GLN A1004      15.822  -6.813  58.753  1.00  0.00           H
ATOM   1321  N   GLU A1005      13.175  -5.015  57.512  1.00 87.35           N
ANISOU 1321  N   GLU A1005     7940  17856   7393    -88   -262   1553       N
ATOM   1322  CA  GLU A1005      13.712  -3.702  57.872  1.00 89.88           C
ANISOU 1322  CA  GLU A1005     8182  18576   7391   -370   -277   1031       C
ATOM   1323  C   GLU A1005      13.100  -2.527  57.082  1.00 94.00           C
ANISOU 1323  C   GLU A1005     8892  18606   8219   -492   -131    426       C
ATOM   1324  O   GLU A1005      13.374  -1.383  57.448  1.00 96.11           O
ANISOU 1324  O   GLU A1005     9109  19140   8268   -742    -94    -59       O
ATOM   1325  CD  GLU A1005      17.292  -4.152  56.278  1.00119.85           C
ANISOU 1325  CD  GLU A1005    11635  22567  11337   -226   -756   1265       C
ATOM   1326  OE1 GLU A1005      17.844  -5.239  56.552  1.00101.82           O
ANISOU 1326  OE1 GLU A1005     9288  20130   9267      3   -855   1666       O
ATOM   1327  OE2 GLU A1005      17.880  -3.103  55.937  1.00117.65           O
ANISOU 1327  OE2 GLU A1005    11251  22694  10755   -488   -797    867       O
ATOM   1328  CB  GLU A1005      15.252  -3.739  57.742  1.00 92.27           C
ANISOU 1328  CB  GLU A1005     8293  19232   7533   -395   -485   1096       C
ATOM   1329  CG  GLU A1005      15.769  -4.115  56.340  1.00 99.42           C
ANISOU 1329  CG  GLU A1005     9250  19634   8892   -189   -568   1238       C
ATOM   1330  H   GLU A1005      13.765  -5.568  56.907  1.00  0.00           H
ATOM   1331  HA  GLU A1005      13.478  -3.521  58.923  1.00  0.00           H
ATOM   1332  HB2 GLU A1005      15.649  -4.442  58.475  1.00  0.00           H
ATOM   1333  HB3 GLU A1005      15.662  -2.767  58.024  1.00  0.00           H
ATOM   1334  HG3 GLU A1005      15.393  -3.433  55.579  1.00  0.00           H
ATOM   1335  HG2 GLU A1005      15.410  -5.104  56.070  1.00  0.00           H
ATOM   1336  N   PHE A1006      12.285  -2.800  56.043  1.00 86.89           N
ANISOU 1336  N   PHE A1006     8190  17002   7824   -324    -45    460       N
ATOM   1337  CA  PHE A1006      11.530  -1.785  55.301  1.00 83.47           C
ANISOU 1337  CA  PHE A1006     7923  16061   7732   -399     87    -13       C
ATOM   1338  C   PHE A1006      10.504  -1.101  56.221  1.00 89.44           C
ANISOU 1338  C   PHE A1006     8697  16983   8302   -592    266   -377       C
ATOM   1339  O   PHE A1006       9.741  -1.798  56.894  1.00 90.25           O
ANISOU 1339  O   PHE A1006     8805  17211   8274   -552    352   -164       O
ATOM   1340  CB  PHE A1006      10.847  -2.429  54.072  1.00 80.96           C
ANISOU 1340  CB  PHE A1006     7786  15053   7920   -176    133    183       C
ATOM   1341  CG  PHE A1006      10.101  -1.469  53.153  1.00 79.33           C
ANISOU 1341  CG  PHE A1006     7729  14311   8101   -221    228   -215       C
ATOM   1342  CD1 PHE A1006      10.807  -0.766  52.157  1.00 80.32           C
ANISOU 1342  CD1 PHE A1006     7872  14201   8443   -218    147   -356       C
ATOM   1343  CD2 PHE A1006       8.745  -1.145  53.381  1.00 80.67           C
ANISOU 1343  CD2 PHE A1006     8006  14217   8429   -260    400   -416       C
ATOM   1344  CE1 PHE A1006      10.157   0.173  51.368  1.00 78.77           C
ANISOU 1344  CE1 PHE A1006     7797  13525   8607   -256    231   -670       C
ATOM   1345  CE2 PHE A1006       8.114  -0.192  52.592  1.00 80.77           C
ANISOU 1345  CE2 PHE A1006     8132  13740   8817   -289    480   -735       C
ATOM   1346  CZ  PHE A1006       8.815   0.454  51.582  1.00 77.05           C
ANISOU 1346  CZ  PHE A1006     7678  13048   8551   -286    392   -845       C
ATOM   1347  HA  PHE A1006      12.240  -1.038  54.944  1.00  0.00           H
ATOM   1348  HB3 PHE A1006      10.143  -3.196  54.397  1.00  0.00           H
ATOM   1349  HB2 PHE A1006      11.599  -2.947  53.475  1.00  0.00           H
ATOM   1350  HD1 PHE A1006      11.853  -0.964  52.002  1.00  0.00           H
ATOM   1351  HD2 PHE A1006       8.196  -1.631  54.172  1.00  0.00           H
ATOM   1352  HE1 PHE A1006      10.702   0.696  50.595  1.00  0.00           H
ATOM   1353  HE2 PHE A1006       7.076   0.052  52.768  1.00  0.00           H
ATOM   1354  HZ  PHE A1006       8.320   1.195  50.973  1.00  0.00           H
ATOM   1355  H   PHE A1006      12.101  -3.763  55.795  1.00  0.00           H
ATOM   1356  N   ASN A1007      10.509   0.242  56.222  1.00 87.12           N
ANISOU 1356  N   ASN A1007     8400  16691   8011   -804    334   -929       N
ATOM   1357  CA  ASN A1007       9.586   1.065  57.000  1.00 88.92           C
ANISOU 1357  CA  ASN A1007     8635  17043   8109   -998    531  -1359       C
ATOM   1358  C   ASN A1007       8.190   1.027  56.355  1.00 88.44           C
ANISOU 1358  C   ASN A1007     8745  16384   8475   -874    694  -1368       C
ATOM   1359  O   ASN A1007       7.930   1.754  55.399  1.00 84.05           O
ANISOU 1359  O   ASN A1007     8301  15268   8365   -811    713  -1505       O
ATOM   1360  CG  ASN A1007       9.497   3.354  58.219  1.00120.86           C
ANISOU 1360  CG  ASN A1007    12567  21490  11864  -1491    761  -2431       C
ATOM   1361  OD1 ASN A1007       8.426   3.034  58.732  1.00113.78           O
ANISOU 1361  OD1 ASN A1007    11708  20618  10904  -1468    915  -2395       O
ATOM   1362  ND2 ASN A1007      10.139   4.468  58.574  1.00118.29           N
ANISOU 1362  ND2 ASN A1007    12141  21411  11391  -1741    771  -2916       N
ATOM   1363  CB  ASN A1007      10.156   2.499  57.127  1.00 92.74           C
ANISOU 1363  CB  ASN A1007     9062  17607   8566  -1249    570  -1955       C
ATOM   1364  H   ASN A1007      11.165   0.739  55.637  1.00  0.00           H
ATOM   1365  HA  ASN A1007       9.488   0.650  58.007  1.00  0.00           H
ATOM   1366  HB3 ASN A1007      10.122   3.025  56.174  1.00  0.00           H
ATOM   1367  HB2 ASN A1007      11.212   2.427  57.392  1.00  0.00           H
ATOM   1368 HD21 ASN A1007       9.748   5.073  59.282  1.00  0.00           H
ATOM   1369 HD22 ASN A1007      11.011   4.722  58.132  1.00  0.00           H
ATOM   1370  N   LYS A1008       7.330   0.152  56.896  1.00 86.70           N
ANISOU 1370  N   LYS A1008     8530  16301   8110   -833    800  -1171       N
ATOM   1371  CA  LYS A1008       5.956  -0.064  56.444  1.00 84.32           C
ANISOU 1371  CA  LYS A1008     8362  15505   8171   -719    953  -1128       C
ATOM   1372  C   LYS A1008       4.986   1.047  56.889  1.00 89.65           C
ANISOU 1372  C   LYS A1008     9050  16092   8921   -885   1182  -1665       C
ATOM   1373  O   LYS A1008       3.927   1.182  56.277  1.00 86.45           O
ANISOU 1373  O   LYS A1008     8750  15166   8932   -804   1297  -1743       O
ATOM   1374  CB  LYS A1008       5.499  -1.458  56.928  1.00 86.83           C
ANISOU 1374  CB  LYS A1008     8665  15993   8334   -592    962   -626       C
ATOM   1375  CG  LYS A1008       6.195  -2.614  56.178  1.00 92.58           C
ANISOU 1375  CG  LYS A1008     9389  16666   9122   -390    770    -78       C
ATOM   1376  CD  LYS A1008       5.991  -4.001  56.814  1.00  0.00           C
ATOM   1377  CE  LYS A1008       6.845  -4.252  58.069  1.00  0.00           C
ATOM   1378  NZ  LYS A1008       8.289  -4.257  57.764  1.00  0.00           N
ATOM   1379  H   LYS A1008       7.637  -0.420  57.669  1.00  0.00           H
ATOM   1380  HA  LYS A1008       5.962  -0.063  55.352  1.00  0.00           H
ATOM   1381  HB3 LYS A1008       4.422  -1.570  56.787  1.00  0.00           H
ATOM   1382  HB2 LYS A1008       5.668  -1.538  58.002  1.00  0.00           H
ATOM   1383  HG2 LYS A1008       5.817  -2.645  55.157  1.00  0.00           H
ATOM   1384  HG3 LYS A1008       7.260  -2.414  56.083  1.00  0.00           H
ATOM   1385  HD2 LYS A1008       4.938  -4.124  57.073  1.00  0.00           H
ATOM   1386  HD3 LYS A1008       6.198  -4.772  56.071  1.00  0.00           H
ATOM   1387  HE2 LYS A1008       6.644  -3.503  58.835  1.00  0.00           H
ATOM   1388  HE3 LYS A1008       6.584  -5.219  58.500  1.00  0.00           H
ATOM   1389  HZ2 LYS A1008       8.572  -3.350  57.412  1.00  0.00           H
ATOM   1390  HZ3 LYS A1008       8.820  -4.457  58.601  1.00  0.00           H
ATOM   1391  HZ1 LYS A1008       8.493  -4.957  57.067  1.00  0.00           H
ATOM   1392  N   ILE A1009       5.364   1.824  57.922  1.00 90.98           N
ANISOU 1392  N   ILE A1009     9098  16774   8696  -1120   1249  -2044       N
ATOM   1393  CA  ILE A1009       4.593   2.955  58.446  1.00 92.89           C
ANISOU 1393  CA  ILE A1009     9325  16980   8988  -1300   1488  -2617       C
ATOM   1394  C   ILE A1009       4.838   4.227  57.608  1.00 94.88           C
ANISOU 1394  C   ILE A1009     9624  16761   9665  -1356   1504  -3027       C
ATOM   1395  O   ILE A1009       3.874   4.932  57.312  1.00 92.34           O
ANISOU 1395  O   ILE A1009     9381  15912   9792  -1306   1654  -3216       O
ATOM   1396  CB  ILE A1009       4.937   3.254  59.939  1.00100.78           C
ANISOU 1396  CB  ILE A1009    10168  18743   9379  -1547   1563  -2884       C
ATOM   1397  CG1 ILE A1009       4.690   2.012  60.831  1.00  0.00           C
ATOM   1398  CG2 ILE A1009       4.179   4.471  60.522  1.00  0.00           C
ATOM   1399  CD1 ILE A1009       5.247   2.143  62.256  1.00  0.00           C
ATOM   1400  H   ILE A1009       6.259   1.661  58.361  1.00  0.00           H
ATOM   1401  HA  ILE A1009       3.530   2.711  58.386  1.00  0.00           H
ATOM   1402  HB  ILE A1009       6.003   3.483  59.992  1.00  0.00           H
ATOM   1403 HG12 ILE A1009       3.619   1.810  60.880  1.00  0.00           H
ATOM   1404 HG13 ILE A1009       5.136   1.123  60.386  1.00  0.00           H
ATOM   1405 HG21 ILE A1009       4.442   4.647  61.565  1.00  0.00           H
ATOM   1406 HG22 ILE A1009       4.399   5.400  59.998  1.00  0.00           H
ATOM   1407 HG23 ILE A1009       3.100   4.319  60.477  1.00  0.00           H
ATOM   1408 HD11 ILE A1009       5.483   1.164  62.673  1.00  0.00           H
ATOM   1409 HD12 ILE A1009       6.161   2.739  62.279  1.00  0.00           H
ATOM   1410 HD13 ILE A1009       4.522   2.616  62.920  1.00  0.00           H
ATOM   1411  N   GLU A1010       6.101   4.462  57.205  1.00 91.27           N
ANISOU 1411  N   GLU A1010     9104  16494   9081  -1454   1345  -3129       N
ATOM   1412  CA  GLU A1010       6.521   5.578  56.353  1.00 89.37           C
ANISOU 1412  CA  GLU A1010     8887  15855   9213  -1521   1337  -3464       C
ATOM   1413  C   GLU A1010       7.395   5.046  55.192  1.00 88.38           C
ANISOU 1413  C   GLU A1010     8804  15538   9236  -1360   1094  -3065       C
ATOM   1414  O   GLU A1010       8.620   5.116  55.300  1.00 88.07           O
ANISOU 1414  O   GLU A1010     8669  15852   8943  -1448    938  -3055       O
ATOM   1415  CB  GLU A1010       7.280   6.637  57.199  1.00 94.81           C
ANISOU 1415  CB  GLU A1010     9442  16938   9642  -1824   1405  -4029       C
ATOM   1416  CG  GLU A1010       6.496   7.280  58.363  1.00  0.00           C
ATOM   1417  CD  GLU A1010       5.238   8.047  57.945  1.00  0.00           C
ATOM   1418  OE1 GLU A1010       5.234   8.599  56.823  1.00  0.00           O
ATOM   1419  OE2 GLU A1010       4.302   8.082  58.774  1.00  0.00           O
ATOM   1420  HB3 GLU A1010       8.175   6.184  57.625  1.00  0.00           H
ATOM   1421  HB2 GLU A1010       7.645   7.428  56.542  1.00  0.00           H
ATOM   1422  H   GLU A1010       6.835   3.829  57.491  1.00  0.00           H
ATOM   1423  HA  GLU A1010       5.656   6.070  55.908  1.00  0.00           H
ATOM   1424  HG2 GLU A1010       6.229   6.519  59.095  1.00  0.00           H
ATOM   1425  HG3 GLU A1010       7.147   7.981  58.885  1.00  0.00           H
ATOM   1426  N   PRO A1011       6.770   4.506  54.115  1.00 80.43           N
ANISOU 1426  N   PRO A1011     7931  14000   8629  -1128   1063  -2735       N
ATOM   1427  CA  PRO A1011       7.476   4.000  52.914  1.00 77.06           C
ANISOU 1427  CA  PRO A1011     7543  13411   8326   -970    854  -2363       C
ATOM   1428  C   PRO A1011       8.430   5.014  52.230  1.00 78.73           C
ANISOU 1428  C   PRO A1011     7755  13347   8813  -1036    800  -2585       C
ATOM   1429  O   PRO A1011       7.936   6.013  51.703  1.00 78.10           O
ANISOU 1429  O   PRO A1011     7707  12907   9060  -1117    936  -2928       O
ATOM   1430  CG  PRO A1011       5.184   3.240  52.895  1.00 81.20           C
ANISOU 1430  CG  PRO A1011     8214  13491   9145   -768   1065  -2132       C
ATOM   1431  CD  PRO A1011       5.326   4.276  53.995  1.00 79.61           C
ANISOU 1431  CD  PRO A1011     7932  13465   8852  -1003   1211  -2675       C
ATOM   1432  CB  PRO A1011       6.322   3.611  51.973  1.00 75.51           C
ANISOU 1432  CB  PRO A1011     7483  12753   8455   -736    870  -2013       C
ATOM   1433  HD2 PRO A1011       4.855   3.905  54.901  1.00  0.00           H
ATOM   1434  HA  PRO A1011       7.977   3.084  53.212  1.00  0.00           H
ATOM   1435  HB3 PRO A1011       6.603   2.793  51.316  1.00  0.00           H
ATOM   1436  HB2 PRO A1011       6.005   4.443  51.341  1.00  0.00           H
ATOM   1437  HG3 PRO A1011       5.354   2.243  53.306  1.00  0.00           H
ATOM   1438  HG2 PRO A1011       4.207   3.247  52.412  1.00  0.00           H
ATOM   1439  HD3 PRO A1011       4.840   5.211  53.712  1.00  0.00           H
ATOM   1440  N   PRO A1012       9.766   4.773  52.252  1.00 73.77           N
ANISOU 1440  N   PRO A1012     7083  12852   8096   -990    609  -2363       N
ATOM   1441  CA  PRO A1012      10.720   5.613  51.499  1.00 71.94           C
ANISOU 1441  CA  PRO A1012     6843  12358   8132  -1055    562  -2543       C
ATOM   1442  C   PRO A1012      10.560   5.463  49.972  1.00 71.11           C
ANISOU 1442  C   PRO A1012     6876  11655   8489   -869    551  -2335       C
ATOM   1443  O   PRO A1012      10.166   4.393  49.503  1.00 69.16           O
ANISOU 1443  O   PRO A1012     6721  11235   8321   -679    541  -2014       O
ATOM   1444  CG  PRO A1012      11.871   3.657  52.332  1.00 79.01           C
ANISOU 1444  CG  PRO A1012     7621  13916   8485   -884    284  -1894       C
ATOM   1445  CD  PRO A1012      10.459   3.655  52.906  1.00 75.50           C
ANISOU 1445  CD  PRO A1012     7237  13460   7989   -876    438  -1930       C
ATOM   1446  CB  PRO A1012      12.093   5.117  51.982  1.00 74.72           C
ANISOU 1446  CB  PRO A1012     7072  13151   8169  -1072    367  -2361       C
ATOM   1447  HD3 PRO A1012      10.489   3.839  53.980  1.00  0.00           H
ATOM   1448  HA  PRO A1012      10.593   6.664  51.769  1.00  0.00           H
ATOM   1449  HB3 PRO A1012      12.378   5.667  52.879  1.00  0.00           H
ATOM   1450  HB2 PRO A1012      12.893   5.252  51.252  1.00  0.00           H
ATOM   1451  HG3 PRO A1012      12.617   3.254  53.017  1.00  0.00           H
ATOM   1452  HG2 PRO A1012      11.896   3.057  51.421  1.00  0.00           H
ATOM   1453  HD2 PRO A1012       9.997   2.686  52.737  1.00  0.00           H
ATOM   1454  N   LEU A1013      10.865   6.547  49.236  1.00 65.65           N
ANISOU 1454  N   LEU A1013     6186  10664   8093   -937    552  -2514       N
ATOM   1455  CA  LEU A1013      10.830   6.608  47.771  1.00 60.86           C
ANISOU 1455  CA  LEU A1013     5685   9553   7885   -790    525  -2321       C
ATOM   1456  C   LEU A1013      11.825   5.613  47.151  1.00 64.05           C
ANISOU 1456  C   LEU A1013     6088  10084   8163   -637    347  -1935       C
ATOM   1457  O   LEU A1013      13.030   5.842  47.245  1.00 64.72           O
ANISOU 1457  O   LEU A1013     6059  10551   7981   -703    243  -1925       O
ATOM   1458  CB  LEU A1013      11.170   8.042  47.291  1.00 60.52           C
ANISOU 1458  CB  LEU A1013     5611   9233   8149   -930    572  -2597       C
ATOM   1459  CG  LEU A1013      10.196   9.162  47.721  1.00 66.09           C
ANISOU 1459  CG  LEU A1013     6318   9657   9134  -1052    768  -2964       C
ATOM   1460  CD1 LEU A1013      10.718  10.542  47.264  1.00  0.00           C
ATOM   1461  CD2 LEU A1013       8.749   8.909  47.257  1.00  0.00           C
ATOM   1462  HA  LEU A1013       9.824   6.344  47.447  1.00  0.00           H
ATOM   1463  HB3 LEU A1013      11.234   8.043  46.202  1.00  0.00           H
ATOM   1464  HB2 LEU A1013      12.168   8.303  47.647  1.00  0.00           H
ATOM   1465  HG  LEU A1013      10.186   9.181  48.812  1.00  0.00           H
ATOM   1466  H   LEU A1013      11.182   7.385  49.700  1.00  0.00           H
ATOM   1467 HD11 LEU A1013      10.774  11.232  48.107  1.00  0.00           H
ATOM   1468 HD12 LEU A1013      11.719  10.480  46.835  1.00  0.00           H
ATOM   1469 HD13 LEU A1013      10.086  11.006  46.507  1.00  0.00           H
ATOM   1470 HD21 LEU A1013       8.285   9.789  46.812  1.00  0.00           H
ATOM   1471 HD22 LEU A1013       8.689   8.110  46.519  1.00  0.00           H
ATOM   1472 HD23 LEU A1013       8.133   8.622  48.108  1.00  0.00           H
ATOM   1473  N   ILE A1014      11.308   4.536  46.536  1.00 58.16           N
ANISOU 1473  N   ILE A1014     5455   9034   7610   -437    316  -1630       N
ATOM   1474  CA  ILE A1014      12.127   3.551  45.829  1.00 55.72           C
ANISOU 1474  CA  ILE A1014     5149   8778   7245   -279    177  -1291       C
ATOM   1475  C   ILE A1014      12.397   4.056  44.401  1.00 57.23           C
ANISOU 1475  C   ILE A1014     5385   8623   7737   -251    150  -1273       C
ATOM   1476  O   ILE A1014      11.477   4.505  43.719  1.00 57.22           O
ANISOU 1476  O   ILE A1014     5477   8241   8024   -222    217  -1296       O
ATOM   1477  CB  ILE A1014      11.452   2.147  45.759  1.00 57.68           C
ANISOU 1477  CB  ILE A1014     5470   8999   7446    -86    164   -963       C
ATOM   1478  CG1 ILE A1014      11.211   1.580  47.180  1.00 60.29           C
ANISOU 1478  CG1 ILE A1014     5712   9789   7406   -114    158   -897       C
ATOM   1479  CG2 ILE A1014      12.236   1.121  44.902  1.00 55.62           C
ANISOU 1479  CG2 ILE A1014     5240   8613   7278     95     61   -654       C
ATOM   1480  CD1 ILE A1014      10.407   0.270  47.217  1.00 62.89           C
ANISOU 1480  CD1 ILE A1014     6103  10083   7707     26    196   -630       C
ATOM   1481 HG22 ILE A1014      12.322   1.423  43.860  1.00  0.00           H
ATOM   1482 HG23 ILE A1014      13.244   0.972  45.289  1.00  0.00           H
ATOM   1483 HD11 ILE A1014       9.932   0.136  48.188  1.00  0.00           H
ATOM   1484 HD12 ILE A1014       9.622   0.255  46.460  1.00  0.00           H
ATOM   1485 HD13 ILE A1014      11.051  -0.594  47.050  1.00  0.00           H
ATOM   1486  H   ILE A1014      10.306   4.405  46.499  1.00  0.00           H
ATOM   1487  HA  ILE A1014      13.079   3.437  46.354  1.00  0.00           H
ATOM   1488  HB  ILE A1014      10.480   2.280  45.289  1.00  0.00           H
ATOM   1489 HG13 ILE A1014      10.683   2.311  47.793  1.00  0.00           H
ATOM   1490 HG12 ILE A1014      12.172   1.421  47.671  1.00  0.00           H
ATOM   1491 HG21 ILE A1014      11.743   0.151  44.887  1.00  0.00           H
ATOM   1492  N   PHE A1015      13.660   3.949  43.981  1.00 51.82           N
ANISOU 1492  N   PHE A1015     4616   8099   6976   -271     53  -1228       N
ATOM   1493  CA  PHE A1015      14.131   4.263  42.642  1.00 48.05           C
ANISOU 1493  CA  PHE A1015     4160   7363   6733   -249     23  -1181       C
ATOM   1494  C   PHE A1015      14.635   2.964  42.018  1.00 48.80           C
ANISOU 1494  C   PHE A1015     4273   7495   6774    -54    -67   -861       C
ATOM   1495  O   PHE A1015      15.720   2.502  42.365  1.00 47.61           O
ANISOU 1495  O   PHE A1015     4013   7648   6428    -27   -151   -760       O
ATOM   1496  CZ  PHE A1015      13.557   9.181  43.698  1.00 55.07           C
ANISOU 1496  CZ  PHE A1015     4869   7872   8183   -980    379  -2404       C
ATOM   1497  CB  PHE A1015      15.233   5.336  42.722  1.00 49.70           C
ANISOU 1497  CB  PHE A1015     4245   7708   6931   -434      4  -1396       C
ATOM   1498  CG  PHE A1015      14.716   6.720  43.069  1.00 50.72           C
ANISOU 1498  CG  PHE A1015     4364   7681   7228   -629    121  -1738       C
ATOM   1499  CD1 PHE A1015      14.319   7.605  42.046  1.00 51.60           C
ANISOU 1499  CD1 PHE A1015     4518   7395   7693   -671    185  -1796       C
ATOM   1500  CD2 PHE A1015      14.463   7.069  44.412  1.00 53.27           C
ANISOU 1500  CD2 PHE A1015     4620   8260   7361   -775    176  -2002       C
ATOM   1501  CE1 PHE A1015      13.758   8.833  42.368  1.00 53.67           C
ANISOU 1501  CE1 PHE A1015     4754   7468   8170   -840    310  -2104       C
ATOM   1502  CE2 PHE A1015      13.904   8.302  44.716  1.00 57.31           C
ANISOU 1502  CE2 PHE A1015     5112   8602   8063   -957    309  -2358       C
ATOM   1503  H   PHE A1015      14.357   3.557  44.604  1.00  0.00           H
ATOM   1504  HA  PHE A1015      13.325   4.652  42.016  1.00  0.00           H
ATOM   1505  HB3 PHE A1015      15.765   5.400  41.770  1.00  0.00           H
ATOM   1506  HB2 PHE A1015      15.979   5.049  43.464  1.00  0.00           H
ATOM   1507  HD1 PHE A1015      14.456   7.328  41.013  1.00  0.00           H
ATOM   1508  HD2 PHE A1015      14.711   6.382  45.207  1.00  0.00           H
ATOM   1509  HE1 PHE A1015      13.466   9.515  41.581  1.00  0.00           H
ATOM   1510  HE2 PHE A1015      13.732   8.572  45.747  1.00  0.00           H
ATOM   1511  HZ  PHE A1015      13.114  10.132  43.946  1.00  0.00           H
ATOM   1512  N   GLU A1016      13.812   2.391  41.129  1.00 42.81           N
ANISOU 1512  N   GLU A1016     3639   6435   6190     84    -44   -704       N
ATOM   1513  CA  GLU A1016      14.173   1.234  40.319  1.00 40.91           C
ANISOU 1513  CA  GLU A1016     3427   6173   5946    268   -101   -439       C
ATOM   1514  C   GLU A1016      15.028   1.650  39.117  1.00 46.55           C
ANISOU 1514  C   GLU A1016     4107   6825   6756    264   -139   -423       C
ATOM   1515  O   GLU A1016      14.947   2.793  38.657  1.00 47.73           O
ANISOU 1515  O   GLU A1016     4245   6861   7029    132   -113   -578       O
ATOM   1516  CB  GLU A1016      12.904   0.492  39.857  1.00 39.95           C
ANISOU 1516  CB  GLU A1016     3441   5759   5979    384    -59   -322       C
ATOM   1517  CG  GLU A1016      12.170  -0.196  41.021  1.00 46.28           C
ANISOU 1517  CG  GLU A1016     4259   6661   6664    433    -28   -246       C
ATOM   1518  CD  GLU A1016      11.055  -1.153  40.597  1.00 56.94           C
ANISOU 1518  CD  GLU A1016     5713   7780   8143    572     -4    -71       C
ATOM   1519  OE1 GLU A1016      10.768  -1.260  39.383  1.00 42.30           O
ANISOU 1519  OE1 GLU A1016     3929   5676   6468    625    -12    -35       O
ATOM   1520  OE2 GLU A1016      10.511  -1.798  41.517  1.00 45.12           O
ANISOU 1520  OE2 GLU A1016     4218   6367   6558    615     25     27       O
ATOM   1521  HB2 GLU A1016      12.229   1.186  39.358  1.00  0.00           H
ATOM   1522  HG3 GLU A1016      11.745   0.553  41.688  1.00  0.00           H
ATOM   1523  HG2 GLU A1016      12.886  -0.769  41.610  1.00  0.00           H
ATOM   1524  H   GLU A1016      12.928   2.829  40.903  1.00  0.00           H
ATOM   1525  HA  GLU A1016      14.767   0.548  40.924  1.00  0.00           H
ATOM   1526  HB3 GLU A1016      13.171  -0.253  39.107  1.00  0.00           H
ATOM   1527  N   CYS A1017      15.812   0.682  38.621  1.00 41.25           N
ANISOU 1527  N   CYS A1017     3409   6219   6047    409   -187   -232       N
ATOM   1528  CA  CYS A1017      16.659   0.812  37.440  1.00 41.53           C
ANISOU 1528  CA  CYS A1017     3411   6204   6165    414   -204   -212       C
ATOM   1529  C   CYS A1017      15.835   1.082  36.170  1.00 44.35           C
ANISOU 1529  C   CYS A1017     3892   6230   6730    405   -160   -231       C
ATOM   1530  O   CYS A1017      14.681   0.664  36.072  1.00 40.85           O
ANISOU 1530  O   CYS A1017     3558   5591   6371    444   -128   -211       O
ATOM   1531  CB  CYS A1017      17.539  -0.429  37.247  1.00 41.89           C
ANISOU 1531  CB  CYS A1017     3391   6377   6148    583   -241    -22       C
ATOM   1532  SG  CYS A1017      18.795  -0.512  38.544  1.00 48.01           S
ANISOU 1532  SG  CYS A1017     3955   7594   6693    566   -319     24       S
ATOM   1533  H   CYS A1017      15.806  -0.230  39.058  1.00  0.00           H
ATOM   1534  HA  CYS A1017      17.301   1.680  37.603  1.00  0.00           H
ATOM   1535  HB3 CYS A1017      18.067  -0.377  36.298  1.00  0.00           H
ATOM   1536  HB2 CYS A1017      16.950  -1.343  37.255  1.00  0.00           H
ATOM   1537  HG  CYS A1017      19.687  -1.198  37.817  1.00  0.00           H
ATOM   1538  N   ASN A1018      16.457   1.805  35.232  1.00 42.60           N
ANISOU 1538  N   ASN A1018     3635   5968   6583    335   -160   -262       N
ATOM   1539  CA  ASN A1018      15.801   2.414  34.077  1.00 40.98           C
ANISOU 1539  CA  ASN A1018     3517   5502   6552    303   -129   -253       C
ATOM   1540  C   ASN A1018      16.618   2.183  32.793  1.00 43.49           C
ANISOU 1540  C   ASN A1018     3811   5840   6871    350   -136   -160       C
ATOM   1541  O   ASN A1018      17.589   1.426  32.801  1.00 43.11           O
ANISOU 1541  O   ASN A1018     3678   5984   6718    418   -154   -117       O
ATOM   1542  CB  ASN A1018      15.497   3.901  34.400  1.00 40.97           C
ANISOU 1542  CB  ASN A1018     3489   5396   6681    124    -95   -395       C
ATOM   1543  CG  ASN A1018      16.735   4.768  34.665  1.00 51.52           C
ANISOU 1543  CG  ASN A1018     4687   6911   7975     -7   -104   -496       C
ATOM   1544  OD1 ASN A1018      17.350   5.266  33.727  1.00 39.07           O
ANISOU 1544  OD1 ASN A1018     3055   5377   6414    -25   -114   -435       O
ATOM   1545  ND2 ASN A1018      17.097   4.949  35.938  1.00 42.82           N
ANISOU 1545  ND2 ASN A1018     3519   5940   6812   -114    -97   -664       N
ATOM   1546  H   ASN A1018      17.430   2.058  35.372  1.00  0.00           H
ATOM   1547  HA  ASN A1018      14.846   1.921  33.893  1.00  0.00           H
ATOM   1548  HB2 ASN A1018      14.851   3.948  35.276  1.00  0.00           H
ATOM   1549  HB3 ASN A1018      14.924   4.359  33.594  1.00  0.00           H
ATOM   1550 HD21 ASN A1018      17.914   5.498  36.166  1.00  0.00           H
ATOM   1551 HD22 ASN A1018      16.591   4.497  36.686  1.00  0.00           H
ATOM   1552  N   GLN A1019      16.173   2.810  31.692  1.00 38.55           N
ANISOU 1552  N   GLN A1019     3246   5040   6362    312   -117   -124       N
ATOM   1553  CA  GLN A1019      16.762   2.694  30.356  1.00 37.73           C
ANISOU 1553  CA  GLN A1019     3125   4967   6245    330   -110    -46       C
ATOM   1554  C   GLN A1019      18.174   3.301  30.203  1.00 44.29           C
ANISOU 1554  C   GLN A1019     3821   5954   7051    231   -104    -65       C
ATOM   1555  O   GLN A1019      18.868   2.923  29.260  1.00 45.37           O
ANISOU 1555  O   GLN A1019     3922   6166   7149    248    -86     -2       O
ATOM   1556  NE2 GLN A1019      13.480   6.160  29.877  1.00 35.18           N
ANISOU 1556  NE2 GLN A1019     2887   3965   6515     13    -58    -29       N
ATOM   1557  CB  GLN A1019      15.773   3.233  29.293  1.00 38.14           C
ANISOU 1557  CB  GLN A1019     3258   4830   6403    287   -104     18       C
ATOM   1558  CG  GLN A1019      15.405   4.735  29.383  1.00 53.51           C
ANISOU 1558  CG  GLN A1019     5175   6643   8512    136    -91     11       C
ATOM   1559  CD  GLN A1019      14.135   5.040  30.186  1.00 52.54           C
ANISOU 1559  CD  GLN A1019     5097   6351   8516    109    -80    -61       C
ATOM   1560  OE1 GLN A1019      13.760   4.300  31.092  1.00 46.33           O
ANISOU 1560  OE1 GLN A1019     4337   5604   7663    168    -81   -139       O
ATOM   1561  HB2 GLN A1019      14.871   2.619  29.281  1.00  0.00           H
ATOM   1562  HB3 GLN A1019      16.225   3.068  28.314  1.00  0.00           H
ATOM   1563  HG3 GLN A1019      15.246   5.107  28.370  1.00  0.00           H
ATOM   1564  HG2 GLN A1019      16.229   5.319  29.791  1.00  0.00           H
ATOM   1565 HE21 GLN A1019      12.671   6.429  30.421  1.00  0.00           H
ATOM   1566 HE22 GLN A1019      13.806   6.763  29.137  1.00  0.00           H
ATOM   1567  H   GLN A1019      15.353   3.400  31.755  1.00  0.00           H
ATOM   1568  HA  GLN A1019      16.876   1.625  30.163  1.00  0.00           H
ATOM   1569  N   ALA A1020      18.580   4.204  31.114  1.00 40.35           N
ANISOU 1569  N   ALA A1020     3241   5519   6572    116   -111   -167       N
ATOM   1570  CA  ALA A1020      19.922   4.794  31.145  1.00 41.51           C
ANISOU 1570  CA  ALA A1020     3245   5817   6710      3   -107   -200       C
ATOM   1571  C   ALA A1020      20.958   3.925  31.889  1.00 45.30           C
ANISOU 1571  C   ALA A1020     3607   6580   7025     71   -145   -217       C
ATOM   1572  O   ALA A1020      22.151   4.138  31.678  1.00 44.49           O
ANISOU 1572  O   ALA A1020     3368   6646   6892     12   -147   -219       O
ATOM   1573  CB  ALA A1020      19.847   6.202  31.756  1.00 42.81           C
ANISOU 1573  CB  ALA A1020     3366   5873   7026   -192    -83   -321       C
ATOM   1574  HB1 ALA A1020      20.802   6.720  31.666  1.00  0.00           H
ATOM   1575  HB2 ALA A1020      19.100   6.815  31.255  1.00  0.00           H
ATOM   1576  HB3 ALA A1020      19.586   6.175  32.811  1.00  0.00           H
ATOM   1577  H   ALA A1020      17.962   4.471  31.869  1.00  0.00           H
ATOM   1578  HA  ALA A1020      20.276   4.908  30.119  1.00  0.00           H
ATOM   1579  N   CYS A1021      20.504   2.973  32.728  1.00 41.93           N
ANISOU 1579  N   CYS A1021     3220   6210   6502    201   -174   -201       N
ATOM   1580  CA  CYS A1021      21.351   2.050  33.492  1.00 42.63           C
ANISOU 1580  CA  CYS A1021     3188   6567   6443    297   -218   -155       C
ATOM   1581  C   CYS A1021      22.077   1.048  32.576  1.00 48.13           C
ANISOU 1581  C   CYS A1021     3838   7319   7130    439   -194    -39       C
ATOM   1582  O   CYS A1021      21.494   0.579  31.597  1.00 47.50           O
ANISOU 1582  O   CYS A1021     3861   7068   7119    493   -146     -2       O
ATOM   1583  CB  CYS A1021      20.549   1.276  34.563  1.00 41.24           C
ANISOU 1583  CB  CYS A1021     3068   6412   6190    402   -244   -120       C
ATOM   1584  SG  CYS A1021      19.663   2.288  35.807  1.00 45.29           S
ANISOU 1584  SG  CYS A1021     3612   6918   6680    234   -251   -292       S
ATOM   1585  HA  CYS A1021      22.106   2.649  34.004  1.00  0.00           H
ATOM   1586  HB3 CYS A1021      21.227   0.613  35.104  1.00  0.00           H
ATOM   1587  HB2 CYS A1021      19.835   0.613  34.075  1.00  0.00           H
ATOM   1588  H   CYS A1021      19.510   2.856  32.861  1.00  0.00           H
ATOM   1589  N   SER A1022      23.324   0.711  32.944  1.00 47.07           N
ANISOU 1589  N   SER A1022     3539   7439   6907    502   -225     14       N
ATOM   1590  CA  SER A1022      24.144  -0.294  32.260  1.00 48.25           C
ANISOU 1590  CA  SER A1022     3604   7665   7064    651   -187    111       C
ATOM   1591  C   SER A1022      23.831  -1.749  32.674  1.00 56.07           C
ANISOU 1591  C   SER A1022     4636   8600   8069    879   -173    226       C
ATOM   1592  O   SER A1022      24.355  -2.664  32.037  1.00 60.36           O
ANISOU 1592  O   SER A1022     5136   9134   8666   1028   -113    287       O
ATOM   1593  OG  SER A1022      26.065  -0.124  33.777  1.00 58.48           O
ANISOU 1593  OG  SER A1022     4579   9463   8180    612   -313    152       O
ATOM   1594  CB  SER A1022      25.633   0.060  32.445  1.00 51.41           C
ANISOU 1594  CB  SER A1022     3772   8367   7394    607   -227    125       C
ATOM   1595  H   SER A1022      23.728   1.123  33.774  1.00  0.00           H
ATOM   1596  HA  SER A1022      23.936  -0.225  31.191  1.00  0.00           H
ATOM   1597  HB2 SER A1022      25.821   1.094  32.151  1.00  0.00           H
ATOM   1598  HB3 SER A1022      26.253  -0.563  31.798  1.00  0.00           H
ATOM   1599  HG  SER A1022      25.990  -1.056  34.010  1.00  0.00           H
ATOM   1600  N   CYS A1023      22.996  -1.942  33.711  1.00 50.39           N
ANISOU 1600  N   CYS A1023     3986   7844   7316    901   -215    252       N
ATOM   1601  CA  CYS A1023      22.525  -3.243  34.186  1.00 49.97           C
ANISOU 1601  CA  CYS A1023     3969   7721   7298   1097   -203    385       C
ATOM   1602  C   CYS A1023      21.533  -3.903  33.204  1.00 55.39           C
ANISOU 1602  C   CYS A1023     4834   8100   8112   1169   -125    359       C
ATOM   1603  O   CYS A1023      20.941  -3.229  32.358  1.00 53.83           O
ANISOU 1603  O   CYS A1023     4738   7771   7945   1059    -98    251       O
ATOM   1604  CB  CYS A1023      21.919  -3.128  35.605  1.00 49.74           C
ANISOU 1604  CB  CYS A1023     3951   7782   7168   1061   -268    422       C
ATOM   1605  SG  CYS A1023      20.352  -2.176  35.756  1.00 51.52           S
ANISOU 1605  SG  CYS A1023     4366   7806   7405    877   -259    252       S
ATOM   1606  HA  CYS A1023      23.399  -3.894  34.257  1.00  0.00           H
ATOM   1607  HB3 CYS A1023      22.669  -2.693  36.268  1.00  0.00           H
ATOM   1608  HB2 CYS A1023      21.764  -4.130  36.010  1.00  0.00           H
ATOM   1609  H   CYS A1023      22.597  -1.143  34.184  1.00  0.00           H
ATOM   1610  N   TRP A1024      21.354  -5.221  33.374  1.00 53.85           N
ANISOU 1610  N   TRP A1024     4666   7796   7997   1346    -92    468       N
ATOM   1611  CA  TRP A1024      20.373  -6.027  32.649  1.00 53.32           C
ANISOU 1611  CA  TRP A1024     4754   7448   8058   1410    -20    429       C
ATOM   1612  C   TRP A1024      18.942  -5.792  33.164  1.00 56.17           C
ANISOU 1612  C   TRP A1024     5263   7659   8421   1340    -47    413       C
ATOM   1613  O   TRP A1024      18.752  -5.399  34.315  1.00 56.00           O
ANISOU 1613  O   TRP A1024     5212   7752   8312   1297   -103    466       O
ATOM   1614  CH2 TRP A1024      22.944 -10.552  28.750  1.00 64.70           C
ANISOU 1614  CH2 TRP A1024     5948   8473  10163   2115    521    286       C
ATOM   1615  CB  TRP A1024      20.752  -7.518  32.768  1.00 54.47           C
ANISOU 1615  CB  TRP A1024     4841   7514   8342   1630     49    540       C
ATOM   1616  CG  TRP A1024      21.989  -7.955  32.035  1.00 57.62           C
ANISOU 1616  CG  TRP A1024     5117   7983   8791   1715    119    512       C
ATOM   1617  CD1 TRP A1024      23.255  -7.554  32.295  1.00 61.34           C
ANISOU 1617  CD1 TRP A1024     5428   8705   9172   1674     91    518       C
ATOM   1618  CD2 TRP A1024      22.091  -8.882  30.908  1.00 58.74           C
ANISOU 1618  CD2 TRP A1024     5269   7949   9101   1857    242    462       C
ATOM   1619  NE1 TRP A1024      24.124  -8.145  31.402  1.00 62.24           N
ANISOU 1619  NE1 TRP A1024     5453   8815   9380   1787    193    484       N
ATOM   1620  CE2 TRP A1024      23.464  -8.981  30.526  1.00 64.06           C
ANISOU 1620  CE2 TRP A1024     5784   8785   9770   1904    293    440       C
ATOM   1621  CE3 TRP A1024      21.163  -9.652  30.166  1.00 60.09           C
ANISOU 1621  CE3 TRP A1024     5558   7838   9436   1940    326    414       C
ATOM   1622  CZ2 TRP A1024      23.893  -9.799  29.465  1.00 64.62           C
ANISOU 1622  CZ2 TRP A1024     5813   8747   9994   2042    435    360       C
ATOM   1623  CZ3 TRP A1024      21.581 -10.477  29.101  1.00 62.90           C
ANISOU 1623  CZ3 TRP A1024     5877   8076   9945   2060    462    317       C
ATOM   1624  H   TRP A1024      21.856  -5.692  34.113  1.00  0.00           H
ATOM   1625  HA  TRP A1024      20.395  -5.750  31.593  1.00  0.00           H
ATOM   1626  HB3 TRP A1024      19.936  -8.122  32.375  1.00  0.00           H
ATOM   1627  HB2 TRP A1024      20.851  -7.801  33.817  1.00  0.00           H
ATOM   1628  HD1 TRP A1024      23.533  -6.865  33.079  1.00  0.00           H
ATOM   1629  HE1 TRP A1024      25.118  -7.967  31.414  1.00  0.00           H
ATOM   1630  HE3 TRP A1024      20.114  -9.610  30.421  1.00  0.00           H
ATOM   1631  HZ2 TRP A1024      24.939  -9.850  29.203  1.00  0.00           H
ATOM   1632  HZ3 TRP A1024      20.852 -11.055  28.553  1.00  0.00           H
ATOM   1633  HH2 TRP A1024      23.257 -11.186  27.935  1.00  0.00           H
ATOM   1634  N   ARG A1025      17.954  -6.083  32.299  1.00 50.84           N
ANISOU 1634  N   ARG A1025     4733   6749   7835   1323     -3    334       N
ATOM   1635  CA  ARG A1025      16.520  -5.989  32.596  1.00 49.06           C
ANISOU 1635  CA  ARG A1025     4644   6350   7647   1264    -15    312       C
ATOM   1636  C   ARG A1025      16.028  -6.988  33.671  1.00 52.52           C
ANISOU 1636  C   ARG A1025     5083   6744   8128   1372    -10    448       C
ATOM   1637  O   ARG A1025      14.981  -6.748  34.271  1.00 52.00           O
ANISOU 1637  O   ARG A1025     5096   6599   8060   1311    -24    448       O
ATOM   1638  CB  ARG A1025      15.742  -6.097  31.263  1.00 47.02           C
ANISOU 1638  CB  ARG A1025     4502   5890   7475   1244     29    214       C
ATOM   1639  CG  ARG A1025      14.201  -6.010  31.346  1.00 44.12           C
ANISOU 1639  CG  ARG A1025     4262   5330   7172   1188     19    192       C
ATOM   1640  CD  ARG A1025      13.673  -4.640  31.806  1.00 53.44           C
ANISOU 1640  CD  ARG A1025     5464   6542   8299   1047    -36    168       C
ATOM   1641  NE  ARG A1025      12.222  -4.645  32.037  1.00 61.17           N
ANISOU 1641  NE  ARG A1025     6535   7353   9353   1016    -38    169       N
ATOM   1642  CZ  ARG A1025      11.582  -5.155  33.105  1.00 68.89           C
ANISOU 1642  CZ  ARG A1025     7520   8310  10346   1057    -29    237       C
ATOM   1643  NH1 ARG A1025      12.238  -5.756  34.108  1.00 53.32           N
ANISOU 1643  NH1 ARG A1025     5466   6488   8304   1135    -27    328       N
ATOM   1644  NH2 ARG A1025      10.249  -5.067  33.169  1.00 51.57           N
ANISOU 1644  NH2 ARG A1025     5399   5965   8229   1021    -21    232       N
ATOM   1645  H   ARG A1025      18.192  -6.403  31.372  1.00  0.00           H
ATOM   1646  HA  ARG A1025      16.363  -4.988  32.995  1.00  0.00           H
ATOM   1647  HB3 ARG A1025      15.999  -7.042  30.782  1.00  0.00           H
ATOM   1648  HB2 ARG A1025      16.095  -5.315  30.589  1.00  0.00           H
ATOM   1649  HG2 ARG A1025      13.747  -6.833  31.900  1.00  0.00           H
ATOM   1650  HG3 ARG A1025      13.865  -6.145  30.317  1.00  0.00           H
ATOM   1651  HD3 ARG A1025      13.774  -3.967  30.954  1.00  0.00           H
ATOM   1652  HD2 ARG A1025      14.246  -4.181  32.608  1.00  0.00           H
ATOM   1653  HE  ARG A1025      11.665  -4.237  31.301  1.00  0.00           H
ATOM   1654 HH11 ARG A1025      11.729  -6.153  34.886  1.00  0.00           H
ATOM   1655 HH12 ARG A1025      13.244  -5.871  34.071  1.00  0.00           H
ATOM   1656 HH21 ARG A1025       9.754  -5.442  33.966  1.00  0.00           H
ATOM   1657 HH22 ARG A1025       9.725  -4.607  32.438  1.00  0.00           H
ATOM   1658  N   ASN A1026      16.798  -8.062  33.917  1.00 48.79           N
ANISOU 1658  N   ASN A1026     4509   6324   7705   1531     17    582       N
ATOM   1659  CA  ASN A1026      16.524  -9.100  34.917  1.00 49.96           C
ANISOU 1659  CA  ASN A1026     4634   6438   7911   1647     28    768       C
ATOM   1660  C   ASN A1026      17.209  -8.846  36.282  1.00 54.96           C
ANISOU 1660  C   ASN A1026     5109   7385   8387   1671    -40    933       C
ATOM   1661  O   ASN A1026      17.328  -9.793  37.061  1.00 56.02           O
ANISOU 1661  O   ASN A1026     5160   7551   8572   1810    -31   1155       O
ATOM   1662  CB  ASN A1026      16.855 -10.496  34.320  1.00 51.50           C
ANISOU 1662  CB  ASN A1026     4817   6418   8331   1824    122    835       C
ATOM   1663  CG  ASN A1026      18.305 -10.669  33.847  1.00 68.09           C
ANISOU 1663  CG  ASN A1026     6770   8630  10473   1944    152    870       C
ATOM   1664  OD1 ASN A1026      18.635 -10.325  32.714  1.00 64.97           O
ANISOU 1664  OD1 ASN A1026     6358   8311  10016   1881    156    720       O
ATOM   1665  ND2 ASN A1026      19.172 -11.210  34.705  1.00 57.01           N
ANISOU 1665  ND2 ASN A1026     5237   7240   9183   2122    179   1090       N
ATOM   1666  H   ASN A1026      17.649  -8.184  33.386  1.00  0.00           H
ATOM   1667  HA  ASN A1026      15.451  -9.099  35.117  1.00  0.00           H
ATOM   1668  HB2 ASN A1026      16.212 -10.668  33.455  1.00  0.00           H
ATOM   1669  HB3 ASN A1026      16.601 -11.287  35.028  1.00  0.00           H
ATOM   1670 HD21 ASN A1026      20.134 -11.349  34.431  1.00  0.00           H
ATOM   1671 HD22 ASN A1026      18.879 -11.471  35.636  1.00  0.00           H
ATOM   1672  N   CYS A1027      17.636  -7.599  36.567  1.00 50.24           N
ANISOU 1672  N   CYS A1027     4458   7025   7605   1526   -110    833       N
ATOM   1673  CA  CYS A1027      18.244  -7.208  37.846  1.00 50.57           C
ANISOU 1673  CA  CYS A1027     4337   7415   7462   1510   -187    947       C
ATOM   1674  C   CYS A1027      17.232  -7.229  39.015  1.00 52.44           C
ANISOU 1674  C   CYS A1027     4605   7731   7588   1470   -208   1036       C
ATOM   1675  O   CYS A1027      16.019  -7.251  38.796  1.00 51.36           O
ANISOU 1675  O   CYS A1027     4617   7364   7533   1438   -161    978       O
ATOM   1676  CB  CYS A1027      19.026  -5.871  37.742  1.00 50.06           C
ANISOU 1676  CB  CYS A1027     4203   7561   7258   1345   -242    778       C
ATOM   1677  SG  CYS A1027      18.111  -4.297  37.979  1.00 52.57           S
ANISOU 1677  SG  CYS A1027     4631   7871   7472   1102   -259    550       S
ATOM   1678  HA  CYS A1027      18.989  -7.977  38.064  1.00  0.00           H
ATOM   1679  HB3 CYS A1027      19.563  -5.845  36.794  1.00  0.00           H
ATOM   1680  HB2 CYS A1027      19.823  -5.880  38.479  1.00  0.00           H
ATOM   1681  H   CYS A1027      17.517  -6.857  35.892  1.00  0.00           H
ATOM   1682  N   LYS A1028      17.767  -7.209  40.246  1.00 47.20           N
ANISOU 1682  N   LYS A1028     3789   7411   6733   1471   -276   1184       N
ATOM   1683  CA  LYS A1028      17.009  -7.252  41.500  1.00 47.25           C
ANISOU 1683  CA  LYS A1028     3809   7541   6603   1433   -286   1283       C
ATOM   1684  C   LYS A1028      16.241  -5.954  41.839  1.00 51.07           C
ANISOU 1684  C   LYS A1028     4382   8080   6941   1209   -286   1019       C
ATOM   1685  O   LYS A1028      15.448  -5.974  42.779  1.00 52.86           O
ANISOU 1685  O   LYS A1028     4630   8399   7055   1167   -270   1067       O
ATOM   1686  CB  LYS A1028      17.970  -7.637  42.651  1.00 52.27           C
ANISOU 1686  CB  LYS A1028     4239   8565   7055   1506   -360   1560       C
ATOM   1687  CG  LYS A1028      18.667  -9.005  42.492  1.00 69.45           C
ANISOU 1687  CG  LYS A1028     6313  10648   9427   1756   -340   1881       C
ATOM   1688  CD  LYS A1028      17.702 -10.203  42.470  1.00 73.06           C
ANISOU 1688  CD  LYS A1028     6884  10758  10116   1886   -243   2046       C
ATOM   1689  CE  LYS A1028      18.411 -11.563  42.382  1.00  0.00           C
ATOM   1690  NZ  LYS A1028      19.055 -11.770  41.075  1.00  0.00           N
ATOM   1691  HG2 LYS A1028      19.274  -9.008  41.588  1.00  0.00           H
ATOM   1692  HD2 LYS A1028      17.079 -10.178  43.364  1.00  0.00           H
ATOM   1693  HD3 LYS A1028      17.015 -10.117  41.629  1.00  0.00           H
ATOM   1694  H   LYS A1028      18.773  -7.151  40.341  1.00  0.00           H
ATOM   1695  HA  LYS A1028      16.246  -8.025  41.405  1.00  0.00           H
ATOM   1696  HB3 LYS A1028      17.430  -7.637  43.599  1.00  0.00           H
ATOM   1697  HB2 LYS A1028      18.736  -6.866  42.749  1.00  0.00           H
ATOM   1698  HG3 LYS A1028      19.371  -9.130  43.316  1.00  0.00           H
ATOM   1699  HE2 LYS A1028      19.151 -11.668  43.176  1.00  0.00           H
ATOM   1700  HE3 LYS A1028      17.683 -12.362  42.517  1.00  0.00           H
ATOM   1701  HZ2 LYS A1028      19.827 -11.123  40.959  1.00  0.00           H
ATOM   1702  HZ3 LYS A1028      19.428 -12.707  41.028  1.00  0.00           H
ATOM   1703  HZ1 LYS A1028      18.384 -11.634  40.333  1.00  0.00           H
ATOM   1704  N   ASN A1029      16.472  -4.869  41.081  1.00 44.91           N
ANISOU 1704  N   ASN A1029     3647   7226   6190   1072   -286    754       N
ATOM   1705  CA  ASN A1029      15.901  -3.544  41.317  1.00 43.69           C
ANISOU 1705  CA  ASN A1029     3560   7073   5966    872   -266    498       C
ATOM   1706  C   ASN A1029      14.949  -3.125  40.174  1.00 44.81           C
ANISOU 1706  C   ASN A1029     3876   6814   6336    844   -199    358       C
ATOM   1707  O   ASN A1029      14.966  -1.965  39.770  1.00 45.50           O
ANISOU 1707  O   ASN A1029     3990   6826   6473    709   -190    153       O
ATOM   1708  CB  ASN A1029      17.071  -2.544  41.536  1.00 46.12           C
ANISOU 1708  CB  ASN A1029     3744   7648   6130    711   -323    318       C
ATOM   1709  CG  ASN A1029      16.707  -1.278  42.323  1.00 62.38           C
ANISOU 1709  CG  ASN A1029     5826   9766   8110    497   -294     43       C
ATOM   1710  OD1 ASN A1029      15.861  -1.301  43.216  1.00 54.19           O
ANISOU 1710  OD1 ASN A1029     4804   8837   6948    448   -265     15       O
ATOM   1711  ND2 ASN A1029      17.363  -0.164  41.999  1.00 54.60           N
ANISOU 1711  ND2 ASN A1029     4821   8729   7195    359   -293   -169       N
ATOM   1712  H   ASN A1029      17.115  -4.935  40.301  1.00  0.00           H
ATOM   1713  HA  ASN A1029      15.247  -3.535  42.187  1.00  0.00           H
ATOM   1714  HB3 ASN A1029      17.550  -2.295  40.588  1.00  0.00           H
ATOM   1715  HB2 ASN A1029      17.843  -3.030  42.133  1.00  0.00           H
ATOM   1716 HD21 ASN A1029      17.150   0.707  42.466  1.00  0.00           H
ATOM   1717 HD22 ASN A1029      18.065  -0.172  41.271  1.00  0.00           H
ATOM   1718  N   ARG A1030      14.135  -4.071  39.667  1.00 38.71           N
ANISOU 1718  N   ARG A1030     3206   5789   5713    966   -153    482       N
ATOM   1719  CA  ARG A1030      13.155  -3.864  38.590  1.00 36.42           C
ANISOU 1719  CA  ARG A1030     3060   5157   5622    947   -106    383       C
ATOM   1720  C   ARG A1030      11.873  -4.679  38.861  1.00 40.30           C
ANISOU 1720  C   ARG A1030     3645   5464   6204   1003    -52    473       C
ATOM   1721  O   ARG A1030      11.366  -5.348  37.958  1.00 38.68           O
ANISOU 1721  O   ARG A1030     3530   4993   6174   1058    -24    489       O
ATOM   1722  CB  ARG A1030      13.779  -4.204  37.211  1.00 35.18           C
ANISOU 1722  CB  ARG A1030     2918   4857   5592   1028   -110    403       C
ATOM   1723  CG  ARG A1030      14.943  -3.303  36.771  1.00 41.79           C
ANISOU 1723  CG  ARG A1030     3682   5815   6381    943   -144    291       C
ATOM   1724  CD  ARG A1030      15.635  -3.851  35.522  1.00 41.73           C
ANISOU 1724  CD  ARG A1030     3675   5711   6469   1031   -131    321       C
ATOM   1725  NE  ARG A1030      16.751  -3.019  35.056  1.00 48.08           N
ANISOU 1725  NE  ARG A1030     4379   6674   7215    966   -157    258       N
ATOM   1726  CZ  ARG A1030      16.686  -1.971  34.222  1.00 57.61           C
ANISOU 1726  CZ  ARG A1030     5616   7803   8472    857   -149    149       C
ATOM   1727  NH1 ARG A1030      15.515  -1.533  33.735  1.00 36.19           N
ANISOU 1727  NH1 ARG A1030     3024   4866   5859    808   -127     99       N
ATOM   1728  NH2 ARG A1030      17.820  -1.356  33.871  1.00 54.36           N
ANISOU 1728  NH2 ARG A1030     5097   7544   8013    797   -165    113       N
ATOM   1729  H   ARG A1030      14.199  -5.012  40.030  1.00  0.00           H
ATOM   1730  HA  ARG A1030      12.850  -2.817  38.579  1.00  0.00           H
ATOM   1731  HB3 ARG A1030      13.019  -4.152  36.434  1.00  0.00           H
ATOM   1732  HB2 ARG A1030      14.119  -5.241  37.228  1.00  0.00           H
ATOM   1733  HG3 ARG A1030      15.672  -3.329  37.570  1.00  0.00           H
ATOM   1734  HG2 ARG A1030      14.668  -2.254  36.663  1.00  0.00           H
ATOM   1735  HD3 ARG A1030      14.934  -4.128  34.739  1.00  0.00           H
ATOM   1736  HD2 ARG A1030      16.129  -4.774  35.822  1.00  0.00           H
ATOM   1737  HE  ARG A1030      17.654  -3.256  35.454  1.00  0.00           H
ATOM   1738 HH11 ARG A1030      15.492  -0.734  33.120  1.00  0.00           H
ATOM   1739 HH12 ARG A1030      14.648  -1.953  34.041  1.00  0.00           H
ATOM   1740 HH21 ARG A1030      17.813  -0.527  33.290  1.00  0.00           H
ATOM   1741 HH22 ARG A1030      18.704  -1.663  34.272  1.00  0.00           H
ATOM   1742  N   VAL A1031      11.374  -4.625  40.106  1.00 37.19           N
ANISOU 1742  N   VAL A1031     3219   5235   5677    970    -35    518       N
ATOM   1743  CA  VAL A1031      10.256  -5.439  40.592  1.00 37.69           C
ANISOU 1743  CA  VAL A1031     3339   5183   5798   1016     22    633       C
ATOM   1744  C   VAL A1031       8.874  -4.965  40.094  1.00 42.34           C
ANISOU 1744  C   VAL A1031     4039   5500   6546    941     74    488       C
ATOM   1745  O   VAL A1031       8.116  -5.792  39.585  1.00 42.05           O
ANISOU 1745  O   VAL A1031     4076   5217   6685   1005    101    559       O
ATOM   1746  CB  VAL A1031      10.270  -5.515  42.146  1.00 42.77           C
ANISOU 1746  CB  VAL A1031     3891   6156   6204    987     27    730       C
ATOM   1747  CG1 VAL A1031       9.012  -6.125  42.802  1.00 42.54           C
ANISOU 1747  CG1 VAL A1031     3913   6038   6210    991    105    817       C
ATOM   1748  CG2 VAL A1031      11.524  -6.268  42.629  1.00 44.13           C
ANISOU 1748  CG2 VAL A1031     3941   6559   6267   1104    -29    972       C
ATOM   1749 HG11 VAL A1031       9.137  -6.207  43.881  1.00  0.00           H
ATOM   1750 HG12 VAL A1031       8.125  -5.511  42.644  1.00  0.00           H
ATOM   1751 HG13 VAL A1031       8.806  -7.124  42.417  1.00  0.00           H
ATOM   1752 HG21 VAL A1031      11.548  -6.343  43.714  1.00  0.00           H
ATOM   1753 HG22 VAL A1031      11.555  -7.283  42.232  1.00  0.00           H
ATOM   1754 HG23 VAL A1031      12.441  -5.763  42.325  1.00  0.00           H
ATOM   1755  H   VAL A1031      11.811  -4.023  40.790  1.00  0.00           H
ATOM   1756  HA  VAL A1031      10.399  -6.453  40.212  1.00  0.00           H
ATOM   1757  HB  VAL A1031      10.348  -4.496  42.526  1.00  0.00           H
ATOM   1758  N   VAL A1032       8.565  -3.666  40.252  1.00 38.09           N
ANISOU 1758  N   VAL A1032     3499   5010   5965    804     93    288       N
ATOM   1759  CA  VAL A1032       7.253  -3.090  39.932  1.00 36.98           C
ANISOU 1759  CA  VAL A1032     3429   4635   5988    739    144    166       C
ATOM   1760  C   VAL A1032       7.003  -2.990  38.414  1.00 42.37           C
ANISOU 1760  C   VAL A1032     4177   5057   6867    758    109    144       C
ATOM   1761  O   VAL A1032       5.890  -3.281  37.973  1.00 43.04           O
ANISOU 1761  O   VAL A1032     4322   4928   7106    773    128    168       O
ATOM   1762  CB  VAL A1032       7.071  -1.684  40.576  1.00 40.97           C
ANISOU 1762  CB  VAL A1032     3892   5242   6432    595    190    -55       C
ATOM   1763  CG1 VAL A1032       5.764  -0.953  40.194  1.00 39.32           C
ANISOU 1763  CG1 VAL A1032     3731   4786   6424    548    259   -155       C
ATOM   1764  CG2 VAL A1032       7.162  -1.772  42.107  1.00 42.99           C
ANISOU 1764  CG2 VAL A1032     4071   5831   6433    557    219    -53       C
ATOM   1765 HG11 VAL A1032       5.690   0.005  40.707  1.00  0.00           H
ATOM   1766 HG12 VAL A1032       5.697  -0.733  39.129  1.00  0.00           H
ATOM   1767 HG13 VAL A1032       4.887  -1.539  40.463  1.00  0.00           H
ATOM   1768 HG21 VAL A1032       7.068  -0.787  42.561  1.00  0.00           H
ATOM   1769 HG22 VAL A1032       6.374  -2.403  42.514  1.00  0.00           H
ATOM   1770 HG23 VAL A1032       8.112  -2.187  42.437  1.00  0.00           H
ATOM   1771  H   VAL A1032       9.244  -3.033  40.661  1.00  0.00           H
ATOM   1772  HA  VAL A1032       6.488  -3.751  40.348  1.00  0.00           H
ATOM   1773  HB  VAL A1032       7.899  -1.054  40.246  1.00  0.00           H
ATOM   1774  N   GLN A1033       8.049  -2.633  37.645  1.00 38.98           N
ANISOU 1774  N   GLN A1033     3723   4673   6415    750     55    107       N
ATOM   1775  CA  GLN A1033       8.023  -2.540  36.179  1.00 36.21           C
ANISOU 1775  CA  GLN A1033     3419   4138   6200    754     23     93       C
ATOM   1776  C   GLN A1033       7.826  -3.886  35.453  1.00 40.32           C
ANISOU 1776  C   GLN A1033     3993   4530   6796    864     19    207       C
ATOM   1777  O   GLN A1033       7.475  -3.872  34.274  1.00 40.22           O
ANISOU 1777  O   GLN A1033     4027   4370   6885    853     -1    183       O
ATOM   1778  CG  GLN A1033      10.617  -2.502  36.026  1.00 39.74           C
ANISOU 1778  CG  GLN A1033     3749   4889   6461    798    -44    119       C
ATOM   1779  CD  GLN A1033      11.814  -1.627  35.668  1.00 55.21           C
ANISOU 1779  CD  GLN A1033     5636   6977   8365    728    -76     44       C
ATOM   1780  OE1 GLN A1033      12.372  -1.736  34.577  1.00 47.15           O
ANISOU 1780  OE1 GLN A1033     4622   5898   7395    736    -89     47       O
ATOM   1781  NE2 GLN A1033      12.221  -0.770  36.603  1.00 52.97           N
ANISOU 1781  NE2 GLN A1033     5273   6881   7972    639    -81    -39       N
ATOM   1782  CB  GLN A1033       9.287  -1.810  35.675  1.00 36.20           C
ANISOU 1782  CB  GLN A1033     3365   4248   6142    714    -17     37       C
ATOM   1783  H   GLN A1033       8.926  -2.399  38.092  1.00  0.00           H
ATOM   1784  HA  GLN A1033       7.165  -1.919  35.916  1.00  0.00           H
ATOM   1785  HB2 GLN A1033       9.290  -0.798  36.077  1.00  0.00           H
ATOM   1786  HB3 GLN A1033       9.228  -1.687  34.593  1.00  0.00           H
ATOM   1787  HG3 GLN A1033      10.706  -3.458  35.509  1.00  0.00           H
ATOM   1788  HG2 GLN A1033      10.660  -2.725  37.091  1.00  0.00           H
ATOM   1789 HE21 GLN A1033      13.025  -0.175  36.435  1.00  0.00           H
ATOM   1790 HE22 GLN A1033      11.752  -0.733  37.501  1.00  0.00           H
ATOM   1791  N   SER A1034       8.041  -5.013  36.155  1.00 35.32           N
ANISOU 1791  N   SER A1034     3345   3955   6122    961     41    332       N
ATOM   1792  CA  SER A1034       7.804  -6.363  35.641  1.00 34.76           C
ANISOU 1792  CA  SER A1034     3314   3726   6168   1062     59    425       C
ATOM   1793  C   SER A1034       6.317  -6.784  35.670  1.00 41.53           C
ANISOU 1793  C   SER A1034     4227   4400   7152   1048     99    455       C
ATOM   1794  O   SER A1034       5.986  -7.789  35.043  1.00 41.11           O
ANISOU 1794  O   SER A1034     4204   4190   7225   1113    126    517       O
ATOM   1795  CB  SER A1034       8.694  -7.360  36.406  1.00 37.89           C
ANISOU 1795  CB  SER A1034     3643   4238   6514   1186     71    575       C
ATOM   1796  OG  SER A1034      10.055  -7.144  36.089  1.00 44.00           O
ANISOU 1796  OG  SER A1034     4354   5163   7199   1200     33    538       O
ATOM   1797  H   SER A1034       8.324  -4.947  37.123  1.00  0.00           H
ATOM   1798  HA  SER A1034       8.099  -6.396  34.590  1.00  0.00           H
ATOM   1799  HB3 SER A1034       8.456  -8.386  36.126  1.00  0.00           H
ATOM   1800  HB2 SER A1034       8.549  -7.283  37.483  1.00  0.00           H
ATOM   1801  HG  SER A1034      10.418  -6.528  36.736  1.00  0.00           H
ATOM   1802  N   GLY A1035       5.452  -6.013  36.355  1.00 39.85           N
ANISOU 1802  N   GLY A1035     4017   4198   6928    959    113    396       N
ATOM   1803  CA  GLY A1035       4.001  -6.211  36.401  1.00 39.99           C
ANISOU 1803  CA  GLY A1035     4067   4061   7067    929    154    412       C
ATOM   1804  C   GLY A1035       3.590  -7.241  37.465  1.00 45.88           C
ANISOU 1804  C   GLY A1035     4801   4808   7823    986    217    563       C
ATOM   1805  O   GLY A1035       4.429  -7.786  38.185  1.00 48.54           O
ANISOU 1805  O   GLY A1035     5095   5298   8052   1055    229    686       O
ATOM   1806  H   GLY A1035       5.806  -5.204  36.850  1.00  0.00           H
ATOM   1807  HA2 GLY A1035       3.623  -6.511  35.423  1.00  0.00           H
ATOM   1808  HA3 GLY A1035       3.536  -5.254  36.641  1.00  0.00           H
ATOM   1809  N   ILE A1036       2.268  -7.478  37.566  1.00 40.17           N
ANISOU 1809  N   ILE A1036     4102   3920   7241    955    255    577       N
ATOM   1810  CA  ILE A1036       1.628  -8.381  38.534  1.00 38.54           C
ANISOU 1810  CA  ILE A1036     3882   3677   7086    984    330    726       C
ATOM   1811  C   ILE A1036       2.057  -9.844  38.310  1.00 41.29           C
ANISOU 1811  C   ILE A1036     4236   3923   7528   1085    345    877       C
ATOM   1812  O   ILE A1036       1.932 -10.341  37.191  1.00 40.51           O
ANISOU 1812  O   ILE A1036     4176   3643   7572   1100    321    815       O
ATOM   1813  CB  ILE A1036       0.067  -8.302  38.451  1.00 39.00           C
ANISOU 1813  CB  ILE A1036     3951   3566   7302    909    362    677       C
ATOM   1814  CG1 ILE A1036      -0.433  -6.883  38.807  1.00 37.11           C
ANISOU 1814  CG1 ILE A1036     3683   3412   7006    827    371    539       C
ATOM   1815  CG2 ILE A1036      -0.665  -9.348  39.330  1.00 39.42           C
ANISOU 1815  CG2 ILE A1036     3982   3569   7426    927    450    844       C
ATOM   1816  CD1 ILE A1036      -1.938  -6.665  38.585  1.00 45.98           C
ANISOU 1816  CD1 ILE A1036     4793   4366   8313    760    383    476       C
ATOM   1817  H   ILE A1036       1.634  -6.997  36.943  1.00  0.00           H
ATOM   1818  HA  ILE A1036       1.939  -8.069  39.533  1.00  0.00           H
ATOM   1819  HB  ILE A1036      -0.220  -8.491  37.415  1.00  0.00           H
ATOM   1820 HG13 ILE A1036       0.106  -6.131  38.231  1.00  0.00           H
ATOM   1821 HG12 ILE A1036      -0.197  -6.687  39.850  1.00  0.00           H
ATOM   1822 HG21 ILE A1036      -1.748  -9.243  39.272  1.00  0.00           H
ATOM   1823 HG22 ILE A1036      -0.453 -10.370  39.022  1.00  0.00           H
ATOM   1824 HG23 ILE A1036      -0.383  -9.252  40.379  1.00  0.00           H
ATOM   1825 HD11 ILE A1036      -2.153  -5.620  38.364  1.00  0.00           H
ATOM   1826 HD12 ILE A1036      -2.309  -7.260  37.751  1.00  0.00           H
ATOM   1827 HD13 ILE A1036      -2.512  -6.941  39.470  1.00  0.00           H
ATOM   1828  N   LYS A1037       2.537 -10.495  39.382  1.00 38.47           N
ANISOU 1828  N   LYS A1037     3828   3690   7098   1151    393   1078       N
ATOM   1829  CA  LYS A1037       2.976 -11.894  39.369  1.00 39.31           C
ANISOU 1829  CA  LYS A1037     3916   3684   7337   1266    427   1272       C
ATOM   1830  C   LYS A1037       2.030 -12.792  40.182  1.00 44.66           C
ANISOU 1830  C   LYS A1037     4570   4262   8136   1274    518   1479       C
ATOM   1831  O   LYS A1037       1.856 -13.955  39.817  1.00 45.32           O
ANISOU 1831  O   LYS A1037     4653   4118   8448   1342    566   1600       O
ATOM   1832  CB  LYS A1037       4.415 -11.993  39.924  1.00 42.15           C
ANISOU 1832  CB  LYS A1037     4202   4276   7535   1365    397   1408       C
ATOM   1833  CG  LYS A1037       5.463 -11.138  39.184  1.00 41.12           C
ANISOU 1833  CG  LYS A1037     4074   4243   7306   1367    319   1237       C
ATOM   1834  CD  LYS A1037       5.541 -11.398  37.671  1.00 53.33           C
ANISOU 1834  CD  LYS A1037     5661   5552   9051   1424    318   1149       C
ATOM   1835  CE  LYS A1037       6.638 -10.574  36.990  1.00 67.65           C
ANISOU 1835  CE  LYS A1037     7458   7503  10744   1428    253   1017       C
ATOM   1836  NZ  LYS A1037       6.631 -10.779  35.531  1.00 78.48           N
ANISOU 1836  NZ  LYS A1037     8898   8690  12232   1390    243    816       N
ATOM   1837  H   LYS A1037       2.620 -10.008  40.262  1.00  0.00           H
ATOM   1838  HA  LYS A1037       2.969 -12.292  38.353  1.00  0.00           H
ATOM   1839  HB3 LYS A1037       4.736 -13.035  39.897  1.00  0.00           H
ATOM   1840  HB2 LYS A1037       4.422 -11.706  40.977  1.00  0.00           H
ATOM   1841  HG3 LYS A1037       6.441 -11.326  39.630  1.00  0.00           H
ATOM   1842  HG2 LYS A1037       5.261 -10.081  39.362  1.00  0.00           H
ATOM   1843  HD3 LYS A1037       4.588 -11.154  37.203  1.00  0.00           H
ATOM   1844  HD2 LYS A1037       5.710 -12.461  37.492  1.00  0.00           H
ATOM   1845  HE3 LYS A1037       7.619 -10.844  37.383  1.00  0.00           H
ATOM   1846  HE2 LYS A1037       6.489  -9.513  37.194  1.00  0.00           H
ATOM   1847  HZ1 LYS A1037       5.739 -10.487  35.156  1.00  0.00           H
ATOM   1848  HZ2 LYS A1037       7.361 -10.225  35.108  1.00  0.00           H
ATOM   1849  HZ3 LYS A1037       6.783 -11.755  35.322  1.00  0.00           H
ATOM   1850  N   VAL A1038       1.436 -12.244  41.256  1.00 40.35           N
ANISOU 1850  N   VAL A1038     3999   3878   7454   1199    557   1508       N
ATOM   1851  CA  VAL A1038       0.484 -12.937  42.122  1.00 41.48           C
ANISOU 1851  CA  VAL A1038     4107   3978   7675   1189    652   1713       C
ATOM   1852  C   VAL A1038      -0.897 -13.078  41.455  1.00 45.81           C
ANISOU 1852  C   VAL A1038     4698   4245   8464   1107    687   1603       C
ATOM   1853  O   VAL A1038      -1.354 -12.156  40.779  1.00 45.12           O
ANISOU 1853  O   VAL A1038     4653   4089   8402   1036    633   1363       O
ATOM   1854  CB  VAL A1038       0.312 -12.194  43.476  1.00 46.43           C
ANISOU 1854  CB  VAL A1038     4667   4952   8021   1143    698   1807       C
ATOM   1855  CG1 VAL A1038       1.590 -12.287  44.323  1.00 46.69           C
ANISOU 1855  CG1 VAL A1038     4637   5316   7787   1203    647   1914       C
ATOM   1856  CG2 VAL A1038      -0.140 -10.723  43.361  1.00 45.24           C
ANISOU 1856  CG2 VAL A1038     4535   4868   7785   1022    710   1548       C
ATOM   1857 HG11 VAL A1038       1.462 -11.784  45.280  1.00  0.00           H
ATOM   1858 HG12 VAL A1038       1.855 -13.324  44.529  1.00  0.00           H
ATOM   1859 HG13 VAL A1038       2.437 -11.820  43.819  1.00  0.00           H
ATOM   1860 HG21 VAL A1038      -0.298 -10.294  44.350  1.00  0.00           H
ATOM   1861 HG22 VAL A1038       0.607 -10.112  42.854  1.00  0.00           H
ATOM   1862 HG23 VAL A1038      -1.076 -10.610  42.821  1.00  0.00           H
ATOM   1863  H   VAL A1038       1.616 -11.279  41.489  1.00  0.00           H
ATOM   1864  HA  VAL A1038       0.875 -13.937  42.322  1.00  0.00           H
ATOM   1865  HB  VAL A1038      -0.465 -12.715  44.039  1.00  0.00           H
ATOM   1866  N   ARG A1039      -1.537 -14.238  41.666  1.00 42.28           N
ANISOU 1866  N   ARG A1039     4221   3655   8190   1110    778   1803       N
ATOM   1867  CA  ARG A1039      -2.881 -14.528  41.175  1.00 40.43           C
ANISOU 1867  CA  ARG A1039     4000   3166   8197   1025    819   1736       C
ATOM   1868  C   ARG A1039      -3.932 -13.832  42.051  1.00 46.07           C
ANISOU 1868  C   ARG A1039     4671   4030   8802    936    879   1729       C
ATOM   1869  O   ARG A1039      -4.058 -14.166  43.230  1.00 46.16           O
ANISOU 1869  O   ARG A1039     4624   4222   8694    944    965   1938       O
ATOM   1870  CG  ARG A1039      -2.199 -16.828  40.155  1.00 52.78           C
ANISOU 1870  CG  ARG A1039     5582   4257  10216   1155    860   1891       C
ATOM   1871  CD  ARG A1039      -2.209 -16.294  38.709  1.00 54.34           C
ANISOU 1871  CD  ARG A1039     5849   4372  10428   1108    763   1557       C
ATOM   1872  NE  ARG A1039      -3.565 -16.100  38.163  1.00 63.85           N
ANISOU 1872  NE  ARG A1039     7068   5436  11755    971    748   1380       N
ATOM   1873  CZ  ARG A1039      -4.531 -17.023  38.017  1.00 73.75           C
ANISOU 1873  CZ  ARG A1039     8328   6406  13288    911    777   1302       C
ATOM   1874  NH1 ARG A1039      -4.330 -18.313  38.319  1.00 56.80           N
ANISOU 1874  NH1 ARG A1039     6183   4040  11360    982    839   1362       N
ATOM   1875  NH2 ARG A1039      -5.727 -16.640  37.553  1.00 61.50           N
ANISOU 1875  NH2 ARG A1039     6767   4785  11815    778    746   1153       N
ATOM   1876  CB  ARG A1039      -3.106 -16.054  41.131  1.00 40.37           C
ANISOU 1876  CB  ARG A1039     3975   2880   8484   1064    895   1932       C
ATOM   1877  H   ARG A1039      -1.095 -14.962  42.218  1.00  0.00           H
ATOM   1878  HA  ARG A1039      -2.971 -14.137  40.160  1.00  0.00           H
ATOM   1879  HB2 ARG A1039      -4.140 -16.249  40.848  1.00  0.00           H
ATOM   1880  HB3 ARG A1039      -2.981 -16.472  42.131  1.00  0.00           H
ATOM   1881  HG2 ARG A1039      -2.377 -17.902  40.190  1.00  0.00           H
ATOM   1882  HG3 ARG A1039      -1.181 -16.701  40.525  1.00  0.00           H
ATOM   1883  HD2 ARG A1039      -1.768 -17.054  38.064  1.00  0.00           H
ATOM   1884  HD3 ARG A1039      -1.578 -15.412  38.610  1.00  0.00           H
ATOM   1885  HE  ARG A1039      -3.788 -15.149  37.900  1.00  0.00           H
ATOM   1886 HH11 ARG A1039      -5.069 -18.993  38.208  1.00  0.00           H
ATOM   1887 HH12 ARG A1039      -3.430 -18.612  38.664  1.00  0.00           H
ATOM   1888 HH21 ARG A1039      -6.478 -17.306  37.455  1.00  0.00           H
ATOM   1889 HH22 ARG A1039      -5.889 -15.670  37.302  1.00  0.00           H
ATOM   1890  N   LEU A1040      -4.651 -12.878  41.441  1.00 42.24           N
ANISOU 1890  N   LEU A1040     4203   3498   8346    854    835   1487       N
ATOM   1891  CA  LEU A1040      -5.717 -12.095  42.065  1.00 41.92           C
ANISOU 1891  CA  LEU A1040     4113   3571   8245    775    896   1423       C
ATOM   1892  C   LEU A1040      -7.042 -12.373  41.343  1.00 48.02           C
ANISOU 1892  C   LEU A1040     4857   4110   9278    693    916   1376       C
ATOM   1893  O   LEU A1040      -7.041 -12.778  40.180  1.00 47.90           O
ANISOU 1893  O   LEU A1040     4875   3874   9449    674    843   1293       O
ATOM   1894  CB  LEU A1040      -5.379 -10.585  41.986  1.00 40.03           C
ANISOU 1894  CB  LEU A1040     3886   3482   7843    754    833   1191       C
ATOM   1895  CG  LEU A1040      -3.999 -10.172  42.550  1.00 43.18           C
ANISOU 1895  CG  LEU A1040     4291   4155   7960    800    815   1189       C
ATOM   1896  CD1 LEU A1040      -3.784  -8.648  42.424  1.00 40.55           C
ANISOU 1896  CD1 LEU A1040     3965   3902   7541    760    767    943       C
ATOM   1897  CD2 LEU A1040      -3.743 -10.687  43.983  1.00 48.44           C
ANISOU 1897  CD2 LEU A1040     4893   5084   8427    796    925   1352       C
ATOM   1898  H   LEU A1040      -4.477 -12.673  40.468  1.00  0.00           H
ATOM   1899  HA  LEU A1040      -5.843 -12.386  43.109  1.00  0.00           H
ATOM   1900  HB3 LEU A1040      -6.153 -10.028  42.516  1.00  0.00           H
ATOM   1901  HB2 LEU A1040      -5.437 -10.257  40.947  1.00  0.00           H
ATOM   1902  HG  LEU A1040      -3.247 -10.631  41.908  1.00  0.00           H
ATOM   1903 HD11 LEU A1040      -2.861  -8.431  41.886  1.00  0.00           H
ATOM   1904 HD12 LEU A1040      -4.593  -8.164  41.875  1.00  0.00           H
ATOM   1905 HD13 LEU A1040      -3.721  -8.151  43.392  1.00  0.00           H
ATOM   1906 HD21 LEU A1040      -3.231  -9.954  44.605  1.00  0.00           H
ATOM   1907 HD22 LEU A1040      -4.665 -10.961  44.493  1.00  0.00           H
ATOM   1908 HD23 LEU A1040      -3.107 -11.572  43.965  1.00  0.00           H
ATOM   1909  N   GLN A1041      -8.149 -12.128  42.054  1.00 47.24           N
ANISOU 1909  N   GLN A1041     4684   4085   9178    636   1017   1408       N
ATOM   1910  CA  GLN A1041      -9.512 -12.328  41.578  1.00 47.88           C
ANISOU 1910  CA  GLN A1041     4708   3982   9501    551   1040   1368       C
ATOM   1911  C   GLN A1041     -10.400 -11.200  42.107  1.00 49.57           C
ANISOU 1911  C   GLN A1041     4847   4319   9667    505   1093   1245       C
ATOM   1912  O   GLN A1041     -10.510 -11.043  43.323  1.00 49.42           O
ANISOU 1912  O   GLN A1041     4798   4530   9448    517   1192   1266       O
ATOM   1913  CD  GLN A1041     -11.867 -15.432  42.224  1.00 68.67           C
ANISOU 1913  CD  GLN A1041     7169   6192  12730    385   1290   1794       C
ATOM   1914  OE1 GLN A1041     -11.995 -15.696  43.417  1.00 62.31           O
ANISOU 1914  OE1 GLN A1041     6289   5545  11840    367   1422   1932       O
ATOM   1915  NE2 GLN A1041     -12.044 -16.345  41.269  1.00 49.42           N
ANISOU 1915  NE2 GLN A1041     4758   3486  10535    365   1267   1842       N
ATOM   1916  CB  GLN A1041     -10.001 -13.726  42.022  1.00 51.54           C
ANISOU 1916  CB  GLN A1041     5125   4337  10121    524   1151   1600       C
ATOM   1917  CG  GLN A1041     -11.497 -14.019  41.784  1.00 58.81           C
ANISOU 1917  CG  GLN A1041     5978   5044  11324    421   1161   1555       C
ATOM   1918  H   GLN A1041      -8.066 -11.814  43.013  1.00  0.00           H
ATOM   1919  HA  GLN A1041      -9.532 -12.289  40.486  1.00  0.00           H
ATOM   1920  HB3 GLN A1041      -9.779 -13.863  43.082  1.00  0.00           H
ATOM   1921  HB2 GLN A1041      -9.411 -14.474  41.491  1.00  0.00           H
ATOM   1922  HG3 GLN A1041     -11.760 -13.877  40.738  1.00  0.00           H
ATOM   1923  HG2 GLN A1041     -12.121 -13.332  42.356  1.00  0.00           H
ATOM   1924 HE21 GLN A1041     -12.302 -17.290  41.516  1.00  0.00           H
ATOM   1925 HE22 GLN A1041     -11.940 -16.098  40.296  1.00  0.00           H
ATOM   1926  N   LEU A1042     -11.068 -10.493  41.181  1.00 45.55           N
ANISOU 1926  N   LEU A1042     4296   3667   9343    451   1030   1111       N
ATOM   1927  CA  LEU A1042     -12.199  -9.611  41.461  1.00 45.25           C
ANISOU 1927  CA  LEU A1042     4157   3685   9352    415   1091   1010       C
ATOM   1928  C   LEU A1042     -13.389 -10.461  41.941  1.00 48.81           C
ANISOU 1928  C   LEU A1042     4511   4061   9976    351   1199   1138       C
ATOM   1929  O   LEU A1042     -13.768 -11.406  41.250  1.00 48.28           O
ANISOU 1929  O   LEU A1042     4436   3805  10105    300   1145   1193       O
ATOM   1930  CB  LEU A1042     -12.511  -8.797  40.180  1.00 44.02           C
ANISOU 1930  CB  LEU A1042     3976   3424   9326    398    958    854       C
ATOM   1931  CG  LEU A1042     -13.789  -7.926  40.202  1.00 48.26           C
ANISOU 1931  CG  LEU A1042     4377   3968   9991    375   1023    774       C
ATOM   1932  CD1 LEU A1042     -13.803  -6.935  41.381  1.00 48.68           C
ANISOU 1932  CD1 LEU A1042     4411   4201   9884    410   1168    697       C
ATOM   1933  CD2 LEU A1042     -13.975  -7.204  38.851  1.00 48.80           C
ANISOU 1933  CD2 LEU A1042     4411   3944  10188    371    876    681       C
ATOM   1934  H   LEU A1042     -10.934 -10.721  40.206  1.00  0.00           H
ATOM   1935  HA  LEU A1042     -11.905  -8.921  42.254  1.00  0.00           H
ATOM   1936  HB3 LEU A1042     -12.586  -9.485  39.336  1.00  0.00           H
ATOM   1937  HB2 LEU A1042     -11.654  -8.160  39.959  1.00  0.00           H
ATOM   1938  HG  LEU A1042     -14.653  -8.582  40.320  1.00  0.00           H
ATOM   1939 HD11 LEU A1042     -14.276  -5.989  41.123  1.00  0.00           H
ATOM   1940 HD12 LEU A1042     -14.363  -7.343  42.220  1.00  0.00           H
ATOM   1941 HD13 LEU A1042     -12.797  -6.710  41.735  1.00  0.00           H
ATOM   1942 HD21 LEU A1042     -14.054  -6.123  38.953  1.00  0.00           H
ATOM   1943 HD22 LEU A1042     -13.139  -7.391  38.179  1.00  0.00           H
ATOM   1944 HD23 LEU A1042     -14.879  -7.546  38.348  1.00  0.00           H
ATOM   1945  N   TYR A1043     -13.933 -10.134  43.121  1.00 46.41           N
ANISOU 1945  N   TYR A1043     4130   3916   9589    342   1363   1180       N
ATOM   1946  CA  TYR A1043     -14.992 -10.917  43.753  1.00 47.95           C
ANISOU 1946  CA  TYR A1043     4218   4064   9934    276   1488   1321       C
ATOM   1947  C   TYR A1043     -15.983  -9.977  44.450  1.00 53.72           C
ANISOU 1947  C   TYR A1043     4814   4919  10678    252   1636   1233       C
ATOM   1948  O   TYR A1043     -15.584  -8.931  44.959  1.00 52.69           O
ANISOU 1948  O   TYR A1043     4685   4944  10391    291   1679   1079       O
ATOM   1949  CD2 TYR A1043     -13.387 -10.795  46.710  1.00 49.93           C
ANISOU 1949  CD2 TYR A1043     4546   4923   9503    361   1700   1493       C
ATOM   1950  CE1 TYR A1043     -15.249 -12.054  48.409  1.00 58.12           C
ANISOU 1950  CE1 TYR A1043     5382   6220  10482    256   2058   1827       C
ATOM   1951  CE2 TYR A1043     -13.383 -10.515  48.091  1.00 51.86           C
ANISOU 1951  CE2 TYR A1043     4755   5503   9448    356   1835   1507       C
ATOM   1952  CZ  TYR A1043     -14.315 -11.146  48.942  1.00 64.77           C
ANISOU 1952  CZ  TYR A1043     6291   7282  11038    303   2014   1673       C
ATOM   1953  OH  TYR A1043     -14.340 -10.876  50.279  1.00 70.11           O
ANISOU 1953  OH  TYR A1043     6924   8339  11377    281   2151   1674       O
ATOM   1954  CB  TYR A1043     -14.360 -11.991  44.682  1.00 49.59           C
ANISOU 1954  CB  TYR A1043     4463   4348  10030    285   1582   1567       C
ATOM   1955  CG  TYR A1043     -14.328 -11.700  46.175  1.00 51.40           C
ANISOU 1955  CG  TYR A1043     4667   4900   9965    306   1733   1621       C
ATOM   1956  CD1 TYR A1043     -15.258 -12.327  47.029  1.00 55.69           C
ANISOU 1956  CD1 TYR A1043     5108   5563  10490    254   1915   1790       C
ATOM   1957  H   TYR A1043     -13.595  -9.333  43.639  1.00  0.00           H
ATOM   1958  HA  TYR A1043     -15.557 -11.437  42.980  1.00  0.00           H
ATOM   1959  HB2 TYR A1043     -13.359 -12.264  44.347  1.00  0.00           H
ATOM   1960  HB3 TYR A1043     -14.940 -12.906  44.564  1.00  0.00           H
ATOM   1961  HD1 TYR A1043     -15.991 -13.013  46.631  1.00  0.00           H
ATOM   1962  HD2 TYR A1043     -12.676 -10.307  46.060  1.00  0.00           H
ATOM   1963  HE1 TYR A1043     -15.971 -12.531  49.055  1.00  0.00           H
ATOM   1964  HE2 TYR A1043     -12.666  -9.814  48.491  1.00  0.00           H
ATOM   1965  HH  TYR A1043     -13.840 -10.092  50.541  1.00  0.00           H
ATOM   1966  N   ARG A1044     -17.260 -10.380  44.477  1.00 51.89           N
ANISOU 1966  N   ARG A1044     4454   4607  10654    183   1724   1319       N
ATOM   1967  CA  ARG A1044     -18.318  -9.654  45.172  1.00 52.40           C
ANISOU 1967  CA  ARG A1044     4364   4773  10773    160   1890   1253       C
ATOM   1968  C   ARG A1044     -18.271  -9.970  46.676  1.00 55.66           C
ANISOU 1968  C   ARG A1044     4753   5434  10960    144   2100   1384       C
ATOM   1969  O   ARG A1044     -18.368 -11.141  47.047  1.00 54.39           O
ANISOU 1969  O   ARG A1044     4598   5256  10813    103   2146   1622       O
ATOM   1970  CB  ARG A1044     -19.667 -10.050  44.544  1.00 55.19           C
ANISOU 1970  CB  ARG A1044     4571   4939  11460     86   1875   1294       C
ATOM   1971  CG  ARG A1044     -20.883  -9.222  44.996  1.00 65.06           C
ANISOU 1971  CG  ARG A1044     5631   6251  12840     77   2024   1204       C
ATOM   1972  CD  ARG A1044     -20.854  -7.769  44.504  1.00 69.19           C
ANISOU 1972  CD  ARG A1044     6116   6717  13456    141   1933   1002       C
ATOM   1973  NE  ARG A1044     -22.186  -7.162  44.607  1.00 77.19           N
ANISOU 1973  NE  ARG A1044     6925   7754  14649    149   2088    921       N
ATOM   1974  CZ  ARG A1044     -22.496  -5.867  44.448  1.00 93.60           C
ANISOU 1974  CZ  ARG A1044     8925   9784  16856    216   2078    761       C
ATOM   1975  NH1 ARG A1044     -21.558  -4.944  44.193  1.00 80.53           N
ANISOU 1975  NH1 ARG A1044     7379   8063  15156    270   1911    677       N
ATOM   1976  NH2 ARG A1044     -23.781  -5.507  44.537  1.00 84.74           N
ANISOU 1976  NH2 ARG A1044     7600   8668  15931    233   2243    694       N
ATOM   1977  H   ARG A1044     -17.525 -11.248  44.034  1.00  0.00           H
ATOM   1978  HA  ARG A1044     -18.171  -8.582  45.023  1.00  0.00           H
ATOM   1979  HB3 ARG A1044     -19.860 -11.101  44.764  1.00  0.00           H
ATOM   1980  HB2 ARG A1044     -19.598  -9.989  43.457  1.00  0.00           H
ATOM   1981  HG2 ARG A1044     -20.908  -9.229  46.086  1.00  0.00           H
ATOM   1982  HG3 ARG A1044     -21.811  -9.693  44.681  1.00  0.00           H
ATOM   1983  HD3 ARG A1044     -20.404  -7.659  43.519  1.00  0.00           H
ATOM   1984  HD2 ARG A1044     -20.242  -7.196  45.201  1.00  0.00           H
ATOM   1985  HE  ARG A1044     -22.958  -7.813  44.710  1.00  0.00           H
ATOM   1986 HH11 ARG A1044     -21.812  -3.975  44.064  1.00  0.00           H
ATOM   1987 HH12 ARG A1044     -20.593  -5.222  44.081  1.00  0.00           H
ATOM   1988 HH21 ARG A1044     -24.075  -4.554  44.375  1.00  0.00           H
ATOM   1989 HH22 ARG A1044     -24.479  -6.220  44.734  1.00  0.00           H
ATOM   1990  N   THR A1045     -18.140  -8.923  47.504  1.00 52.48           N
ANISOU 1990  N   THR A1045     4320   5269  10350    169   2231   1226       N
ATOM   1991  CA  THR A1045     -18.180  -9.017  48.965  1.00 54.31           C
ANISOU 1991  CA  THR A1045     4516   5820  10299    142   2437   1306       C
ATOM   1992  C   THR A1045     -19.629  -8.875  49.483  1.00 61.97           C
ANISOU 1992  C   THR A1045     5304   6834  11409     80   2645   1334       C
ATOM   1993  O   THR A1045     -20.514  -8.445  48.742  1.00 61.78           O
ANISOU 1993  O   THR A1045     5179   6582  11714     63   2613   1300       O
ATOM   1994  CG2 THR A1045     -15.942  -7.693  48.959  1.00 50.73           C
ANISOU 1994  CG2 THR A1045     4270   5588   9419    232   2282   1040       C
ATOM   1995  CB  THR A1045     -17.291  -7.931  49.643  1.00 56.48           C
ANISOU 1995  CB  THR A1045     4838   6355  10265    174   2484   1078       C
ATOM   1996  OG1 THR A1045     -17.931  -6.686  49.819  1.00 56.00           O
ANISOU 1996  OG1 THR A1045     4676   6245  10357    182   2567    797       O
ATOM   1997  H   THR A1045     -18.078  -7.987  47.127  1.00  0.00           H
ATOM   1998  HA  THR A1045     -17.805  -9.995  49.273  1.00  0.00           H
ATOM   1999  HB  THR A1045     -17.066  -8.285  50.650  1.00  0.00           H
ATOM   2000  HG1 THR A1045     -18.072  -6.299  48.948  1.00  0.00           H
ATOM   2001 HG21 THR A1045     -15.343  -6.990  49.534  1.00  0.00           H
ATOM   2002 HG22 THR A1045     -15.374  -8.615  48.870  1.00  0.00           H
ATOM   2003 HG23 THR A1045     -16.067  -7.278  47.961  1.00  0.00           H
ATOM   2004  N   ALA A1046     -19.829  -9.228  50.763  1.00 61.51           N
ANISOU 2004  N   ALA A1046     5187   7098  11086     39   2857   1401       N
ATOM   2005  CA  ALA A1046     -21.125  -9.187  51.437  1.00 63.45           C
ANISOU 2005  CA  ALA A1046     5252   7435  11424    -26   3085   1439       C
ATOM   2006  C   ALA A1046     -21.661  -7.775  51.746  1.00 69.76           C
ANISOU 2006  C   ALA A1046     5928   8344  12232    -13   3254   1101       C
ATOM   2007  O   ALA A1046     -22.882  -7.633  51.825  1.00 71.06           O
ANISOU 2007  O   ALA A1046     5922   8438  12638    -39   3388   1072       O
ATOM   2008  CB  ALA A1046     -21.031 -10.012  52.729  1.00 66.38           C
ANISOU 2008  CB  ALA A1046     5604   8113  11503    -86   3242   1715       C
ATOM   2009  H   ALA A1046     -19.053  -9.566  51.314  1.00  0.00           H
ATOM   2010  HA  ALA A1046     -21.853  -9.675  50.785  1.00  0.00           H
ATOM   2011  HB1 ALA A1046     -21.988 -10.039  53.253  1.00  0.00           H
ATOM   2012  HB2 ALA A1046     -20.750 -11.044  52.515  1.00  0.00           H
ATOM   2013  HB3 ALA A1046     -20.290  -9.600  53.415  1.00  0.00           H
ATOM   2014  N   LYS A1047     -20.776  -6.780  51.959  1.00 66.76           N
ANISOU 2014  N   LYS A1047     5620   8124  11621     24   3260    839       N
ATOM   2015  CA  LYS A1047     -21.162  -5.454  52.470  1.00 68.09           C
ANISOU 2015  CA  LYS A1047     5675   8382  11815     33   3447    486       C
ATOM   2016  C   LYS A1047     -20.368  -4.273  51.877  1.00 71.93           C
ANISOU 2016  C   LYS A1047     6252   8767  12313     96   3331    188       C
ATOM   2017  O   LYS A1047     -20.887  -3.158  51.902  1.00 72.50           O
ANISOU 2017  O   LYS A1047     6235   8886  12425    104   3495   -133       O
ATOM   2018  CB  LYS A1047     -21.040  -5.426  54.011  1.00 73.69           C
ANISOU 2018  CB  LYS A1047     6319   9546  12136    -44   3717    432       C
ATOM   2019  CG  LYS A1047     -22.014  -6.348  54.772  1.00  0.00           C
ATOM   2020  CD  LYS A1047     -22.057  -6.071  56.284  1.00  0.00           C
ATOM   2021  CE  LYS A1047     -20.756  -6.421  57.026  1.00  0.00           C
ATOM   2022  NZ  LYS A1047     -20.793  -5.946  58.419  1.00  0.00           N
ATOM   2023  H   LYS A1047     -19.788  -6.962  51.859  1.00  0.00           H
ATOM   2024  HA  LYS A1047     -22.203  -5.257  52.208  1.00  0.00           H
ATOM   2025  HB2 LYS A1047     -20.012  -5.652  54.295  1.00  0.00           H
ATOM   2026  HB3 LYS A1047     -21.236  -4.408  54.348  1.00  0.00           H
ATOM   2027  HG2 LYS A1047     -23.018  -6.223  54.364  1.00  0.00           H
ATOM   2028  HG3 LYS A1047     -21.747  -7.392  54.607  1.00  0.00           H
ATOM   2029  HD2 LYS A1047     -22.306  -5.022  56.442  1.00  0.00           H
ATOM   2030  HD3 LYS A1047     -22.882  -6.637  56.720  1.00  0.00           H
ATOM   2031  HE2 LYS A1047     -20.588  -7.498  57.014  1.00  0.00           H
ATOM   2032  HE3 LYS A1047     -19.893  -5.961  56.548  1.00  0.00           H
ATOM   2033  HZ2 LYS A1047     -20.919  -4.941  58.420  1.00  0.00           H
ATOM   2034  HZ3 LYS A1047     -21.560  -6.383  58.910  1.00  0.00           H
ATOM   2035  HZ1 LYS A1047     -19.922  -6.174  58.877  1.00  0.00           H
ATOM   2036  N   MET A1048     -19.141  -4.506  51.382  1.00 66.73           N
ANISOU 2036  N   MET A1048     5756   7955  11642    137   3067    285       N
ATOM   2037  CA  MET A1048     -18.234  -3.467  50.872  1.00 65.25           C
ANISOU 2037  CA  MET A1048     5660   7669  11463    188   2942     49       C
ATOM   2038  C   MET A1048     -18.306  -3.280  49.340  1.00 66.07           C
ANISOU 2038  C   MET A1048     5804   7390  11910    253   2698    113       C
ATOM   2039  O   MET A1048     -17.449  -2.587  48.796  1.00 65.78           O
ANISOU 2039  O   MET A1048     5859   7265  11867    292   2563    -12       O
ATOM   2040  CB  MET A1048     -16.786  -3.775  51.319  1.00 67.85           C
ANISOU 2040  CB  MET A1048     6144   8261  11374    168   2861     74       C
ATOM   2041  CG  MET A1048     -16.587  -3.864  52.837  1.00 75.17           C
ANISOU 2041  CG  MET A1048     7028   9617  11918     95   3079    -89       C
ATOM   2042  SD  MET A1048     -14.859  -4.081  53.339  1.00 80.03           S
ANISOU 2042  SD  MET A1048     7793  10568  12045     69   2951    -52       S
ATOM   2043  CE  MET A1048     -14.652  -5.851  53.020  1.00 77.71           C
ANISOU 2043  CE  MET A1048     7520  10441  11567     55   2920    446       C
ATOM   2044  HE1 MET A1048     -13.629  -6.154  53.243  1.00  0.00           H
ATOM   2045  HE2 MET A1048     -15.328  -6.432  53.648  1.00  0.00           H
ATOM   2046  HE3 MET A1048     -14.862  -6.081  51.977  1.00  0.00           H
ATOM   2047  H   MET A1048     -18.776  -5.448  51.353  1.00  0.00           H
ATOM   2048  HA  MET A1048     -18.505  -2.504  51.309  1.00  0.00           H
ATOM   2049  HB3 MET A1048     -16.117  -2.996  50.950  1.00  0.00           H
ATOM   2050  HB2 MET A1048     -16.446  -4.701  50.857  1.00  0.00           H
ATOM   2051  HG3 MET A1048     -17.179  -4.670  53.268  1.00  0.00           H
ATOM   2052  HG2 MET A1048     -16.940  -2.942  53.292  1.00  0.00           H
ATOM   2053  N   GLY A1049     -19.300  -3.884  48.662  1.00 60.08           N
ANISOU 2053  N   GLY A1049     4967   6433  11429    250   2645    301       N
ATOM   2054  CA  GLY A1049     -19.440  -3.837  47.203  1.00 57.34           C
ANISOU 2054  CA  GLY A1049     4636   5780  11369    288   2415    372       C
ATOM   2055  C   GLY A1049     -18.497  -4.865  46.562  1.00 58.86           C
ANISOU 2055  C   GLY A1049     5012   5937  11417    287   2198    531       C
ATOM   2056  O   GLY A1049     -18.358  -5.977  47.071  1.00 58.82           O
ANISOU 2056  O   GLY A1049     5059   6021  11268    249   2210    728       O
ATOM   2057  HA3 GLY A1049     -20.468  -4.082  46.938  1.00  0.00           H
ATOM   2058  H   GLY A1049     -19.977  -4.433  49.171  1.00  0.00           H
ATOM   2059  HA2 GLY A1049     -19.238  -2.833  46.824  1.00  0.00           H
ATOM   2060  N   TRP A1050     -17.870  -4.502  45.431  1.00 53.97           N
ANISOU 2060  N   TRP A1050     4479   5181  10847    332   2010    457       N
ATOM   2061  CA  TRP A1050     -16.819  -5.301  44.795  1.00 51.91           C
ANISOU 2061  CA  TRP A1050     4386   4890  10449    339   1818    573       C
ATOM   2062  C   TRP A1050     -15.482  -5.155  45.542  1.00 52.75           C
ANISOU 2062  C   TRP A1050     4610   5224  10209    355   1850    513       C
ATOM   2063  O   TRP A1050     -15.099  -4.039  45.890  1.00 50.14           O
ANISOU 2063  O   TRP A1050     4260   5009   9782    364   1941    306       O
ATOM   2064  CD1 TRP A1050     -18.854  -4.446  42.078  1.00 54.55           C
ANISOU 2064  CD1 TRP A1050     4474   4733  11522    356   1538    557       C
ATOM   2065  CD2 TRP A1050     -18.147  -6.564  41.863  1.00 51.21           C
ANISOU 2065  CD2 TRP A1050     4216   4311  10929    278   1432    778       C
ATOM   2066  NE1 TRP A1050     -19.764  -5.151  41.316  1.00 54.86           N
ANISOU 2066  NE1 TRP A1050     4415   4655  11777    305   1439    677       N
ATOM   2067  CE2 TRP A1050     -19.384  -6.467  41.155  1.00 55.90           C
ANISOU 2067  CE2 TRP A1050     4650   4782  11808    247   1376    793       C
ATOM   2068  CE3 TRP A1050     -17.508  -7.824  41.867  1.00 53.07           C
ANISOU 2068  CE3 TRP A1050     4566   4542  11057    246   1394    908       C
ATOM   2069  CZ2 TRP A1050     -19.957  -7.567  40.494  1.00 55.86           C
ANISOU 2069  CZ2 TRP A1050     4598   4672  11954    162   1280    903       C
ATOM   2070  CZ3 TRP A1050     -18.064  -8.927  41.192  1.00 55.20           C
ANISOU 2070  CZ3 TRP A1050     4798   4665  11512    170   1318   1010       C
ATOM   2071  CH2 TRP A1050     -19.287  -8.802  40.506  1.00 56.46           C
ANISOU 2071  CH2 TRP A1050     4800   4725  11927    119   1258    992       C
ATOM   2072  CB  TRP A1050     -16.676  -4.900  43.316  1.00 49.41           C
ANISOU 2072  CB  TRP A1050     4103   4364  10307    368   1601    539       C
ATOM   2073  CG  TRP A1050     -17.836  -5.261  42.438  1.00 51.07           C
ANISOU 2073  CG  TRP A1050     4191   4391  10822    338   1527    620       C
ATOM   2074  HH2 TRP A1050     -19.706  -9.646  39.981  1.00  0.00           H
ATOM   2075  H   TRP A1050     -18.017  -3.578  45.043  1.00  0.00           H
ATOM   2076  HA  TRP A1050     -17.104  -6.355  44.822  1.00  0.00           H
ATOM   2077  HB3 TRP A1050     -15.797  -5.385  42.893  1.00  0.00           H
ATOM   2078  HB2 TRP A1050     -16.495  -3.830  43.232  1.00  0.00           H
ATOM   2079  HD1 TRP A1050     -18.931  -3.405  42.352  1.00  0.00           H
ATOM   2080  HE1 TRP A1050     -20.598  -4.729  40.929  1.00  0.00           H
ATOM   2081  HE3 TRP A1050     -16.572  -7.940  42.391  1.00  0.00           H
ATOM   2082  HZ2 TRP A1050     -20.895  -7.467  39.973  1.00  0.00           H
ATOM   2083  HZ3 TRP A1050     -17.540  -9.868  41.195  1.00  0.00           H
ATOM   2084  N   GLY A1051     -14.816  -6.297  45.766  1.00 51.15           N
ANISOU 2084  N   GLY A1051     4513   5081   9840    354   1780    694       N
ATOM   2085  CA  GLY A1051     -13.525  -6.427  46.439  1.00 52.08           C
ANISOU 2085  CA  GLY A1051     4729   5433   9626    371   1777    696       C
ATOM   2086  C   GLY A1051     -12.556  -7.196  45.535  1.00 54.58           C
ANISOU 2086  C   GLY A1051     5173   5653   9913    411   1593    834       C
ATOM   2087  O   GLY A1051     -12.889  -7.561  44.407  1.00 53.83           O
ANISOU 2087  O   GLY A1051     5093   5316  10042    412   1484    912       O
ATOM   2088  HA2 GLY A1051     -13.095  -5.466  46.708  1.00  0.00           H
ATOM   2089  H   GLY A1051     -15.209  -7.164  45.421  1.00  0.00           H
ATOM   2090  HA3 GLY A1051     -13.662  -6.986  47.365  1.00  0.00           H
ATOM   2091  N   VAL A1052     -11.347  -7.459  46.052  1.00 50.42           N
ANISOU 2091  N   VAL A1052     4723   5328   9107    438   1563    848       N
ATOM   2092  CA  VAL A1052     -10.337  -8.291  45.394  1.00 48.46           C
ANISOU 2092  CA  VAL A1052     4582   5010   8821    491   1409    977       C
ATOM   2093  C   VAL A1052      -9.722  -9.213  46.454  1.00 53.66           C
ANISOU 2093  C   VAL A1052     5246   5887   9255    508   1467   1221       C
ATOM   2094  O   VAL A1052      -9.354  -8.727  47.521  1.00 55.42           O
ANISOU 2094  O   VAL A1052     5440   6429   9189    490   1546   1192       O
ATOM   2095  CG1 VAL A1052      -8.163  -8.317  43.983  1.00 48.45           C
ANISOU 2095  CG1 VAL A1052     4746   4915   8748    582   1135    918       C
ATOM   2096  CG2 VAL A1052      -9.691  -6.333  43.870  1.00 48.53           C
ANISOU 2096  CG2 VAL A1052     4630   4853   8955    506   1245    587       C
ATOM   2097  CB  VAL A1052      -9.174  -7.459  44.774  1.00 49.89           C
ANISOU 2097  CB  VAL A1052     4834   5203   8917    524   1282    797       C
ATOM   2098  H   VAL A1052     -11.116  -7.141  46.984  1.00  0.00           H
ATOM   2099  HA  VAL A1052     -10.798  -8.903  44.620  1.00  0.00           H
ATOM   2100  HB  VAL A1052      -8.621  -6.982  45.583  1.00  0.00           H
ATOM   2101 HG11 VAL A1052      -7.357  -7.702  43.581  1.00  0.00           H
ATOM   2102 HG12 VAL A1052      -7.695  -9.085  44.596  1.00  0.00           H
ATOM   2103 HG13 VAL A1052      -8.644  -8.816  43.141  1.00  0.00           H
ATOM   2104 HG21 VAL A1052      -8.870  -5.794  43.400  1.00  0.00           H
ATOM   2105 HG22 VAL A1052     -10.339  -6.723  43.085  1.00  0.00           H
ATOM   2106 HG23 VAL A1052     -10.258  -5.603  44.444  1.00  0.00           H
ATOM   2107  N   ARG A1053      -9.592 -10.507  46.131  1.00 49.10           N
ANISOU 2107  N   ARG A1053     4692   5145   8819    535   1434   1463       N
ATOM   2108  CA  ARG A1053      -8.962 -11.508  46.991  1.00 49.94           C
ANISOU 2108  CA  ARG A1053     4791   5414   8771    568   1480   1761       C
ATOM   2109  C   ARG A1053      -7.877 -12.262  46.217  1.00 50.22           C
ANISOU 2109  C   ARG A1053     4906   5318   8858    655   1348   1878       C
ATOM   2110  O   ARG A1053      -7.965 -12.398  44.996  1.00 47.51           O
ANISOU 2110  O   ARG A1053     4626   4722   8703    673   1237   1737       O
ATOM   2111  CB  ARG A1053     -10.042 -12.449  47.574  1.00 53.18           C
ANISOU 2111  CB  ARG A1053     5126   5751   9328    524   1611   1999       C
ATOM   2112  CG  ARG A1053     -10.787 -13.330  46.551  1.00 58.37           C
ANISOU 2112  CG  ARG A1053     5799   6005  10374    510   1563   2035       C
ATOM   2113  CD  ARG A1053     -11.882 -14.187  47.201  1.00 60.36           C
ANISOU 2113  CD  ARG A1053     5969   6195  10769    461   1699   2303       C
ATOM   2114  NE  ARG A1053     -12.651 -14.911  46.181  1.00 59.34           N
ANISOU 2114  NE  ARG A1053     5816   5726  11002    397   1679   2235       N
ATOM   2115  CZ  ARG A1053     -13.821 -15.547  46.357  1.00 66.25           C
ANISOU 2115  CZ  ARG A1053     6600   6504  12069    321   1797   2387       C
ATOM   2116  NH1 ARG A1053     -14.446 -15.560  47.543  1.00 49.12           N
ANISOU 2116  NH1 ARG A1053     4356   4550   9758    304   1954   2638       N
ATOM   2117  NH2 ARG A1053     -14.371 -16.179  45.315  1.00 46.91           N
ANISOU 2117  NH2 ARG A1053     4119   3764   9941    248   1758   2296       N
ATOM   2118 HH22 ARG A1053     -13.887 -16.202  44.427  1.00  0.00           H
ATOM   2119  H   ARG A1053      -9.893 -10.830  45.220  1.00  0.00           H
ATOM   2120  HA  ARG A1053      -8.450 -11.017  47.820  1.00  0.00           H
ATOM   2121  HB2 ARG A1053     -10.767 -11.844  48.119  1.00  0.00           H
ATOM   2122  HB3 ARG A1053      -9.582 -13.097  48.322  1.00  0.00           H
ATOM   2123  HG3 ARG A1053     -10.064 -14.002  46.087  1.00  0.00           H
ATOM   2124  HG2 ARG A1053     -11.211 -12.734  45.742  1.00  0.00           H
ATOM   2125  HD3 ARG A1053     -12.524 -13.574  47.833  1.00  0.00           H
ATOM   2126  HD2 ARG A1053     -11.432 -14.944  47.844  1.00  0.00           H
ATOM   2127  HE  ARG A1053     -12.213 -14.991  45.270  1.00  0.00           H
ATOM   2128 HH11 ARG A1053     -15.326 -16.045  47.648  1.00  0.00           H
ATOM   2129 HH12 ARG A1053     -14.042 -15.079  48.333  1.00  0.00           H
ATOM   2130 HH21 ARG A1053     -15.276 -16.637  45.380  1.00  0.00           H
ATOM   2131  N   ALA A1054      -6.879 -12.755  46.965  1.00 47.85           N
ANISOU 2131  N   ALA A1054     4588   5209   8384    710   1368   2144       N
ATOM   2132  CA  ALA A1054      -5.797 -13.580  46.443  1.00 47.10           C
ANISOU 2132  CA  ALA A1054     4540   5007   8348    811   1269   2290       C
ATOM   2133  C   ALA A1054      -6.273 -15.023  46.215  1.00 51.11           C
ANISOU 2133  C   ALA A1054     5043   5184   9193    836   1309   2526       C
ATOM   2134  O   ALA A1054      -6.898 -15.603  47.102  1.00 51.66           O
ANISOU 2134  O   ALA A1054     5043   5270   9314    798   1429   2752       O
ATOM   2135  CB  ALA A1054      -4.632 -13.539  47.441  1.00 49.20           C
ANISOU 2135  CB  ALA A1054     4761   5651   8281    864   1263   2484       C
ATOM   2136  HB1 ALA A1054      -3.768 -14.074  47.048  1.00  0.00           H
ATOM   2137  HB2 ALA A1054      -4.319 -12.513  47.635  1.00  0.00           H
ATOM   2138  HB3 ALA A1054      -4.898 -13.990  48.398  1.00  0.00           H
ATOM   2139  H   ALA A1054      -6.887 -12.611  47.966  1.00  0.00           H
ATOM   2140  HA  ALA A1054      -5.453 -13.156  45.497  1.00  0.00           H
ATOM   2141  N   LEU A1055      -5.934 -15.584  45.044  1.00 46.48           N
ANISOU 2141  N   LEU A1055     4522   4295   8843    889   1220   2457       N
ATOM   2142  CA  LEU A1055      -6.169 -16.991  44.692  1.00 47.07           C
ANISOU 2142  CA  LEU A1055     4596   4014   9277    909   1260   2623       C
ATOM   2143  C   LEU A1055      -5.088 -17.934  45.258  1.00 53.31           C
ANISOU 2143  C   LEU A1055     5365   4808  10082   1040   1261   2913       C
ATOM   2144  O   LEU A1055      -5.237 -19.151  45.150  1.00 53.57           O
ANISOU 2144  O   LEU A1055     5388   4528  10440   1078   1309   3071       O
ATOM   2145  CD1 LEU A1055      -7.261 -16.414  40.941  1.00 46.89           C
ANISOU 2145  CD1 LEU A1055     4693   3331   9793    712   1069   1855       C
ATOM   2146  CD2 LEU A1055      -8.759 -16.989  42.946  1.00 52.33           C
ANISOU 2146  CD2 LEU A1055     5243   4184  10456    666   1298   2277       C
ATOM   2147  CB  LEU A1055      -6.223 -17.121  43.153  1.00 45.03           C
ANISOU 2147  CB  LEU A1055     4408   3429   9274    873   1177   2335       C
ATOM   2148  CG  LEU A1055      -7.410 -16.403  42.480  1.00 47.98           C
ANISOU 2148  CG  LEU A1055     4773   3725   9731    747   1169   2105       C
ATOM   2149 HD13 LEU A1055      -6.419 -17.026  40.617  1.00  0.00           H
ATOM   2150 HD21 LEU A1055      -9.448 -17.175  42.124  1.00  0.00           H
ATOM   2151 HD22 LEU A1055      -8.637 -17.939  43.467  1.00  0.00           H
ATOM   2152 HD23 LEU A1055      -9.254 -16.306  43.636  1.00  0.00           H
ATOM   2153  H   LEU A1055      -5.415 -15.040  44.366  1.00  0.00           H
ATOM   2154  HA  LEU A1055      -7.121 -17.313  45.118  1.00  0.00           H
ATOM   2155  HB3 LEU A1055      -6.253 -18.174  42.866  1.00  0.00           H
ATOM   2156  HB2 LEU A1055      -5.291 -16.731  42.748  1.00  0.00           H
ATOM   2157  HG  LEU A1055      -7.388 -15.355  42.783  1.00  0.00           H
ATOM   2158 HD11 LEU A1055      -8.142 -16.797  40.428  1.00  0.00           H
ATOM   2159 HD12 LEU A1055      -7.087 -15.408  40.563  1.00  0.00           H
ATOM   2160  N   GLN A1056      -4.028 -17.356  45.837  1.00 53.13           N
ANISOU 2160  N   GLN A1056     5322   5140   9725   1105   1212   2981       N
ATOM   2161  CA  GLN A1056      -2.865 -18.034  46.394  1.00 55.31           C
ANISOU 2161  CA  GLN A1056     5549   5508   9958   1241   1195   3279       C
ATOM   2162  C   GLN A1056      -2.518 -17.417  47.756  1.00 63.18           C
ANISOU 2162  C   GLN A1056     6467   7017  10521   1246   1189   3447       C
ATOM   2163  O   GLN A1056      -3.021 -16.346  48.100  1.00 63.26           O
ANISOU 2163  O   GLN A1056     6483   7292  10261   1144   1193   3242       O
ATOM   2164  NE2 GLN A1056       1.181 -16.178  44.851  1.00 72.16           N
ANISOU 2164  NE2 GLN A1056     7757   8019  11642   1446    840   2801       N
ATOM   2165  CB  GLN A1056      -1.697 -17.893  45.386  1.00 54.27           C
ANISOU 2165  CB  GLN A1056     5478   5237   9905   1330   1085   3090       C
ATOM   2166  CG  GLN A1056      -1.230 -16.441  45.126  1.00 59.52           C
ANISOU 2166  CG  GLN A1056     6205   6095  10316   1277    979   2726       C
ATOM   2167  CD  GLN A1056       0.013 -16.390  44.243  1.00 76.18           C
ANISOU 2167  CD  GLN A1056     8336   8194  12417   1379    884   2646       C
ATOM   2168  OE1 GLN A1056      -0.080 -16.531  43.026  1.00 66.18           O
ANISOU 2168  OE1 GLN A1056     7135   6647  11363   1389    849   2440       O
ATOM   2169  HG2 GLN A1056      -2.022 -15.868  44.643  1.00  0.00           H
ATOM   2170 HE21 GLN A1056       2.034 -16.136  44.312  1.00  0.00           H
ATOM   2171 HE22 GLN A1056       1.224 -16.093  45.858  1.00  0.00           H
ATOM   2172  H   GLN A1056      -4.008 -16.349  45.910  1.00  0.00           H
ATOM   2173  HA  GLN A1056      -3.082 -19.093  46.551  1.00  0.00           H
ATOM   2174  HB2 GLN A1056      -1.983 -18.355  44.440  1.00  0.00           H
ATOM   2175  HB3 GLN A1056      -0.852 -18.479  45.751  1.00  0.00           H
ATOM   2176  HG3 GLN A1056      -1.007 -15.927  46.059  1.00  0.00           H
ATOM   2177  N   THR A1057      -1.596 -18.074  48.476  1.00 62.98           N
ANISOU 2177  N   THR A1057     6356   7140  10434   1360   1183   3812       N
ATOM   2178  CA  THR A1057      -0.861 -17.446  49.571  1.00 64.71           C
ANISOU 2178  CA  THR A1057     6483   7900  10202   1356   1154   3972       C
ATOM   2179  C   THR A1057       0.205 -16.482  49.002  1.00 66.82           C
ANISOU 2179  C   THR A1057     6791   8347  10251   1368   1020   3663       C
ATOM   2180  O   THR A1057       0.867 -16.815  48.016  1.00 67.22           O
ANISOU 2180  O   THR A1057     6889   8134  10515   1454    951   3557       O
ATOM   2181  CB  THR A1057      -0.212 -18.497  50.516  1.00 75.50           C
ANISOU 2181  CB  THR A1057     7714   9405  11566   1465   1191   4527       C
ATOM   2182  OG1 THR A1057       0.516 -17.864  51.554  1.00 70.29           O
ANISOU 2182  OG1 THR A1057     6954   9346  10407   1420   1164   4661       O
ATOM   2183  CG2 THR A1057       0.760 -19.479  49.833  1.00 77.56           C
ANISOU 2183  CG2 THR A1057     7950   9424  12097   1642   1129   4695       C
ATOM   2184 HG23 THR A1057       1.629 -18.973  49.412  1.00  0.00           H
ATOM   2185  H   THR A1057      -1.227 -18.952  48.143  1.00  0.00           H
ATOM   2186  HA  THR A1057      -1.576 -16.872  50.162  1.00  0.00           H
ATOM   2187  HB  THR A1057      -1.010 -19.072  50.987  1.00  0.00           H
ATOM   2188  HG1 THR A1057      -0.078 -17.287  52.042  1.00  0.00           H
ATOM   2189 HG21 THR A1057       1.131 -20.214  50.548  1.00  0.00           H
ATOM   2190 HG22 THR A1057       0.272 -20.030  49.029  1.00  0.00           H
ATOM   2191  N   ILE A1058       0.315 -15.294  49.614  1.00 60.95           N
ANISOU 2191  N   ILE A1058     6029   8019   9109   1263    998   3471       N
ATOM   2192  CA  ILE A1058       1.234 -14.236  49.207  1.00 57.67           C
ANISOU 2192  CA  ILE A1058     5643   7783   8487   1244    882   3159       C
ATOM   2193  C   ILE A1058       2.058 -13.834  50.455  1.00 63.13           C
ANISOU 2193  C   ILE A1058     6210   9046   8728   1226    833   3303       C
ATOM   2194  O   ILE A1058       1.558 -13.061  51.274  1.00 64.95           O
ANISOU 2194  O   ILE A1058     6391   9631   8657   1111    897   3281       O
ATOM   2195  CB  ILE A1058       0.474 -12.994  48.637  1.00 56.94           C
ANISOU 2195  CB  ILE A1058     5647   7594   8394   1118    892   2694       C
ATOM   2196  CG1 ILE A1058      -0.399 -13.360  47.411  1.00 54.42           C
ANISOU 2196  CG1 ILE A1058     5427   6758   8491   1128    916   2568       C
ATOM   2197  CG2 ILE A1058       1.432 -11.838  48.284  1.00 56.30           C
ANISOU 2197  CG2 ILE A1058     5582   7684   8126   1095    782   2408       C
ATOM   2198  CD1 ILE A1058      -1.316 -12.228  46.922  1.00 50.70           C
ANISOU 2198  CD1 ILE A1058     5015   6193   8056   1010    948   2222       C
ATOM   2199 HG23 ILE A1058       2.169 -12.163  47.552  1.00  0.00           H
ATOM   2200 HD11 ILE A1058      -2.062 -12.610  46.226  1.00  0.00           H
ATOM   2201 HD12 ILE A1058      -1.843 -11.755  47.751  1.00  0.00           H
ATOM   2202 HD13 ILE A1058      -0.758 -11.457  46.394  1.00  0.00           H
ATOM   2203  H   ILE A1058      -0.257 -15.099  50.426  1.00  0.00           H
ATOM   2204  HA  ILE A1058       1.898 -14.573  48.411  1.00  0.00           H
ATOM   2205  HB  ILE A1058      -0.211 -12.625  49.396  1.00  0.00           H
ATOM   2206 HG13 ILE A1058      -1.043 -14.205  47.652  1.00  0.00           H
ATOM   2207 HG12 ILE A1058       0.238 -13.693  46.592  1.00  0.00           H
ATOM   2208 HG21 ILE A1058       0.900 -10.990  47.863  1.00  0.00           H
ATOM   2209 HG22 ILE A1058       1.968 -11.456  49.152  1.00  0.00           H
ATOM   2210  N   PRO A1059       3.297 -14.372  50.594  1.00 57.56           N
ANISOU 2210  N   PRO A1059     5444   8460   7965   1329    721   3429       N
ATOM   2211  CA  PRO A1059       4.247 -13.975  51.658  1.00 59.23           C
ANISOU 2211  CA  PRO A1059     5518   9253   7735   1299    652   3561       C
ATOM   2212  C   PRO A1059       4.584 -12.473  51.683  1.00 62.73           C
ANISOU 2212  C   PRO A1059     5986   9983   7865   1139    614   3107       C
ATOM   2213  O   PRO A1059       4.565 -11.831  50.632  1.00 58.46           O
ANISOU 2213  O   PRO A1059     5562   9155   7496   1100    604   2731       O
ATOM   2214  CD  PRO A1059       3.868 -15.430  49.758  1.00 57.45           C
ANISOU 2214  CD  PRO A1059     5467   8085   8277   1471    656   3445       C
ATOM   2215  CB  PRO A1059       5.506 -14.809  51.359  1.00 61.45           C
ANISOU 2215  CB  PRO A1059     5725   9495   8128   1466    542   3789       C
ATOM   2216  CG  PRO A1059       5.001 -16.014  50.588  1.00 64.39           C
ANISOU 2216  CG  PRO A1059     6191   9261   9012   1589    586   3820       C
ATOM   2217  HD2 PRO A1059       3.153 -16.209  49.494  1.00  0.00           H
ATOM   2218  HA  PRO A1059       3.816 -14.282  52.613  1.00  0.00           H
ATOM   2219  HB3 PRO A1059       6.042 -15.095  52.265  1.00  0.00           H
ATOM   2220  HB2 PRO A1059       6.202 -14.251  50.730  1.00  0.00           H
ATOM   2221  HG3 PRO A1059       4.598 -16.748  51.288  1.00  0.00           H
ATOM   2222  HG2 PRO A1059       5.770 -16.503  49.991  1.00  0.00           H
ATOM   2223  HD3 PRO A1059       4.253 -14.984  48.840  1.00  0.00           H
ATOM   2224  N   GLN A1060       4.889 -11.961  52.886  1.00 63.16           N
ANISOU 2224  N   GLN A1060     5921  10613   7463   1039    597   3146       N
ATOM   2225  CA  GLN A1060       5.236 -10.568  53.182  1.00 62.42           C
ANISOU 2225  CA  GLN A1060     5820  10853   7044    866    575   2716       C
ATOM   2226  C   GLN A1060       6.326  -9.977  52.264  1.00 65.00           C
ANISOU 2226  C   GLN A1060     6179  11057   7461    889    452   2458       C
ATOM   2227  O   GLN A1060       7.364 -10.603  52.049  1.00 64.35           O
ANISOU 2227  O   GLN A1060     6033  10974   7442   1019    346   2696       O
ATOM   2228  CG  GLN A1060       6.020  -9.049  55.146  1.00 70.28           C
ANISOU 2228  CG  GLN A1060     6618  12931   7154    562    554   2405       C
ATOM   2229  CD  GLN A1060       6.228  -8.940  56.659  1.00 91.70           C
ANISOU 2229  CD  GLN A1060     9162  16363   9317    434    552   2527       C
ATOM   2230  OE1 GLN A1060       5.740  -9.758  57.436  1.00 92.73           O
ANISOU 2230  OE1 GLN A1060     9188  16745   9300    496    558   3003       O
ATOM   2231  NE2 GLN A1060       6.940  -7.898  57.088  1.00 81.64           N
ANISOU 2231  NE2 GLN A1060     7848  15447   7723    240    551   2091       N
ATOM   2232  CB  GLN A1060       5.612 -10.463  54.676  1.00 67.09           C
ANISOU 2232  CB  GLN A1060     6242  12137   7112    770    555   2876       C
ATOM   2233  HG2 GLN A1060       6.943  -8.739  54.654  1.00  0.00           H
ATOM   2234 HE21 GLN A1060       7.099  -7.775  58.077  1.00  0.00           H
ATOM   2235 HE22 GLN A1060       7.325  -7.241  56.426  1.00  0.00           H
ATOM   2236  H   GLN A1060       4.855 -12.573  53.696  1.00  0.00           H
ATOM   2237  HA  GLN A1060       4.320  -9.992  53.042  1.00  0.00           H
ATOM   2238  HB3 GLN A1060       6.417 -11.165  54.902  1.00  0.00           H
ATOM   2239  HB2 GLN A1060       4.754 -10.797  55.259  1.00  0.00           H
ATOM   2240  HG3 GLN A1060       5.254  -8.330  54.855  1.00  0.00           H
ATOM   2241  N   GLY A1061       6.053  -8.762  51.771  1.00 60.50           N
ANISOU 2241  N   GLY A1061     5693  10389   6907    763    476   1988       N
ATOM   2242  CA  GLY A1061       6.941  -7.952  50.949  1.00 58.12           C
ANISOU 2242  CA  GLY A1061     5420   9980   6682    752    378   1718       C
ATOM   2243  C   GLY A1061       6.724  -8.154  49.443  1.00 59.79           C
ANISOU 2243  C   GLY A1061     5757   9635   7326    869    361   1684       C
ATOM   2244  O   GLY A1061       7.293  -7.383  48.673  1.00 58.88           O
ANISOU 2244  O   GLY A1061     5662   9429   7282    868    284   1496       O
ATOM   2245  HA3 GLY A1061       6.752  -6.906  51.190  1.00  0.00           H
ATOM   2246  H   GLY A1061       5.165  -8.334  52.006  1.00  0.00           H
ATOM   2247  HA2 GLY A1061       7.984  -8.153  51.193  1.00  0.00           H
ATOM   2248  N   THR A1062       5.928  -9.150  49.012  1.00 55.53           N
ANISOU 2248  N   THR A1062     5295   8732   7070    956    435   1850       N
ATOM   2249  CA  THR A1062       5.646  -9.441  47.600  1.00 51.62           C
ANISOU 2249  CA  THR A1062     4915   7730   6969   1046    425   1798       C
ATOM   2250  C   THR A1062       4.778  -8.346  46.950  1.00 50.99           C
ANISOU 2250  C   THR A1062     4936   7430   7007    936    461   1411       C
ATOM   2251  O   THR A1062       3.802  -7.909  47.561  1.00 51.08           O
ANISOU 2251  O   THR A1062     4957   7490   6962    837    554   1283       O
ATOM   2252  CB  THR A1062       4.885 -10.787  47.439  1.00 56.09           C
ANISOU 2252  CB  THR A1062     5510   8007   7794   1151    495   2093       C
ATOM   2253  OG1 THR A1062       5.643 -11.847  47.980  1.00 62.18           O
ANISOU 2253  OG1 THR A1062     6168   8980   8478   1258    474   2494       O
ATOM   2254  CG2 THR A1062       4.524 -11.186  45.997  1.00 52.13           C
ANISOU 2254  CG2 THR A1062     5112   7024   7672   1230    483   2024       C
ATOM   2255 HG23 THR A1062       5.397 -11.150  45.344  1.00  0.00           H
ATOM   2256  H   THR A1062       5.460  -9.734  49.692  1.00  0.00           H
ATOM   2257  HA  THR A1062       6.597  -9.504  47.067  1.00  0.00           H
ATOM   2258  HB  THR A1062       3.969 -10.734  48.025  1.00  0.00           H
ATOM   2259  HG1 THR A1062       5.593 -11.786  48.940  1.00  0.00           H
ATOM   2260 HG21 THR A1062       4.127 -12.201  45.959  1.00  0.00           H
ATOM   2261 HG22 THR A1062       3.760 -10.534  45.576  1.00  0.00           H
ATOM   2262  N   PHE A1063       5.140  -7.955  45.714  1.00 44.08           N
ANISOU 2262  N   PHE A1063     4123   6314   6310    959    397   1245       N
ATOM   2263  CA  PHE A1063       4.400  -6.999  44.888  1.00 41.68           C
ANISOU 2263  CA  PHE A1063     3904   5765   6168    876    421    944       C
ATOM   2264  C   PHE A1063       3.012  -7.525  44.483  1.00 47.32           C
ANISOU 2264  C   PHE A1063     4688   6152   7140    906    489   1014       C
ATOM   2265  O   PHE A1063       2.915  -8.607  43.902  1.00 49.31           O
ANISOU 2265  O   PHE A1063     4963   6214   7560   1009    477   1216       O
ATOM   2266  CZ  PHE A1063       3.208  -3.967  40.932  1.00 38.91           C
ANISOU 2266  CZ  PHE A1063     3772   4477   6536    733    354    260       C
ATOM   2267  CB  PHE A1063       5.259  -6.589  43.672  1.00 41.09           C
ANISOU 2267  CB  PHE A1063     3866   5539   6209    898    332    814       C
ATOM   2268  CG  PHE A1063       4.586  -5.655  42.679  1.00 40.53           C
ANISOU 2268  CG  PHE A1063     3874   5178   6347    836    346    588       C
ATOM   2269  CD1 PHE A1063       4.327  -4.314  43.035  1.00 42.27           C
ANISOU 2269  CD1 PHE A1063     4084   5446   6532    713    392    346       C
ATOM   2270  CD2 PHE A1063       4.089  -6.146  41.452  1.00 41.18           C
ANISOU 2270  CD2 PHE A1063     4030   4948   6670    897    317    619       C
ATOM   2271  CE1 PHE A1063       3.645  -3.484  42.156  1.00 41.13           C
ANISOU 2271  CE1 PHE A1063     3990   5029   6610    671    403    187       C
ATOM   2272  CE2 PHE A1063       3.414  -5.294  40.588  1.00 41.63           C
ANISOU 2272  CE2 PHE A1063     4139   4782   6899    837    315    451       C
ATOM   2273  H   PHE A1063       5.956  -8.367  45.284  1.00  0.00           H
ATOM   2274  HA  PHE A1063       4.255  -6.103  45.495  1.00  0.00           H
ATOM   2275  HB3 PHE A1063       5.615  -7.475  43.143  1.00  0.00           H
ATOM   2276  HB2 PHE A1063       6.153  -6.084  44.032  1.00  0.00           H
ATOM   2277  HD1 PHE A1063       4.654  -3.930  43.991  1.00  0.00           H
ATOM   2278  HD2 PHE A1063       4.233  -7.181  41.178  1.00  0.00           H
ATOM   2279  HE1 PHE A1063       3.443  -2.458  42.421  1.00  0.00           H
ATOM   2280  HE2 PHE A1063       3.036  -5.662  39.649  1.00  0.00           H
ATOM   2281  HZ  PHE A1063       2.682  -3.312  40.252  1.00  0.00           H
ATOM   2282  N   ILE A1064       1.978  -6.736  44.807  1.00 42.53           N
ANISOU 2282  N   ILE A1064     4099   5481   6581    812    569    841       N
ATOM   2283  CA  ILE A1064       0.575  -7.081  44.602  1.00 41.61           C
ANISOU 2283  CA  ILE A1064     4024   5085   6700    816    634    884       C
ATOM   2284  C   ILE A1064       0.089  -6.560  43.237  1.00 45.40           C
ANISOU 2284  C   ILE A1064     4568   5257   7426    797    589    699       C
ATOM   2285  O   ILE A1064      -0.331  -7.363  42.406  1.00 45.00           O
ANISOU 2285  O   ILE A1064     4566   4959   7573    850    548    775       O
ATOM   2286  CG1 ILE A1064       0.166  -6.845  47.146  1.00 47.28           C
ANISOU 2286  CG1 ILE A1064     4611   6353   7002    728    805   1024       C
ATOM   2287  CG2 ILE A1064      -1.830  -6.809  45.564  1.00 46.45           C
ANISOU 2287  CG2 ILE A1064     4607   5573   7469    740    833    925       C
ATOM   2288  CD1 ILE A1064       0.110  -8.337  47.504  1.00 44.72           C
ANISOU 2288  CD1 ILE A1064     4262   6032   6698    823    813   1404       C
ATOM   2289  CB  ILE A1064      -0.328  -6.486  45.726  1.00 45.51           C
ANISOU 2289  CB  ILE A1064     4468   5727   7097    734    764    847       C
ATOM   2290 HG23 ILE A1064      -1.999  -7.883  45.500  1.00  0.00           H
ATOM   2291 HD11 ILE A1064       1.113  -8.709  47.710  1.00  0.00           H
ATOM   2292 HD12 ILE A1064      -0.497  -8.502  48.395  1.00  0.00           H
ATOM   2293 HD13 ILE A1064      -0.307  -8.949  46.706  1.00  0.00           H
ATOM   2294  H   ILE A1064       2.154  -5.849  45.261  1.00  0.00           H
ATOM   2295  HA  ILE A1064       0.464  -8.165  44.611  1.00  0.00           H
ATOM   2296  HB  ILE A1064      -0.246  -5.403  45.673  1.00  0.00           H
ATOM   2297 HG13 ILE A1064      -0.408  -6.274  47.872  1.00  0.00           H
ATOM   2298 HG12 ILE A1064       1.188  -6.495  47.280  1.00  0.00           H
ATOM   2299 HG21 ILE A1064      -2.408  -6.431  46.408  1.00  0.00           H
ATOM   2300 HG22 ILE A1064      -2.254  -6.357  44.667  1.00  0.00           H
ATOM   2301  N   CYS A1065       0.169  -5.232  43.047  1.00 42.93           N
ANISOU 2301  N   CYS A1065     4243   4965   7103    714    604    460       N
ATOM   2302  CA  CYS A1065      -0.291  -4.483  41.877  1.00 42.87           C
ANISOU 2302  CA  CYS A1065     4268   4706   7315    684    568    310       C
ATOM   2303  C   CYS A1065       0.091  -3.001  42.041  1.00 46.02           C
ANISOU 2303  C   CYS A1065     4629   5183   7673    600    596     70       C
ATOM   2304  O   CYS A1065       0.454  -2.575  43.136  1.00 44.88           O
ANISOU 2304  O   CYS A1065     4435   5281   7337    545    664    -24       O
ATOM   2305  CB  CYS A1065      -1.809  -4.666  41.591  1.00 43.60           C
ANISOU 2305  CB  CYS A1065     4360   4582   7625    675    621    343       C
ATOM   2306  SG  CYS A1065      -2.886  -3.866  42.821  1.00 49.84           S
ANISOU 2306  SG  CYS A1065     5073   5493   8373    608    786    264       S
ATOM   2307  H   CYS A1065       0.560  -4.658  43.782  1.00  0.00           H
ATOM   2308  HA  CYS A1065       0.275  -4.855  41.024  1.00  0.00           H
ATOM   2309  HB2 CYS A1065      -2.084  -5.717  41.524  1.00  0.00           H
ATOM   2310  HB3 CYS A1065      -2.053  -4.235  40.619  1.00  0.00           H
ATOM   2311  HG  CYS A1065      -2.571  -2.611  42.487  1.00  0.00           H
ATOM   2312  N   GLU A1066      -0.008  -2.240  40.943  1.00 41.75           N
ANISOU 2312  N   GLU A1066     4102   4432   7330    580    554    -27       N
ATOM   2313  CA  GLU A1066       0.150  -0.785  40.925  1.00 41.85           C
ANISOU 2313  CA  GLU A1066     4075   4428   7398    505    584   -235       C
ATOM   2314  C   GLU A1066      -1.230  -0.116  41.084  1.00 45.56           C
ANISOU 2314  C   GLU A1066     4496   4726   8091    472    683   -331       C
ATOM   2315  O   GLU A1066      -2.214  -0.678  40.601  1.00 45.05           O
ANISOU 2315  O   GLU A1066     4437   4486   8195    509    665   -218       O
ATOM   2316  CG  GLU A1066       1.118   1.093  39.378  1.00 49.99           C
ANISOU 2316  CG  GLU A1066     5095   5355   8545    437    483   -402       C
ATOM   2317  CD  GLU A1066       1.845   1.416  38.070  1.00 70.38           C
ANISOU 2317  CD  GLU A1066     7700   7823  11218    445    377   -346       C
ATOM   2318  OE1 GLU A1066       2.229   0.475  37.342  1.00 51.85           O
ANISOU 2318  OE1 GLU A1066     5403   5510   8788    507    290   -209       O
ATOM   2319  OE2 GLU A1066       2.026   2.626  37.815  1.00 59.00           O
ANISOU 2319  OE2 GLU A1066     6218   6256   9943    388    393   -434       O
ATOM   2320  CB  GLU A1066       0.850  -0.413  39.597  1.00 41.89           C
ANISOU 2320  CB  GLU A1066     4110   4309   7498    514    471   -225       C
ATOM   2321  H   GLU A1066      -0.294  -2.659  40.070  1.00  0.00           H
ATOM   2322  HA  GLU A1066       0.787  -0.471  41.749  1.00  0.00           H
ATOM   2323  HB3 GLU A1066       0.263  -0.796  38.761  1.00  0.00           H
ATOM   2324  HB2 GLU A1066       1.803  -0.944  39.556  1.00  0.00           H
ATOM   2325  HG3 GLU A1066       1.728   1.481  40.193  1.00  0.00           H
ATOM   2326  HG2 GLU A1066       0.185   1.657  39.381  1.00  0.00           H
ATOM   2327  N   TYR A1067      -1.287   1.074  41.714  1.00 41.41           N
ANISOU 2327  N   TYR A1067     3907   4238   7588    398    790   -552       N
ATOM   2328  CA  TYR A1067      -2.480   1.925  41.696  1.00 41.29           C
ANISOU 2328  CA  TYR A1067     3825   4022   7840    381    898   -650       C
ATOM   2329  C   TYR A1067      -2.485   2.737  40.394  1.00 43.88           C
ANISOU 2329  C   TYR A1067     4144   4099   8431    390    817   -624       C
ATOM   2330  O   TYR A1067      -1.862   3.797  40.328  1.00 44.83           O
ANISOU 2330  O   TYR A1067     4238   4185   8610    339    829   -761       O
ATOM   2331  CB  TYR A1067      -2.614   2.821  42.949  1.00 44.74           C
ANISOU 2331  CB  TYR A1067     4188   4569   8242    299   1072   -921       C
ATOM   2332  CG  TYR A1067      -4.032   3.343  43.159  1.00 46.32           C
ANISOU 2332  CG  TYR A1067     4305   4575   8721    306   1210   -995       C
ATOM   2333  CD1 TYR A1067      -4.989   2.550  43.828  1.00 48.26           C
ANISOU 2333  CD1 TYR A1067     4528   4886   8923    330   1292   -917       C
ATOM   2334  CD2 TYR A1067      -4.418   4.601  42.651  1.00 47.41           C
ANISOU 2334  CD2 TYR A1067     4373   4441   9199    299   1257  -1105       C
ATOM   2335  CE1 TYR A1067      -6.311   2.999  43.987  1.00 50.43           C
ANISOU 2335  CE1 TYR A1067     4708   4981   9473    345   1420   -972       C
ATOM   2336  CE2 TYR A1067      -5.747   5.050  42.799  1.00 48.12           C
ANISOU 2336  CE2 TYR A1067     4365   4334   9586    327   1380  -1140       C
ATOM   2337  CZ  TYR A1067      -6.691   4.251  43.475  1.00 50.72           C
ANISOU 2337  CZ  TYR A1067     4668   4751   9853    349   1462  -1085       C
ATOM   2338  OH  TYR A1067      -7.975   4.677  43.641  1.00 46.71           O
ANISOU 2338  OH  TYR A1067     4043   4062   9643    378   1594  -1126       O
ATOM   2339  HH  TYR A1067      -8.140   5.556  43.284  1.00  0.00           H
ATOM   2340  H   TYR A1067      -0.441   1.484  42.093  1.00  0.00           H
ATOM   2341  HA  TYR A1067      -3.348   1.279  41.696  1.00  0.00           H
ATOM   2342  HB3 TYR A1067      -1.930   3.665  42.905  1.00  0.00           H
ATOM   2343  HB2 TYR A1067      -2.327   2.267  43.841  1.00  0.00           H
ATOM   2344  HD1 TYR A1067      -4.734   1.580  44.213  1.00  0.00           H
ATOM   2345  HD2 TYR A1067      -3.699   5.218  42.135  1.00  0.00           H
ATOM   2346  HE1 TYR A1067      -7.033   2.378  44.497  1.00  0.00           H
ATOM   2347  HE2 TYR A1067      -6.035   6.010  42.398  1.00  0.00           H
ATOM   2348  N   VAL A1068      -3.149   2.180  39.374  1.00 38.07           N
ANISOU 2348  N   VAL A1068     3425   3211   7830    447    723   -432       N
ATOM   2349  CA  VAL A1068      -3.252   2.766  38.045  1.00 36.68           C
ANISOU 2349  CA  VAL A1068     3231   2844   7863    457    622   -343       C
ATOM   2350  C   VAL A1068      -4.571   3.545  37.929  1.00 44.30           C
ANISOU 2350  C   VAL A1068     4086   3593   9153    466    694   -344       C
ATOM   2351  O   VAL A1068      -5.602   3.083  38.424  1.00 46.03           O
ANISOU 2351  O   VAL A1068     4267   3787   9435    489    752   -311       O
ATOM   2352  CB  VAL A1068      -3.230   1.658  36.957  1.00 37.78           C
ANISOU 2352  CB  VAL A1068     3443   2998   7915    497    467   -151       C
ATOM   2353  CG1 VAL A1068      -3.520   2.156  35.533  1.00 36.86           C
ANISOU 2353  CG1 VAL A1068     3287   2727   7991    497    364    -33       C
ATOM   2354  CG2 VAL A1068      -1.903   0.880  36.975  1.00 37.04           C
ANISOU 2354  CG2 VAL A1068     3431   3079   7564    501    403   -151       C
ATOM   2355  H   VAL A1068      -3.618   1.294  39.507  1.00  0.00           H
ATOM   2356  HA  VAL A1068      -2.414   3.441  37.867  1.00  0.00           H
ATOM   2357  HB  VAL A1068      -4.021   0.951  37.187  1.00  0.00           H
ATOM   2358 HG11 VAL A1068      -3.328   1.384  34.790  1.00  0.00           H
ATOM   2359 HG12 VAL A1068      -4.560   2.454  35.418  1.00  0.00           H
ATOM   2360 HG13 VAL A1068      -2.900   3.016  35.295  1.00  0.00           H
ATOM   2361 HG21 VAL A1068      -1.927   0.055  36.266  1.00  0.00           H
ATOM   2362 HG22 VAL A1068      -1.060   1.523  36.718  1.00  0.00           H
ATOM   2363 HG23 VAL A1068      -1.705   0.445  37.954  1.00  0.00           H
ATOM   2364  N   GLY A1069      -4.512   4.689  37.236  1.00 40.92           N
ANISOU 2364  N   GLY A1069     3595   3006   8947    450    694   -365       N
ATOM   2365  CA  GLY A1069      -5.693   5.473  36.931  1.00 40.93           C
ANISOU 2365  CA  GLY A1069     3467   2776   9309    474    753   -329       C
ATOM   2366  C   GLY A1069      -5.333   6.672  36.057  1.00 44.85           C
ANISOU 2366  C   GLY A1069     3904   3103  10033    465    705   -257       C
ATOM   2367  O   GLY A1069      -4.241   6.767  35.494  1.00 42.97           O
ANISOU 2367  O   GLY A1069     3731   2934   9661    442    586   -174       O
ATOM   2368  HA2 GLY A1069      -6.386   4.849  36.377  1.00  0.00           H
ATOM   2369  H   GLY A1069      -3.627   5.031  36.884  1.00  0.00           H
ATOM   2370  HA3 GLY A1069      -6.183   5.803  37.848  1.00  0.00           H
ATOM   2371  N   GLU A1070      -6.310   7.577  35.935  1.00 45.04           N
ANISOU 2371  N   GLU A1070     3792   2897  10424    486    809   -272       N
ATOM   2372  CA  GLU A1070      -6.230   8.819  35.181  1.00 47.20           C
ANISOU 2372  CA  GLU A1070     3969   2954  11011    489    795   -165       C
ATOM   2373  C   GLU A1070      -5.444   9.872  35.977  1.00 57.71           C
ANISOU 2373  C   GLU A1070     5283   4193  12449    426    954   -433       C
ATOM   2374  O   GLU A1070      -5.870  10.248  37.070  1.00 58.84           O
ANISOU 2374  O   GLU A1070     5390   4308  12657    409   1139   -696       O
ATOM   2375  CG  GLU A1070      -7.790  10.463  33.919  1.00 56.20           C
ANISOU 2375  CG  GLU A1070     4803   3635  12913    587    807    185       C
ATOM   2376  CD  GLU A1070      -9.231  10.937  33.718  1.00 69.37           C
ANISOU 2376  CD  GLU A1070     6275   5069  15013    670    902    274       C
ATOM   2377  OE1 GLU A1070     -10.163  10.254  34.198  1.00 65.28           O
ANISOU 2377  OE1 GLU A1070     5730   4618  14455    706    929    248       O
ATOM   2378  OE2 GLU A1070      -9.389  12.017  33.110  1.00 69.04           O
ANISOU 2378  OE2 GLU A1070     6092   4765  15375    702    957    380       O
ATOM   2379  CB  GLU A1070      -7.674   9.268  34.884  1.00 49.86           C
ANISOU 2379  CB  GLU A1070     4140   3077  11728    560    832    -18       C
ATOM   2380  H   GLU A1070      -7.179   7.431  36.433  1.00  0.00           H
ATOM   2381  HA  GLU A1070      -5.722   8.625  34.235  1.00  0.00           H
ATOM   2382  HB3 GLU A1070      -8.175   9.513  35.822  1.00  0.00           H
ATOM   2383  HB2 GLU A1070      -8.226   8.425  34.469  1.00  0.00           H
ATOM   2384  HG3 GLU A1070      -7.377  10.184  32.951  1.00  0.00           H
ATOM   2385  HG2 GLU A1070      -7.199  11.307  34.274  1.00  0.00           H
ATOM   2386  N   LEU A1071      -4.317  10.325  35.408  1.00 56.14           N
ANISOU 2386  N   LEU A1071     5108   3968  12254    376    890   -385       N
ATOM   2387  CA  LEU A1071      -3.468  11.370  35.976  1.00 57.29           C
ANISOU 2387  CA  LEU A1071     5230   4018  12520    293   1028   -640       C
ATOM   2388  C   LEU A1071      -4.143  12.737  35.799  1.00 63.17           C
ANISOU 2388  C   LEU A1071     5807   4389  13804    318   1161   -622       C
ATOM   2389  O   LEU A1071      -4.387  13.148  34.664  1.00 63.97           O
ANISOU 2389  O   LEU A1071     5830   4326  14150    362   1070   -316       O
ATOM   2390  CD1 LEU A1071      -0.040  10.031  34.553  1.00 59.06           C
ANISOU 2390  CD1 LEU A1071     5741   4858  11842    162    679   -533       C
ATOM   2391  CD2 LEU A1071      -0.981   9.698  36.921  1.00 65.44           C
ANISOU 2391  CD2 LEU A1071     6504   5676  12686    122    970  -1033       C
ATOM   2392  CB  LEU A1071      -2.082  11.353  35.292  1.00 56.60           C
ANISOU 2392  CB  LEU A1071     5224   4065  12217    221    912   -595       C
ATOM   2393  CG  LEU A1071      -1.298  10.032  35.447  1.00 60.37           C
ANISOU 2393  CG  LEU A1071     5845   4896  12196    197    825   -673       C
ATOM   2394 HD13 LEU A1071       0.884   9.902  35.116  1.00  0.00           H
ATOM   2395 HD21 LEU A1071       0.050   9.379  37.074  1.00  0.00           H
ATOM   2396 HD22 LEU A1071      -1.153  10.546  37.583  1.00  0.00           H
ATOM   2397 HD23 LEU A1071      -1.617   8.882  37.264  1.00  0.00           H
ATOM   2398  H   LEU A1071      -4.032   9.965  34.506  1.00  0.00           H
ATOM   2399  HA  LEU A1071      -3.341  11.174  37.043  1.00  0.00           H
ATOM   2400  HB3 LEU A1071      -1.475  12.171  35.685  1.00  0.00           H
ATOM   2401  HB2 LEU A1071      -2.214  11.559  34.228  1.00  0.00           H
ATOM   2402  HG  LEU A1071      -1.935   9.232  35.070  1.00  0.00           H
ATOM   2403 HD11 LEU A1071      -0.089   9.225  33.820  1.00  0.00           H
ATOM   2404 HD12 LEU A1071       0.059  10.962  33.995  1.00  0.00           H
ATOM   2405  N   ILE A1072      -4.442  13.391  36.929  1.00 60.86           N
ANISOU 2405  N   ILE A1072     5448   3975  13702    295   1382   -941       N
ATOM   2406  CA  ILE A1072      -5.140  14.673  36.991  1.00 62.63           C
ANISOU 2406  CA  ILE A1072     5496   3808  14492    329   1566   -994       C
ATOM   2407  C   ILE A1072      -4.517  15.571  38.074  1.00 66.77           C
ANISOU 2407  C   ILE A1072     5992   4217  15162    212   1786  -1425       C
ATOM   2408  O   ILE A1072      -3.871  15.071  38.997  1.00 64.94           O
ANISOU 2408  O   ILE A1072     5862   4261  14551    111   1815  -1718       O
ATOM   2409  CB  ILE A1072      -6.657  14.485  37.298  1.00 65.60           C
ANISOU 2409  CB  ILE A1072     5769   4097  15059    439   1653   -958       C
ATOM   2410  CG1 ILE A1072      -6.973  13.774  38.637  1.00 64.94           C
ANISOU 2410  CG1 ILE A1072     5755   4263  14657    401   1778  -1292       C
ATOM   2411  CG2 ILE A1072      -7.386  13.807  36.125  1.00 63.61           C
ANISOU 2411  CG2 ILE A1072     5504   3913  14753    537   1432   -520       C
ATOM   2412  CD1 ILE A1072      -8.459  13.808  39.018  1.00 71.58           C
ANISOU 2412  CD1 ILE A1072     6460   4966  15771    481   1951  -1366       C
ATOM   2413 HG23 ILE A1072      -7.111  12.756  36.046  1.00  0.00           H
ATOM   2414 HD11 ILE A1072      -8.591  13.556  40.068  1.00  0.00           H
ATOM   2415 HD12 ILE A1072      -8.891  14.796  38.861  1.00  0.00           H
ATOM   2416 HD13 ILE A1072      -9.038  13.094  38.432  1.00  0.00           H
ATOM   2417  H   ILE A1072      -4.217  12.975  37.824  1.00  0.00           H
ATOM   2418  HA  ILE A1072      -5.029  15.199  36.041  1.00  0.00           H
ATOM   2419  HB  ILE A1072      -7.081  15.485  37.374  1.00  0.00           H
ATOM   2420 HG13 ILE A1072      -6.416  14.232  39.450  1.00  0.00           H
ATOM   2421 HG12 ILE A1072      -6.642  12.736  38.590  1.00  0.00           H
ATOM   2422 HG21 ILE A1072      -8.465  13.853  36.252  1.00  0.00           H
ATOM   2423 HG22 ILE A1072      -7.152  14.290  35.175  1.00  0.00           H
ATOM   2424  N   SER A1073      -4.724  16.890  37.935  1.00 66.99           N
ANISOU 2424  N   SER A1073     5867   3840  15747    220   1939  -1457       N
ATOM   2425  CA  SER A1073      -4.279  17.910  38.887  1.00 69.47           C
ANISOU 2425  CA  SER A1073     6128   3979  16287     96   2172  -1893       C
ATOM   2426  C   SER A1073      -5.109  17.922  40.184  1.00 74.87           C
ANISOU 2426  C   SER A1073     6740   4621  17087    104   2427  -2279       C
ATOM   2427  O   SER A1073      -6.152  17.270  40.266  1.00 73.54           O
ANISOU 2427  O   SER A1073     6532   4476  16936    225   2426  -2138       O
ATOM   2428  CB  SER A1073      -4.253  19.279  38.170  1.00 74.79           C
ANISOU 2428  CB  SER A1073     6659   4197  17561    103   2240  -1744       C
ATOM   2429  OG  SER A1073      -5.547  19.806  37.950  1.00 88.50           O
ANISOU 2429  OG  SER A1073     8229   5610  19785    259   2306  -1501       O
ATOM   2430  H   SER A1073      -5.271  17.230  37.157  1.00  0.00           H
ATOM   2431  HA  SER A1073      -3.255  17.678  39.177  1.00  0.00           H
ATOM   2432  HB2 SER A1073      -3.728  19.203  37.217  1.00  0.00           H
ATOM   2433  HB3 SER A1073      -3.696  20.000  38.770  1.00  0.00           H
ATOM   2434  HG  SER A1073      -5.461  20.640  37.481  1.00  0.00           H
ATOM   2435  N   ASP A1074      -4.624  18.695  41.169  1.00 73.86           N
ANISOU 2435  N   ASP A1074     6585   4449  17029    -38   2649  -2778       N
ATOM   2436  CA  ASP A1074      -5.306  18.983  42.435  1.00 75.91           C
ANISOU 2436  CA  ASP A1074     6767   4691  17386    -58   2925  -3212       C
ATOM   2437  C   ASP A1074      -6.660  19.695  42.239  1.00 82.66           C
ANISOU 2437  C   ASP A1074     7424   5066  18920     89   3101  -3111       C
ATOM   2438  O   ASP A1074      -7.627  19.318  42.898  1.00 83.08           O
ANISOU 2438  O   ASP A1074     7414   5153  19000    172   3222  -3187       O
ATOM   2439  CB  ASP A1074      -4.425  19.742  43.469  1.00 80.21           C
ANISOU 2439  CB  ASP A1074     7314   5306  17855   -269   3119  -3791       C
ATOM   2440  CG  ASP A1074      -3.517  20.865  42.935  1.00 97.24           C
ANISOU 2440  CG  ASP A1074     9378   7045  20523   -356   3222  -3904       C
ATOM   2441  OD1 ASP A1074      -2.626  21.272  43.712  1.00102.67           O
ANISOU 2441  OD1 ASP A1074     9994   7622  21394   -502   3475  -4430       O
ATOM   2442  OD2 ASP A1074      -3.742  21.336  41.797  1.00103.66           O
ANISOU 2442  OD2 ASP A1074    10185   7654  21548   -291   3054  -3472       O
ATOM   2443  HB3 ASP A1074      -5.051  20.160  44.258  1.00  0.00           H
ATOM   2444  H   ASP A1074      -3.767  19.212  41.021  1.00  0.00           H
ATOM   2445  HA  ASP A1074      -5.532  18.010  42.874  1.00  0.00           H
ATOM   2446  HB2 ASP A1074      -3.775  19.001  43.936  1.00  0.00           H
ATOM   2447  N   ALA A1075      -6.703  20.670  41.314  1.00 80.56           N
ANISOU 2447  N   ALA A1075     7047   4364  19198    130   3102  -2884       N
ATOM   2448  CA  ALA A1075      -7.900  21.420  40.926  1.00 83.10           C
ANISOU 2448  CA  ALA A1075     7154   4194  20227    288   3236  -2681       C
ATOM   2449  C   ALA A1075      -8.920  20.587  40.129  1.00 86.40           C
ANISOU 2449  C   ALA A1075     7543   4721  20565    471   3058  -2213       C
ATOM   2450  O   ALA A1075     -10.121  20.794  40.299  1.00 89.91           O
ANISOU 2450  O   ALA A1075     7815   4928  21419    601   3209  -2182       O
ATOM   2451  CB  ALA A1075      -7.472  22.657  40.125  1.00 85.37           C
ANISOU 2451  CB  ALA A1075     7354   4084  20998    287   3201  -2416       C
ATOM   2452  HB1 ALA A1075      -8.334  23.262  39.841  1.00  0.00           H
ATOM   2453  HB2 ALA A1075      -6.807  23.292  40.712  1.00  0.00           H
ATOM   2454  HB3 ALA A1075      -6.944  22.379  39.211  1.00  0.00           H
ATOM   2455  H   ALA A1075      -5.843  20.933  40.852  1.00  0.00           H
ATOM   2456  HA  ALA A1075      -8.391  21.763  41.839  1.00  0.00           H
ATOM   2457  N   GLU A1076      -8.434  19.647  39.298  1.00 79.17           N
ANISOU 2457  N   GLU A1076     6783   4165  19133    473   2746  -1872       N
ATOM   2458  CA  GLU A1076      -9.260  18.694  38.551  1.00 76.90           C
ANISOU 2458  CA  GLU A1076     6491   4047  18679    607   2545  -1456       C
ATOM   2459  C   GLU A1076      -9.837  17.582  39.453  1.00 80.53           C
ANISOU 2459  C   GLU A1076     7003   4800  18795    612   2625  -1700       C
ATOM   2460  O   GLU A1076     -10.903  17.053  39.150  1.00 79.87           O
ANISOU 2460  O   GLU A1076     6799   4654  18893    736   2645  -1530       O
ATOM   2461  CB  GLU A1076      -8.437  18.151  37.359  1.00 74.61           C
ANISOU 2461  CB  GLU A1076     6352   4034  17962    585   2211  -1072       C
ATOM   2462  CG  GLU A1076      -9.136  17.125  36.435  1.00 76.94           C
ANISOU 2462  CG  GLU A1076     6641   4510  18082    697   1988   -655       C
ATOM   2463  CD  GLU A1076     -10.404  17.643  35.750  1.00 82.75           C
ANISOU 2463  CD  GLU A1076     7143   4954  19343    849   2004   -325       C
ATOM   2464  OE1 GLU A1076     -10.441  18.848  35.420  1.00 75.66           O
ANISOU 2464  OE1 GLU A1076     6092   3697  18959    891   2068   -166       O
ATOM   2465  OE2 GLU A1076     -11.317  16.810  35.555  1.00 66.68           O
ANISOU 2465  OE2 GLU A1076     5064   3054  17216    926   1949   -203       O
ATOM   2466  H   GLU A1076      -7.433  19.546  39.193  1.00  0.00           H
ATOM   2467  HA  GLU A1076     -10.109  19.247  38.146  1.00  0.00           H
ATOM   2468  HB3 GLU A1076      -7.523  17.702  37.744  1.00  0.00           H
ATOM   2469  HB2 GLU A1076      -8.103  18.993  36.751  1.00  0.00           H
ATOM   2470  HG2 GLU A1076      -9.379  16.218  36.988  1.00  0.00           H
ATOM   2471  HG3 GLU A1076      -8.443  16.820  35.651  1.00  0.00           H
ATOM   2472  N   ALA A1077      -9.163  17.284  40.575  1.00 77.44           N
ANISOU 2472  N   ALA A1077     6770   4738  17914    474   2671  -2076       N
ATOM   2473  CA  ALA A1077      -9.678  16.424  41.638  1.00 76.75           C
ANISOU 2473  CA  ALA A1077     6736   4969  17458    457   2761  -2309       C
ATOM   2474  C   ALA A1077     -10.757  17.115  42.501  1.00 85.31           C
ANISOU 2474  C   ALA A1077     7631   5811  18971    508   3084  -2601       C
ATOM   2475  O   ALA A1077     -11.566  16.409  43.103  1.00 83.93           O
ANISOU 2475  O   ALA A1077     7416   5777  18698    570   3141  -2593       O
ATOM   2476  CB  ALA A1077      -8.495  15.928  42.481  1.00 76.21           C
ANISOU 2476  CB  ALA A1077     6837   5277  16842    290   2763  -2646       C
ATOM   2477  HB1 ALA A1077      -8.822  15.283  43.296  1.00  0.00           H
ATOM   2478  HB2 ALA A1077      -7.800  15.352  41.870  1.00  0.00           H
ATOM   2479  HB3 ALA A1077      -7.934  16.753  42.916  1.00  0.00           H
ATOM   2480  H   ALA A1077      -8.272  17.729  40.752  1.00  0.00           H
ATOM   2481  HA  ALA A1077     -10.143  15.548  41.180  1.00  0.00           H
ATOM   2482  N   ASP A1078     -10.774  18.463  42.524  1.00 86.01           N
ANISOU 2482  N   ASP A1078     7594   5515  19571    482   3304  -2852       N
ATOM   2483  CA  ASP A1078     -11.812  19.280  43.168  1.00 90.15           C
ANISOU 2483  CA  ASP A1078     7918   5732  20602    530   3646  -3170       C
ATOM   2484  C   ASP A1078     -13.095  19.399  42.326  1.00 96.49           C
ANISOU 2484  C   ASP A1078     8510   6181  21972    738   3647  -2774       C
ATOM   2485  O   ASP A1078     -14.176  19.437  42.911  1.00 99.64           O
ANISOU 2485  O   ASP A1078     8722   6346  22791    814   3923  -2980       O
ATOM   2486  CG  ASP A1078     -10.084  20.782  44.438  1.00110.26           C
ANISOU 2486  CG  ASP A1078    10526   8316  23053    203   4018  -4168       C
ATOM   2487  OD1 ASP A1078      -9.832  19.824  45.201  1.00110.63           O
ANISOU 2487  OD1 ASP A1078    10618   8738  22679    174   4085  -4359       O
ATOM   2488  OD2 ASP A1078      -9.433  21.847  44.389  1.00118.27           O
ANISOU 2488  OD2 ASP A1078    11568   9228  24141     57   4071  -4432       O
ATOM   2489  CB  ASP A1078     -11.347  20.704  43.576  1.00 95.79           C
ANISOU 2489  CB  ASP A1078     8575   6140  21682    414   3879  -3591       C
ATOM   2490  HB2 ASP A1078     -11.161  21.279  42.669  1.00  0.00           H
ATOM   2491  H   ASP A1078     -10.060  18.973  42.024  1.00  0.00           H
ATOM   2492  HA  ASP A1078     -12.093  18.766  44.087  1.00  0.00           H
ATOM   2493  HB3 ASP A1078     -12.146  21.213  44.117  1.00  0.00           H
ATOM   2494  N   VAL A1079     -12.976  19.478  40.987  1.00 91.38           N
ANISOU 2494  N   VAL A1079     7875   5512  21334    827   3345  -2213       N
ATOM   2495  CA  VAL A1079     -14.124  19.690  40.093  1.00 92.28           C
ANISOU 2495  CA  VAL A1079     7776   5360  21924   1016   3294  -1776       C
ATOM   2496  C   VAL A1079     -14.983  18.419  39.877  1.00 92.83           C
ANISOU 2496  C   VAL A1079     7887   5778  21604   1078   3081  -1472       C
ATOM   2497  O   VAL A1079     -16.133  18.537  39.455  1.00 93.73           O
ANISOU 2497  O   VAL A1079     7818   5751  22046   1222   3019  -1114       O
ATOM   2498  CB  VAL A1079     -13.679  20.292  38.721  1.00 96.73           C
ANISOU 2498  CB  VAL A1079     8268   5629  22858   1069   3129  -1344       C
ATOM   2499  CG1 VAL A1079     -13.212  19.276  37.659  1.00  0.00           C
ATOM   2500  CG2 VAL A1079     -14.759  21.204  38.112  1.00  0.00           C
ATOM   2501  HB  VAL A1079     -12.818  20.931  38.924  1.00  0.00           H
ATOM   2502  H   VAL A1079     -12.061  19.451  40.557  1.00  0.00           H
ATOM   2503  HA  VAL A1079     -14.777  20.420  40.575  1.00  0.00           H
ATOM   2504 HG11 VAL A1079     -12.765  19.786  36.805  1.00  0.00           H
ATOM   2505 HG12 VAL A1079     -12.460  18.605  38.058  1.00  0.00           H
ATOM   2506 HG13 VAL A1079     -14.031  18.668  37.276  1.00  0.00           H
ATOM   2507 HG21 VAL A1079     -14.407  21.663  37.188  1.00  0.00           H
ATOM   2508 HG22 VAL A1079     -15.671  20.654  37.879  1.00  0.00           H
ATOM   2509 HG23 VAL A1079     -15.022  22.013  38.795  1.00  0.00           H
ATOM   2510  N   ARG A1080     -14.418  17.238  40.183  1.00 85.62           N
ANISOU 2510  N   ARG A1080     7195   5312  20023    969   2977  -1610       N
ATOM   2511  CA  ARG A1080     -15.075  15.936  40.073  1.00 82.83           C
ANISOU 2511  CA  ARG A1080     6893   5273  19307   1006   2783  -1343       C
ATOM   2512  C   ARG A1080     -15.923  15.631  41.316  1.00 90.15           C
ANISOU 2512  C   ARG A1080     7741   6313  20196   1026   3003  -1590       C
ATOM   2513  O   ARG A1080     -15.453  15.799  42.442  1.00 92.28           O
ANISOU 2513  O   ARG A1080     8064   6690  20307    935   3234  -2041       O
ATOM   2514  CB  ARG A1080     -13.997  14.862  39.836  1.00 76.54           C
ANISOU 2514  CB  ARG A1080     6359   4867  17855    897   2529  -1268       C
ATOM   2515  CG  ARG A1080     -13.390  14.993  38.432  1.00 77.73           C
ANISOU 2515  CG  ARG A1080     6566   4936  18031    889   2293   -961       C
ATOM   2516  CD  ARG A1080     -12.282  13.982  38.128  1.00 63.90           C
ANISOU 2516  CD  ARG A1080     4997   3519  15763    847   1989   -700       C
ATOM   2517  NE  ARG A1080     -11.685  14.287  36.823  1.00 60.77           N
ANISOU 2517  NE  ARG A1080     4591   3017  15481    863   1784   -356       N
ATOM   2518  CZ  ARG A1080     -11.134  13.424  35.958  1.00 72.31           C
ANISOU 2518  CZ  ARG A1080     6195   4717  16563    822   1524   -126       C
ATOM   2519  NH1 ARG A1080     -11.004  12.122  36.239  1.00 59.50           N
ANISOU 2519  NH1 ARG A1080     4739   3422  14445    772   1432   -194       N
ATOM   2520  NH2 ARG A1080     -10.717  13.894  34.778  1.00 63.99           N
ANISOU 2520  NH2 ARG A1080     5108   3574  15632    832   1367    180       N
ATOM   2521  H   ARG A1080     -13.472  17.226  40.537  1.00  0.00           H
ATOM   2522  HA  ARG A1080     -15.732  15.956  39.201  1.00  0.00           H
ATOM   2523  HB3 ARG A1080     -14.423  13.863  39.945  1.00  0.00           H
ATOM   2524  HB2 ARG A1080     -13.216  14.948  40.595  1.00  0.00           H
ATOM   2525  HG3 ARG A1080     -13.055  16.005  38.206  1.00  0.00           H
ATOM   2526  HG2 ARG A1080     -14.209  14.798  37.737  1.00  0.00           H
ATOM   2527  HD3 ARG A1080     -12.777  13.022  37.991  1.00  0.00           H
ATOM   2528  HD2 ARG A1080     -11.559  13.850  38.933  1.00  0.00           H
ATOM   2529  HE  ARG A1080     -11.675  15.269  36.557  1.00  0.00           H
ATOM   2530 HH11 ARG A1080     -10.640  11.481  35.537  1.00  0.00           H
ATOM   2531 HH12 ARG A1080     -11.266  11.752  37.151  1.00  0.00           H
ATOM   2532 HH21 ARG A1080     -10.284  13.269  34.099  1.00  0.00           H
ATOM   2533 HH22 ARG A1080     -10.815  14.880  34.568  1.00  0.00           H
ATOM   2534  N   GLU A1081     -17.160  15.174  41.058  1.00 86.34           N
ANISOU 2534  N   GLU A1081     7120   5833  19851   1135   2930  -1290       N
ATOM   2535  CA  GLU A1081     -18.175  14.848  42.062  1.00 87.41           C
ANISOU 2535  CA  GLU A1081     7149   6072  19991   1166   3127  -1450       C
ATOM   2536  C   GLU A1081     -17.851  13.560  42.838  1.00 87.47           C
ANISOU 2536  C   GLU A1081     7369   6528  19340   1044   3094  -1609       C
ATOM   2537  O   GLU A1081     -17.977  13.551  44.062  1.00 88.83           O
ANISOU 2537  O   GLU A1081     7541   6825  19384    985   3352  -1991       O
ATOM   2538  CB  GLU A1081     -19.556  14.720  41.374  1.00 89.44           C
ANISOU 2538  CB  GLU A1081     7189   6228  20564   1303   3019  -1044       C
ATOM   2539  CG  GLU A1081     -20.010  15.942  40.545  1.00  0.00           C
ATOM   2540  CD  GLU A1081     -20.140  17.238  41.349  1.00  0.00           C
ATOM   2541  OE1 GLU A1081     -20.615  17.159  42.504  1.00  0.00           O
ATOM   2542  OE2 GLU A1081     -19.777  18.292  40.784  1.00  0.00           O
ATOM   2543  H   GLU A1081     -17.460  15.088  40.098  1.00  0.00           H
ATOM   2544  HA  GLU A1081     -18.212  15.667  42.782  1.00  0.00           H
ATOM   2545  HB3 GLU A1081     -19.552  13.851  40.713  1.00  0.00           H
ATOM   2546  HB2 GLU A1081     -20.315  14.502  42.128  1.00  0.00           H
ATOM   2547  HG2 GLU A1081     -19.327  16.108  39.711  1.00  0.00           H
ATOM   2548  HG3 GLU A1081     -20.983  15.734  40.100  1.00  0.00           H
ATOM   2549  N   ASP A1082     -17.443  12.505  42.109  1.00 79.79           N
ANISOU 2549  N   ASP A1082     6564   5796  17957   1003   2788  -1317       N
ATOM   2550  CA  ASP A1082     -17.082  11.203  42.667  1.00 77.47           C
ANISOU 2550  CA  ASP A1082     6466   5900  17069    901   2727  -1387       C
ATOM   2551  C   ASP A1082     -15.607  11.258  43.103  1.00 80.82           C
ANISOU 2551  C   ASP A1082     7105   6498  17105    782   2699  -1611       C
ATOM   2552  O   ASP A1082     -14.742  11.592  42.291  1.00 77.96           O
ANISOU 2552  O   ASP A1082     6856   6121  16643    764   2479  -1437       O
ATOM   2553  OD1 ASP A1082     -17.957   7.784  41.516  1.00 74.68           O
ANISOU 2553  OD1 ASP A1082     6203   6067  16104    877   2354   -784       O
ATOM   2554  OD2 ASP A1082     -16.917   8.441  43.364  1.00 78.46           O
ANISOU 2554  OD2 ASP A1082     6923   6732  16156    757   2486  -1219       O
ATOM   2555  CB  ASP A1082     -17.354  10.069  41.646  1.00 76.06           C
ANISOU 2555  CB  ASP A1082     6343   5868  16690    917   2433   -983       C
ATOM   2556  CG  ASP A1082     -17.424   8.654  42.239  1.00 75.69           C
ANISOU 2556  CG  ASP A1082     6412   6155  16191    847   2425  -1002       C
ATOM   2557  H   ASP A1082     -17.345  12.602  41.110  1.00  0.00           H
ATOM   2558  HA  ASP A1082     -17.707  11.022  43.545  1.00  0.00           H
ATOM   2559  HB3 ASP A1082     -16.596  10.077  40.861  1.00  0.00           H
ATOM   2560  HB2 ASP A1082     -18.316  10.269  41.171  1.00  0.00           H
ATOM   2561  N   ASP A1083     -15.376  10.937  44.384  1.00 79.14           N
ANISOU 2561  N   ASP A1083     6934   6483  16654    693   2924  -1994       N
ATOM   2562  CA  ASP A1083     -14.082  11.036  45.060  1.00 78.07           C
ANISOU 2562  CA  ASP A1083     6968   6567  16128    565   2925  -2247       C
ATOM   2563  C   ASP A1083     -13.606   9.695  45.650  1.00 77.59           C
ANISOU 2563  C   ASP A1083     7062   6953  15464    484   2859  -2232       C
ATOM   2564  O   ASP A1083     -12.532   9.659  46.252  1.00 78.68           O
ANISOU 2564  O   ASP A1083     7314   7339  15241    374   2877  -2446       O
ATOM   2565  CB  ASP A1083     -14.066  12.153  46.134  1.00 83.71           C
ANISOU 2565  CB  ASP A1083     7592   7174  17041    502   3233  -2729       C
ATOM   2566  CG  ASP A1083     -15.208  12.177  47.165  1.00104.78           C
ANISOU 2566  CG  ASP A1083    10154   9987  19673    477   3535  -3036       C
ATOM   2567  OD1 ASP A1083     -16.004  11.211  47.227  1.00107.80           O
ANISOU 2567  OD1 ASP A1083    10444  10380  20135    559   3556  -2842       O
ATOM   2568  OD2 ASP A1083     -15.221  13.159  47.937  1.00114.15           O
ANISOU 2568  OD2 ASP A1083    11326  11262  20782    369   3764  -3486       O
ATOM   2569  H   ASP A1083     -16.154  10.682  44.977  1.00  0.00           H
ATOM   2570  HA  ASP A1083     -13.322  11.292  44.324  1.00  0.00           H
ATOM   2571  HB2 ASP A1083     -14.091  13.099  45.597  1.00  0.00           H
ATOM   2572  HB3 ASP A1083     -13.122  12.119  46.670  1.00  0.00           H
ATOM   2573  N   SER A1084     -14.392   8.621  45.462  1.00 69.39           N
ANISOU 2573  N   SER A1084     6017   6015  14333    534   2771  -1955       N
ATOM   2574  CA  SER A1084     -14.153   7.284  46.015  1.00 66.81           C
ANISOU 2574  CA  SER A1084     5812   6064  13510    475   2716  -1872       C
ATOM   2575  C   SER A1084     -12.890   6.573  45.486  1.00 66.42           C
ANISOU 2575  C   SER A1084     5955   6149  13133    450   2432  -1646       C
ATOM   2576  O   SER A1084     -12.458   5.599  46.102  1.00 64.84           O
ANISOU 2576  O   SER A1084     5856   6235  12546    410   2375  -1547       O
ATOM   2577  CB  SER A1084     -15.404   6.422  45.762  1.00 70.19           C
ANISOU 2577  CB  SER A1084     6145   6497  14026    531   2736  -1654       C
ATOM   2578  OG  SER A1084     -16.455   6.834  46.611  1.00 83.24           O
ANISOU 2578  OG  SER A1084     7603   8030  15996    565   3002  -1841       O
ATOM   2579  H   SER A1084     -15.239   8.725  44.918  1.00  0.00           H
ATOM   2580  HA  SER A1084     -14.015   7.390  47.093  1.00  0.00           H
ATOM   2581  HB2 SER A1084     -15.211   5.369  45.963  1.00  0.00           H
ATOM   2582  HB3 SER A1084     -15.725   6.483  44.722  1.00  0.00           H
ATOM   2583  HG  SER A1084     -16.839   7.635  46.243  1.00  0.00           H
ATOM   2584  N   TYR A1085     -12.336   7.069  44.367  1.00 59.53           N
ANISOU 2584  N   TYR A1085     5120   5069  12430    478   2267  -1553       N
ATOM   2585  CA  TYR A1085     -11.208   6.486  43.641  1.00 55.22           C
ANISOU 2585  CA  TYR A1085     4735   4625  11620    463   2013  -1353       C
ATOM   2586  C   TYR A1085     -10.020   7.463  43.509  1.00 58.69           C
ANISOU 2586  C   TYR A1085     5235   5036  12029    408   1983  -1519       C
ATOM   2587  O   TYR A1085      -9.062   7.131  42.810  1.00 55.73           O
ANISOU 2587  O   TYR A1085     4961   4669  11545    411   1777  -1347       O
ATOM   2588  CD1 TYR A1085     -12.591   3.645  42.254  1.00 55.04           C
ANISOU 2588  CD1 TYR A1085     4770   4687  11455    544   1689   -681       C
ATOM   2589  CD2 TYR A1085     -14.189   5.483  42.267  1.00 57.18           C
ANISOU 2589  CD2 TYR A1085     4740   4569  12417    626   1899   -795       C
ATOM   2590  CE1 TYR A1085     -13.655   2.720  42.240  1.00 56.20           C
ANISOU 2590  CE1 TYR A1085     4865   4861  11627    555   1695   -524       C
ATOM   2591  CE2 TYR A1085     -15.252   4.560  42.269  1.00 58.51           C
ANISOU 2591  CE2 TYR A1085     4847   4790  12594    639   1896   -637       C
ATOM   2592  CZ  TYR A1085     -14.987   3.177  42.251  1.00 67.62           C
ANISOU 2592  CZ  TYR A1085     6130   6148  13413    595   1795   -507       C
ATOM   2593  OH  TYR A1085     -16.026   2.292  42.247  1.00 70.97           O
ANISOU 2593  OH  TYR A1085     6489   6607  13871    592   1805   -358       O
ATOM   2594  CB  TYR A1085     -11.705   6.029  42.255  1.00 53.89           C
ANISOU 2594  CB  TYR A1085     4552   4279  11644    541   1801  -1004       C
ATOM   2595  CG  TYR A1085     -12.853   5.030  42.260  1.00 54.61           C
ANISOU 2595  CG  TYR A1085     4596   4422  11733    571   1794   -826       C
ATOM   2596  HA  TYR A1085     -10.827   5.611  44.170  1.00  0.00           H
ATOM   2597  HB3 TYR A1085     -10.882   5.585  41.699  1.00  0.00           H
ATOM   2598  HB2 TYR A1085     -12.006   6.904  41.681  1.00  0.00           H
ATOM   2599  HD1 TYR A1085     -11.571   3.290  42.266  1.00  0.00           H
ATOM   2600  HD2 TYR A1085     -14.403   6.542  42.281  1.00  0.00           H
ATOM   2601  HE1 TYR A1085     -13.447   1.660  42.230  1.00  0.00           H
ATOM   2602  HE2 TYR A1085     -16.272   4.917  42.281  1.00  0.00           H
ATOM   2603  HH  TYR A1085     -15.769   1.365  42.304  1.00  0.00           H
ATOM   2604  H   TYR A1085     -12.759   7.878  43.937  1.00  0.00           H
ATOM   2605  N   LEU A1086     -10.074   8.630  44.180  1.00 56.93           N
ANISOU 2605  N   LEU A1086     4941   4782  11907    349   2199  -1872       N
ATOM   2606  CA  LEU A1086      -8.970   9.592  44.246  1.00 56.58           C
ANISOU 2606  CA  LEU A1086     4934   4698  11867    274   2192  -2064       C
ATOM   2607  C   LEU A1086      -7.889   9.105  45.226  1.00 61.10           C
ANISOU 2607  C   LEU A1086     5618   5657  11941    162   2174  -2229       C
ATOM   2608  O   LEU A1086      -8.210   8.785  46.371  1.00 62.62           O
ANISOU 2608  O   LEU A1086     5794   6113  11887    101   2325  -2426       O
ATOM   2609  CB  LEU A1086      -9.500  10.975  44.697  1.00 59.35           C
ANISOU 2609  CB  LEU A1086     5141   4781  12629    250   2436  -2390       C
ATOM   2610  CG  LEU A1086     -10.361  11.720  43.652  1.00 64.57           C
ANISOU 2610  CG  LEU A1086     5666   4999  13868    359   2444  -2223       C
ATOM   2611  CD1 LEU A1086     -11.043  12.951  44.273  1.00 67.62           C
ANISOU 2611  CD1 LEU A1086     5881   5136  14676    357   2752  -2564       C
ATOM   2612  CD2 LEU A1086      -9.576  12.104  42.385  1.00 64.42           C
ANISOU 2612  CD2 LEU A1086     5691   4805  13979    361   2260  -2039       C
ATOM   2613  HB3 LEU A1086      -8.661  11.622  44.962  1.00  0.00           H
ATOM   2614  HB2 LEU A1086     -10.070  10.846  45.619  1.00  0.00           H
ATOM   2615  HG  LEU A1086     -11.158  11.039  43.351  1.00  0.00           H
ATOM   2616 HD11 LEU A1086     -11.974  13.187  43.757  1.00  0.00           H
ATOM   2617 HD12 LEU A1086     -11.287  12.782  45.319  1.00  0.00           H
ATOM   2618 HD13 LEU A1086     -10.410  13.837  44.230  1.00  0.00           H
ATOM   2619 HD21 LEU A1086      -9.996  11.599  41.518  1.00  0.00           H
ATOM   2620 HD22 LEU A1086      -9.625  13.173  42.179  1.00  0.00           H
ATOM   2621 HD23 LEU A1086      -8.522  11.837  42.445  1.00  0.00           H
ATOM   2622  H   LEU A1086     -10.882   8.842  44.749  1.00  0.00           H
ATOM   2623  HA  LEU A1086      -8.525   9.683  43.254  1.00  0.00           H
ATOM   2624  N   PHE A1087      -6.631   9.098  44.759  1.00 56.47           N
ANISOU 2624  N   PHE A1087     5127   5121  11209    130   1997  -2147       N
ATOM   2625  CA  PHE A1087      -5.450   8.769  45.553  1.00 56.85           C
ANISOU 2625  CA  PHE A1087     5254   5521  10824     22   1961  -2295       C
ATOM   2626  C   PHE A1087      -4.424   9.886  45.322  1.00 64.27           C
ANISOU 2626  C   PHE A1087     6155   6321  11943    -73   2016  -2564       C
ATOM   2627  O   PHE A1087      -3.961  10.062  44.195  1.00 62.95           O
ANISOU 2627  O   PHE A1087     5985   5871  12061    -35   1918  -2421       O
ATOM   2628  CB  PHE A1087      -4.916   7.383  45.130  1.00 55.34           C
ANISOU 2628  CB  PHE A1087     5189   5514  10322     66   1714  -1972       C
ATOM   2629  CG  PHE A1087      -3.867   6.793  46.059  1.00 56.08           C
ANISOU 2629  CG  PHE A1087     5336   6046   9927    -11   1695  -2043       C
ATOM   2630  CD1 PHE A1087      -4.261   5.929  47.103  1.00 58.22           C
ANISOU 2630  CD1 PHE A1087     5644   6557   9921     31   1671  -1853       C
ATOM   2631  CD2 PHE A1087      -2.526   7.230  46.003  1.00 58.36           C
ANISOU 2631  CD2 PHE A1087     5618   6515  10043   -132   1705  -2288       C
ATOM   2632  CE1 PHE A1087      -3.324   5.477  48.023  1.00 59.80           C
ANISOU 2632  CE1 PHE A1087     5869   7178   9676    -33   1650  -1871       C
ATOM   2633  CE2 PHE A1087      -1.609   6.783  46.945  1.00 62.06           C
ANISOU 2633  CE2 PHE A1087     6107   7429  10045   -205   1676  -2332       C
ATOM   2634  CZ  PHE A1087      -2.005   5.906  47.946  1.00 59.84           C
ANISOU 2634  CZ  PHE A1087     5857   7390   9491   -149   1648  -2108       C
ATOM   2635  H   PHE A1087      -6.455   9.350  43.795  1.00  0.00           H
ATOM   2636  HA  PHE A1087      -5.705   8.737  46.615  1.00  0.00           H
ATOM   2637  HB3 PHE A1087      -4.499   7.430  44.123  1.00  0.00           H
ATOM   2638  HB2 PHE A1087      -5.748   6.679  45.075  1.00  0.00           H
ATOM   2639  HD1 PHE A1087      -5.291   5.617  47.193  1.00  0.00           H
ATOM   2640  HD2 PHE A1087      -2.210   7.926  45.240  1.00  0.00           H
ATOM   2641  HE1 PHE A1087      -3.624   4.808  48.816  1.00  0.00           H
ATOM   2642  HE2 PHE A1087      -0.586   7.125  46.903  1.00  0.00           H
ATOM   2643  HZ  PHE A1087      -1.286   5.567  48.677  1.00  0.00           H
ATOM   2644  N   ASP A1088      -4.111  10.624  46.397  1.00 64.76           N
ANISOU 2644  N   ASP A1088     6174   6582  11851   -210   2183  -2958       N
ATOM   2645  CA  ASP A1088      -3.247  11.809  46.397  1.00 66.95           C
ANISOU 2645  CA  ASP A1088     6400   6723  12315   -329   2263  -3272       C
ATOM   2646  C   ASP A1088      -1.768  11.477  46.130  1.00 72.49           C
ANISOU 2646  C   ASP A1088     7179   7665  12699   -413   2080  -3233       C
ATOM   2647  O   ASP A1088      -1.257  10.473  46.627  1.00 70.30           O
ANISOU 2647  O   ASP A1088     6962   7806  11944   -442   1985  -3171       O
ATOM   2648  CB  ASP A1088      -3.380  12.634  47.704  1.00 72.09           C
ANISOU 2648  CB  ASP A1088     6950   7464  12977   -460   2545  -3773       C
ATOM   2649  CG  ASP A1088      -4.826  12.901  48.144  1.00 80.86           C
ANISOU 2649  CG  ASP A1088     7960   8342  14420   -375   2759  -3844       C
ATOM   2650  OD1 ASP A1088      -5.062  12.900  49.371  1.00 83.54           O
ANISOU 2650  OD1 ASP A1088     8233   8880  14627   -463   2981  -4197       O
ATOM   2651  OD2 ASP A1088      -5.667  13.174  47.260  1.00 81.65           O
ANISOU 2651  OD2 ASP A1088     8038   8096  14890   -224   2702  -3539       O
ATOM   2652  H   ASP A1088      -4.537  10.401  47.285  1.00  0.00           H
ATOM   2653  HA  ASP A1088      -3.593  12.443  45.578  1.00  0.00           H
ATOM   2654  HB2 ASP A1088      -2.868  13.592  47.607  1.00  0.00           H
ATOM   2655  HB3 ASP A1088      -2.879  12.094  48.509  1.00  0.00           H
ATOM   2656  N   LEU A1089      -1.116  12.366  45.366  1.00 72.05           N
ANISOU 2656  N   LEU A1089     7108   7335  12933   -441   2028  -3229       N
ATOM   2657  CA  LEU A1089       0.308  12.345  45.030  1.00 72.44           C
ANISOU 2657  CA  LEU A1089     7203   7555  12766   -528   1872  -3211       C
ATOM   2658  C   LEU A1089       0.972  13.634  45.553  1.00 85.19           C
ANISOU 2658  C   LEU A1089     8724   9062  14583   -707   2036  -3651       C
ATOM   2659  O   LEU A1089       1.695  14.305  44.813  1.00 85.20           O
ANISOU 2659  O   LEU A1089     8680   8687  15004   -718   2056  -3639       O
ATOM   2660  CB  LEU A1089       0.494  12.207  43.497  1.00 69.15           C
ANISOU 2660  CB  LEU A1089     6843   6921  12510   -420   1669  -2805       C
ATOM   2661  CG  LEU A1089      -0.217  11.034  42.787  1.00 69.37           C
ANISOU 2661  CG  LEU A1089     6945   6923  12489   -246   1523  -2386       C
ATOM   2662  CD1 LEU A1089       0.034  11.107  41.263  1.00 66.61           C
ANISOU 2662  CD1 LEU A1089     6611   6309  12388   -176   1382  -2082       C
ATOM   2663  CD2 LEU A1089       0.126   9.651  43.385  1.00 69.37           C
ANISOU 2663  CD2 LEU A1089     7037   7331  11991   -222   1387  -2243       C
ATOM   2664  HB2 LEU A1089       1.560  12.142  43.291  1.00  0.00           H
ATOM   2665  HB3 LEU A1089       0.162  13.130  43.020  1.00  0.00           H
ATOM   2666  HG  LEU A1089      -1.290  11.178  42.929  1.00  0.00           H
ATOM   2667 HD11 LEU A1089       0.468  10.193  40.857  1.00  0.00           H
ATOM   2668 HD12 LEU A1089      -0.898  11.285  40.726  1.00  0.00           H
ATOM   2669 HD13 LEU A1089       0.711  11.920  40.996  1.00  0.00           H
ATOM   2670 HD21 LEU A1089      -0.782   9.129  43.685  1.00  0.00           H
ATOM   2671 HD22 LEU A1089       0.650   9.006  42.682  1.00  0.00           H
ATOM   2672 HD23 LEU A1089       0.759   9.718  44.266  1.00  0.00           H
ATOM   2673  H   LEU A1089      -1.633  13.146  44.979  1.00  0.00           H
ATOM   2674  HA  LEU A1089       0.808  11.519  45.537  1.00  0.00           H
ATOM   2675  N   ASP A1090       0.699  13.969  46.825  1.00 88.56           N
ANISOU 2675  N   ASP A1090     9109   9819  14720   -858   2165  -4044       N
ATOM   2676  CA  ASP A1090       1.208  15.156  47.519  1.00 93.61           C
ANISOU 2676  CA  ASP A1090     9653  10415  15499  -1063   2335  -4539       C
ATOM   2677  C   ASP A1090       2.731  15.089  47.734  1.00101.44           C
ANISOU 2677  C   ASP A1090    10659  11779  16106  -1214   2180  -4608       C
ATOM   2678  O   ASP A1090       3.221  14.126  48.323  1.00 99.62           O
ANISOU 2678  O   ASP A1090    10473  12029  15348  -1216   2049  -4493       O
ATOM   2679  CB  ASP A1090       0.452  15.528  48.833  1.00 98.55           C
ANISOU 2679  CB  ASP A1090    10204  11208  16031  -1159   2589  -4977       C
ATOM   2680  CG  ASP A1090      -0.321  14.417  49.566  1.00  0.00           C
ATOM   2681  OD1 ASP A1090       0.092  13.239  49.473  1.00  0.00           O
ATOM   2682  OD2 ASP A1090      -1.279  14.785  50.283  1.00  0.00           O
ATOM   2683  H   ASP A1090       0.117  13.363  47.388  1.00  0.00           H
ATOM   2684  HA  ASP A1090       1.028  15.981  46.829  1.00  0.00           H
ATOM   2685  HB3 ASP A1090       1.132  15.987  49.553  1.00  0.00           H
ATOM   2686  HB2 ASP A1090      -0.277  16.297  48.571  1.00  0.00           H
ATOM   2687  N   ASN A1091       3.441  16.116  47.242  1.00102.39           N
ANISOU 2687  N   ASN A1091    10728  11665  16509  -1328   2185  -4748       N
ATOM   2688  CA  ASN A1091       4.892  16.279  47.369  1.00103.75           C
ANISOU 2688  CA  ASN A1091    10886  12152  16384  -1486   2046  -4830       C
ATOM   2689  C   ASN A1091       5.267  16.888  48.740  1.00114.47           C
ANISOU 2689  C   ASN A1091    12135  13749  17610  -1756   2214  -5433       C
ATOM   2690  O   ASN A1091       4.395  17.390  49.450  1.00116.84           O
ANISOU 2690  O   ASN A1091    12381  13958  18055  -1810   2449  -5786       O
ATOM   2691  CB  ASN A1091       5.375  17.176  46.201  1.00102.51           C
ANISOU 2691  CB  ASN A1091    10728  11637  16582  -1466   1945  -4605       C
ATOM   2692  CG  ASN A1091       6.823  16.927  45.766  1.00  0.00           C
ATOM   2693  OD1 ASN A1091       7.753  17.459  46.369  1.00  0.00           O
ATOM   2694  ND2 ASN A1091       7.025  16.135  44.712  1.00  0.00           N
ATOM   2695  H   ASN A1091       2.957  16.869  46.775  1.00  0.00           H
ATOM   2696  HA  ASN A1091       5.405  15.315  47.330  1.00  0.00           H
ATOM   2697  HB2 ASN A1091       4.764  16.972  45.322  1.00  0.00           H
ATOM   2698  HB3 ASN A1091       5.219  18.230  46.427  1.00  0.00           H
ATOM   2699 HD21 ASN A1091       7.965  15.955  44.391  1.00  0.00           H
ATOM   2700 HD22 ASN A1091       6.247  15.710  44.226  1.00  0.00           H
ATOM   2701  N   LYS A1092       6.571  16.846  49.067  1.00113.27           N
ANISOU 2701  N   LYS A1092    11939  13926  17173  -1932   2096  -5562       N
ATOM   2702  CA  LYS A1092       7.199  17.451  50.249  1.00118.06           C
ANISOU 2702  CA  LYS A1092    12431  14848  17579  -2222   2213  -6134       C
ATOM   2703  C   LYS A1092       6.897  18.957  50.384  1.00126.84           C
ANISOU 2703  C   LYS A1092    13454  15494  19247  -2358   2511  -6632       C
ATOM   2704  O   LYS A1092       6.466  19.398  51.449  1.00129.11           O
ANISOU 2704  O   LYS A1092    13699  15862  19496  -2426   2724  -7009       O
ATOM   2705  CB  LYS A1092       8.726  17.196  50.163  1.00120.93           C
ANISOU 2705  CB  LYS A1092    12743  15509  17694  -2374   2022  -6127       C
ATOM   2706  CG  LYS A1092       9.577  17.774  51.316  1.00  0.00           C
ATOM   2707  CD  LYS A1092      11.051  17.952  50.925  1.00  0.00           C
ATOM   2708  CE  LYS A1092      11.869  18.668  52.009  1.00  0.00           C
ATOM   2709  NZ  LYS A1092      13.169  19.113  51.484  1.00  0.00           N
ATOM   2710  H   LYS A1092       7.216  16.431  48.410  1.00  0.00           H
ATOM   2711  HA  LYS A1092       6.807  16.941  51.131  1.00  0.00           H
ATOM   2712  HB2 LYS A1092       8.921  16.126  50.084  1.00  0.00           H
ATOM   2713  HB3 LYS A1092       9.081  17.625  49.224  1.00  0.00           H
ATOM   2714  HG2 LYS A1092       9.200  18.743  51.642  1.00  0.00           H
ATOM   2715  HG3 LYS A1092       9.500  17.120  52.185  1.00  0.00           H
ATOM   2716  HD2 LYS A1092      11.493  16.976  50.717  1.00  0.00           H
ATOM   2717  HD3 LYS A1092      11.111  18.516  49.994  1.00  0.00           H
ATOM   2718  HE2 LYS A1092      11.338  19.551  52.366  1.00  0.00           H
ATOM   2719  HE3 LYS A1092      12.020  18.016  52.870  1.00  0.00           H
ATOM   2720  HZ2 LYS A1092      13.700  18.316  51.163  1.00  0.00           H
ATOM   2721  HZ3 LYS A1092      13.007  19.746  50.712  1.00  0.00           H
ATOM   2722  HZ1 LYS A1092      13.681  19.595  52.208  1.00  0.00           H
ATOM   2723  N   ASP A1093       7.162  19.700  49.299  1.00124.31           N
ANISOU 2723  N   ASP A1093    13099  14674  19459  -2389   2538  -6612       N
ATOM   2724  CA  ASP A1093       7.108  21.163  49.242  1.00127.65           C
ANISOU 2724  CA  ASP A1093    13426  14551  20523  -2496   2817  -7010       C
ATOM   2725  C   ASP A1093       6.895  21.641  47.789  1.00129.01           C
ANISOU 2725  C   ASP A1093    13625  14094  21298  -2313   2782  -6565       C
ATOM   2726  O   ASP A1093       7.346  22.729  47.428  1.00129.83           O
ANISOU 2726  O   ASP A1093    13677  13950  21702  -2416   2757  -6554       O
ATOM   2727  CB  ASP A1093       8.297  21.865  49.974  1.00133.75           C
ANISOU 2727  CB  ASP A1093    14076  15466  21276  -2835   2902  -7575       C
ATOM   2728  CG  ASP A1093       9.691  21.249  49.764  1.00  0.00           C
ATOM   2729  OD1 ASP A1093       9.917  20.631  48.700  1.00  0.00           O
ATOM   2730  OD2 ASP A1093      10.540  21.457  50.658  1.00  0.00           O
ATOM   2731  H   ASP A1093       7.537  19.251  48.476  1.00  0.00           H
ATOM   2732  HA  ASP A1093       6.196  21.467  49.759  1.00  0.00           H
ATOM   2733  HB3 ASP A1093       8.347  22.925  49.727  1.00  0.00           H
ATOM   2734  HB2 ASP A1093       8.084  21.812  51.043  1.00  0.00           H
ATOM   2735  N   GLY A1094       6.217  20.809  46.981  1.00121.68           N
ANISOU 2735  N   GLY A1094    12768  12956  20509  -2049   2766  -6175       N
ATOM   2736  CA  GLY A1094       5.983  21.035  45.558  1.00118.72           C
ANISOU 2736  CA  GLY A1094    12412  12061  20635  -1859   2712  -5699       C
ATOM   2737  C   GLY A1094       4.509  20.788  45.212  1.00118.71           C
ANISOU 2737  C   GLY A1094    12433  11769  20900  -1614   2780  -5433       C
ATOM   2738  O   GLY A1094       3.632  20.778  46.077  1.00119.91           O
ANISOU 2738  O   GLY A1094    12561  11981  21020  -1600   2954  -5703       O
ATOM   2739  H   GLY A1094       5.845  19.954  47.369  1.00  0.00           H
ATOM   2740  HA3 GLY A1094       6.614  20.349  44.992  1.00  0.00           H
ATOM   2741  HA2 GLY A1094       6.246  22.048  45.251  1.00  0.00           H
ATOM   2742  N   GLU A1095       4.266  20.613  43.904  1.00109.86           N
ANISOU 2742  N   GLU A1095    11349  10357  20037  -1428   2640  -4890       N
ATOM   2743  CA  GLU A1095       2.964  20.421  43.260  1.00106.48           C
ANISOU 2743  CA  GLU A1095    10925   9625  19909  -1188   2652  -4525       C
ATOM   2744  C   GLU A1095       2.262  19.122  43.701  1.00103.35           C
ANISOU 2744  C   GLU A1095    10612   9581  19076  -1057   2594  -4429       C
ATOM   2745  O   GLU A1095       2.926  18.095  43.848  1.00102.56           O
ANISOU 2745  O   GLU A1095    10589   9988  18389  -1119   2489  -4514       O
ATOM   2746  CB  GLU A1095       3.188  20.402  41.733  1.00105.28           C
ANISOU 2746  CB  GLU A1095    10803   9267  19932  -1057   2448  -3948       C
ATOM   2747  CG  GLU A1095       3.838  21.683  41.165  1.00  0.00           C
ATOM   2748  CD  GLU A1095       4.211  21.569  39.684  1.00  0.00           C
ATOM   2749  OE1 GLU A1095       3.524  20.820  38.955  1.00  0.00           O
ATOM   2750  OE2 GLU A1095       5.207  22.216  39.300  1.00  0.00           O
ATOM   2751  HB2 GLU A1095       3.806  19.540  41.474  1.00  0.00           H
ATOM   2752  HB3 GLU A1095       2.227  20.247  41.239  1.00  0.00           H
ATOM   2753  H   GLU A1095       5.048  20.634  43.266  1.00  0.00           H
ATOM   2754  HA  GLU A1095       2.330  21.272  43.518  1.00  0.00           H
ATOM   2755  HG2 GLU A1095       3.162  22.530  41.288  1.00  0.00           H
ATOM   2756  HG3 GLU A1095       4.747  21.931  41.713  1.00  0.00           H
ATOM   2757  N   VAL A1096       0.930  19.194  43.865  1.00 94.74           N
ANISOU 2757  N   VAL A1096     9487   8209  18301   -877   2667  -4232       N
ATOM   2758  CA  VAL A1096       0.083  18.061  44.238  1.00 90.49           C
ANISOU 2758  CA  VAL A1096     9004   7918  17458   -747   2637  -4112       C
ATOM   2759  C   VAL A1096      -0.741  17.620  43.014  1.00 86.11           C
ANISOU 2759  C   VAL A1096     8485   7197  17038   -535   2457  -3541       C
ATOM   2760  O   VAL A1096      -1.297  18.459  42.304  1.00 87.22           O
ANISOU 2760  O   VAL A1096     8530   6892  17719   -445   2510  -3353       O
ATOM   2761  CB  VAL A1096      -0.901  18.431  45.387  1.00 97.59           C
ANISOU 2761  CB  VAL A1096     9800   8700  18578   -761   2935  -4514       C
ATOM   2762  CG1 VAL A1096      -1.848  17.281  45.798  1.00  0.00           C
ATOM   2763  CG2 VAL A1096      -0.150  18.952  46.628  1.00  0.00           C
ATOM   2764  H   VAL A1096       0.447  20.066  43.700  1.00  0.00           H
ATOM   2765  HA  VAL A1096       0.694  17.219  44.572  1.00  0.00           H
ATOM   2766  HB  VAL A1096      -1.534  19.251  45.047  1.00  0.00           H
ATOM   2767 HG11 VAL A1096      -2.451  17.557  46.664  1.00  0.00           H
ATOM   2768 HG12 VAL A1096      -2.547  17.016  45.005  1.00  0.00           H
ATOM   2769 HG13 VAL A1096      -1.290  16.381  46.061  1.00  0.00           H
ATOM   2770 HG21 VAL A1096      -0.838  19.161  47.449  1.00  0.00           H
ATOM   2771 HG22 VAL A1096       0.585  18.233  46.986  1.00  0.00           H
ATOM   2772 HG23 VAL A1096       0.379  19.881  46.414  1.00  0.00           H
ATOM   2773  N   TYR A1097      -0.806  16.297  42.812  1.00 74.11           N
ANISOU 2773  N   TYR A1097     7090   6043  15024   -466   2237  -3259       N
ATOM   2774  CA  TYR A1097      -1.591  15.629  41.773  1.00 68.59           C
ANISOU 2774  CA  TYR A1097     6440   5288  14332   -292   2042  -2751       C
ATOM   2775  C   TYR A1097      -2.419  14.506  42.413  1.00 69.91           C
ANISOU 2775  C   TYR A1097     6677   5755  14129   -206   1993  -2662       C
ATOM   2776  O   TYR A1097      -2.290  14.254  43.611  1.00 69.49           O
ANISOU 2776  O   TYR A1097     6674   6060  13669   -286   2027  -2893       O
ATOM   2777  CB  TYR A1097      -0.635  15.116  40.670  1.00 65.20           C
ANISOU 2777  CB  TYR A1097     6094   4968  13709   -304   1806  -2463       C
ATOM   2778  CG  TYR A1097      -0.025  16.238  39.850  1.00 64.78           C
ANISOU 2778  CG  TYR A1097     5963   4569  14081   -352   1823  -2390       C
ATOM   2779  CD1 TYR A1097      -0.724  16.747  38.739  1.00 65.56           C
ANISOU 2779  CD1 TYR A1097     5998   4346  14564   -233   1769  -2011       C
ATOM   2780  CD2 TYR A1097       1.207  16.814  40.220  1.00 65.99           C
ANISOU 2780  CD2 TYR A1097     6098   4750  14226   -523   1875  -2661       C
ATOM   2781  CE1 TYR A1097      -0.224  17.851  38.026  1.00 65.82           C
ANISOU 2781  CE1 TYR A1097     5954   4082  14974   -276   1776  -1880       C
ATOM   2782  CE2 TYR A1097       1.714  17.913  39.499  1.00 67.94           C
ANISOU 2782  CE2 TYR A1097     6267   4672  14874   -575   1893  -2564       C
ATOM   2783  CZ  TYR A1097       0.995  18.437  38.407  1.00 71.29           C
ANISOU 2783  CZ  TYR A1097     6631   4765  15691   -447   1849  -2160       C
ATOM   2784  OH  TYR A1097       1.470  19.512  37.715  1.00 67.41           O
ANISOU 2784  OH  TYR A1097     6051   3955  15606   -497   1870  -2015       O
ATOM   2785  H   TYR A1097      -0.321  15.680  43.448  1.00  0.00           H
ATOM   2786  HA  TYR A1097      -2.304  16.328  41.330  1.00  0.00           H
ATOM   2787  HB3 TYR A1097      -1.170  14.464  39.978  1.00  0.00           H
ATOM   2788  HB2 TYR A1097       0.161  14.505  41.099  1.00  0.00           H
ATOM   2789  HD1 TYR A1097      -1.657  16.298  38.440  1.00  0.00           H
ATOM   2790  HD2 TYR A1097       1.751  16.434  41.072  1.00  0.00           H
ATOM   2791  HE1 TYR A1097      -0.777  18.251  37.188  1.00  0.00           H
ATOM   2792  HE2 TYR A1097       2.650  18.357  39.794  1.00  0.00           H
ATOM   2793  HH  TYR A1097       2.225  19.939  38.142  1.00  0.00           H
ATOM   2794  N   CYS A1098      -3.278  13.863  41.608  1.00 64.40           N
ANISOU 2794  N   CYS A1098     5968   4918  13582    -54   1914  -2318       N
ATOM   2795  CA  CYS A1098      -4.097  12.723  42.016  1.00 62.89           C
ANISOU 2795  CA  CYS A1098     5822   4944  13128     28   1881  -2209       C
ATOM   2796  C   CYS A1098      -4.129  11.691  40.881  1.00 63.06           C
ANISOU 2796  C   CYS A1098     5931   5051  12978    127   1634  -1782       C
ATOM   2797  O   CYS A1098      -4.140  12.063  39.707  1.00 61.93           O
ANISOU 2797  O   CYS A1098     5776   4729  13025    169   1506  -1521       O
ATOM   2798  CB  CYS A1098      -5.545  13.128  42.368  1.00 65.32           C
ANISOU 2798  CB  CYS A1098     5999   5013  13807    101   2077  -2289       C
ATOM   2799  SG  CYS A1098      -5.633  14.033  43.936  1.00 72.69           S
ANISOU 2799  SG  CYS A1098     6863   6059  14696    -13   2392  -2848       S
ATOM   2800  HG  CYS A1098      -4.955  15.102  43.512  1.00  0.00           H
ATOM   2801  H   CYS A1098      -3.364  14.139  40.637  1.00  0.00           H
ATOM   2802  HA  CYS A1098      -3.641  12.241  42.882  1.00  0.00           H
ATOM   2803  HB3 CYS A1098      -6.175  12.244  42.470  1.00  0.00           H
ATOM   2804  HB2 CYS A1098      -5.982  13.743  41.583  1.00  0.00           H
ATOM   2805  N   ILE A1099      -4.206  10.410  41.273  1.00 57.36           N
ANISOU 2805  N   ILE A1099     5283   4602  11908    160   1581  -1716       N
ATOM   2806  CA  ILE A1099      -4.547   9.297  40.392  1.00 53.80           C
ANISOU 2806  CA  ILE A1099     4903   4227  11312    251   1389  -1367       C
ATOM   2807  C   ILE A1099      -6.026   8.968  40.662  1.00 55.79           C
ANISOU 2807  C   ILE A1099     5074   4388  11737    326   1485  -1321       C
ATOM   2808  O   ILE A1099      -6.356   8.549  41.773  1.00 56.14           O
ANISOU 2808  O   ILE A1099     5111   4595  11624    301   1622  -1504       O
ATOM   2809  CG2 ILE A1099      -4.084   6.855  39.746  1.00 53.54           C
ANISOU 2809  CG2 ILE A1099     5064   4565  10716    321   1091   -982       C
ATOM   2810  CD1 ILE A1099      -1.261   7.131  40.889  1.00 56.63           C
ANISOU 2810  CD1 ILE A1099     5555   5419  10542    139   1082  -1342       C
ATOM   2811  CB  ILE A1099      -3.693   8.022  40.679  1.00 54.97           C
ANISOU 2811  CB  ILE A1099     5187   4730  10968    231   1261  -1309       C
ATOM   2812  CG1 ILE A1099      -2.180   8.320  40.567  1.00 54.67           C
ANISOU 2812  CG1 ILE A1099     5205   4809  10756    155   1179  -1371       C
ATOM   2813  HB  ILE A1099      -3.875   7.699  41.706  1.00  0.00           H
ATOM   2814 HG13 ILE A1099      -1.922   9.130  41.246  1.00  0.00           H
ATOM   2815 HG12 ILE A1099      -1.954   8.684  39.565  1.00  0.00           H
ATOM   2816 HG21 ILE A1099      -3.476   5.969  39.916  1.00  0.00           H
ATOM   2817 HG22 ILE A1099      -5.118   6.541  39.884  1.00  0.00           H
ATOM   2818 HG23 ILE A1099      -3.956   7.141  38.702  1.00  0.00           H
ATOM   2819 HD11 ILE A1099      -0.258   7.472  41.142  1.00  0.00           H
ATOM   2820 HD12 ILE A1099      -1.635   6.550  41.733  1.00  0.00           H
ATOM   2821 HD13 ILE A1099      -1.166   6.464  40.033  1.00  0.00           H
ATOM   2822  H   ILE A1099      -4.175  10.192  42.261  1.00  0.00           H
ATOM   2823  HA  ILE A1099      -4.416   9.574  39.344  1.00  0.00           H
ATOM   2824  N   ASP A1100      -6.881   9.180  39.649  1.00 49.75           N
ANISOU 2824  N   ASP A1100     4227   3381  11293    410   1419  -1075       N
ATOM   2825  CA  ASP A1100      -8.314   8.900  39.714  1.00 49.35           C
ANISOU 2825  CA  ASP A1100     4079   3248  11423    482   1487   -996       C
ATOM   2826  C   ASP A1100      -8.571   7.569  38.993  1.00 48.71           C
ANISOU 2826  C   ASP A1100     4069   3299  11139    524   1287   -703       C
ATOM   2827  O   ASP A1100      -8.586   7.534  37.762  1.00 44.92           O
ANISOU 2827  O   ASP A1100     3604   2764  10701    547   1105   -463       O
ATOM   2828  CB  ASP A1100      -9.144  10.061  39.112  1.00 53.38           C
ANISOU 2828  CB  ASP A1100     4408   3404  12469    548   1569   -930       C
ATOM   2829  CG  ASP A1100     -10.663   9.931  39.311  1.00 62.23           C
ANISOU 2829  CG  ASP A1100     5392   4438  13814    623   1674   -888       C
ATOM   2830  OD1 ASP A1100     -11.084   9.089  40.134  1.00 64.17           O
ANISOU 2830  OD1 ASP A1100     5681   4892  13808    607   1731   -971       O
ATOM   2831  OD2 ASP A1100     -11.383  10.723  38.663  1.00 63.37           O
ANISOU 2831  OD2 ASP A1100     5371   4310  14398    698   1703   -752       O
ATOM   2832  H   ASP A1100      -6.538   9.540  38.767  1.00  0.00           H
ATOM   2833  HA  ASP A1100      -8.614   8.795  40.758  1.00  0.00           H
ATOM   2834  HB3 ASP A1100      -8.939  10.142  38.044  1.00  0.00           H
ATOM   2835  HB2 ASP A1100      -8.821  10.992  39.575  1.00  0.00           H
ATOM   2836  N   ALA A1101      -8.782   6.499  39.777  1.00 46.09           N
ANISOU 2836  N   ALA A1101     3777   3154  10581    522   1327   -730       N
ATOM   2837  CA  ALA A1101      -9.074   5.155  39.273  1.00 44.87           C
ANISOU 2837  CA  ALA A1101     3687   3109  10255    547   1165   -492       C
ATOM   2838  C   ALA A1101     -10.544   4.942  38.835  1.00 53.50           C
ANISOU 2838  C   ALA A1101     4647   4090  11592    597   1198   -368       C
ATOM   2839  O   ALA A1101     -10.906   3.808  38.520  1.00 53.77           O
ANISOU 2839  O   ALA A1101     4711   4232  11487    596   1148   -258       O
ATOM   2840  CB  ALA A1101      -8.617   4.116  40.309  1.00 44.01           C
ANISOU 2840  CB  ALA A1101     3710   3274   9739    509   1166   -548       C
ATOM   2841  HB3 ALA A1101      -9.239   4.117  41.203  1.00  0.00           H
ATOM   2842  H   ALA A1101      -8.765   6.611  40.782  1.00  0.00           H
ATOM   2843  HA  ALA A1101      -8.445   4.989  38.401  1.00  0.00           H
ATOM   2844  HB1 ALA A1101      -8.640   3.113  39.887  1.00  0.00           H
ATOM   2845  HB2 ALA A1101      -7.588   4.300  40.615  1.00  0.00           H
ATOM   2846  N   ARG A1102     -11.367   6.011  38.834  1.00 52.48           N
ANISOU 2846  N   ARG A1102     4353   3731  11854    641   1287   -377       N
ATOM   2847  CA  ARG A1102     -12.800   5.980  38.536  1.00 54.19           C
ANISOU 2847  CA  ARG A1102     4409   3839  12343    695   1319   -251       C
ATOM   2848  C   ARG A1102     -13.126   5.611  37.079  1.00 60.39           C
ANISOU 2848  C   ARG A1102     5149   4576  13221    720   1080     66       C
ATOM   2849  O   ARG A1102     -13.777   4.592  36.857  1.00 59.87           O
ANISOU 2849  O   ARG A1102     5040   4571  13135    719   1011    200       O
ATOM   2850  NH2 ARG A1102     -18.961   6.010  37.420  1.00 61.16           N
ANISOU 2850  NH2 ARG A1102     4357   4266  14615    941   1325    475       N
ATOM   2851  CB  ARG A1102     -13.457   7.319  38.953  1.00 52.81           C
ANISOU 2851  CB  ARG A1102     4049   3436  12578    744   1541   -402       C
ATOM   2852  CG  ARG A1102     -14.957   7.460  38.632  1.00 54.68           C
ANISOU 2852  CG  ARG A1102     4066   3509  13201    824   1571   -238       C
ATOM   2853  CD  ARG A1102     -15.834   6.427  39.351  1.00 66.10           C
ANISOU 2853  CD  ARG A1102     5485   5106  14524    813   1600   -198       C
ATOM   2854  NE  ARG A1102     -17.221   6.457  38.880  1.00 75.30           N
ANISOU 2854  NE  ARG A1102     6427   6136  16049    881   1576      5       N
ATOM   2855  CZ  ARG A1102     -17.662   5.919  37.730  1.00 77.55           C
ANISOU 2855  CZ  ARG A1102     6664   6441  16360    883   1339    299       C
ATOM   2856  NH1 ARG A1102     -16.827   5.292  36.888  1.00 60.80           N
ANISOU 2856  NH1 ARG A1102     4712   4455  13934    824   1119    408       N
ATOM   2857  H   ARG A1102     -10.999   6.912  39.109  1.00  0.00           H
ATOM   2858  HA  ARG A1102     -13.212   5.197  39.173  1.00  0.00           H
ATOM   2859  HB3 ARG A1102     -12.937   8.143  38.462  1.00  0.00           H
ATOM   2860  HB2 ARG A1102     -13.320   7.475  40.021  1.00  0.00           H
ATOM   2861  HG2 ARG A1102     -15.167   7.487  37.563  1.00  0.00           H
ATOM   2862  HG3 ARG A1102     -15.239   8.445  39.006  1.00  0.00           H
ATOM   2863  HD3 ARG A1102     -15.912   6.758  40.384  1.00  0.00           H
ATOM   2864  HD2 ARG A1102     -15.419   5.421  39.391  1.00  0.00           H
ATOM   2865  HE  ARG A1102     -17.868   6.931  39.500  1.00  0.00           H
ATOM   2866 HH11 ARG A1102     -17.162   4.873  36.029  1.00  0.00           H
ATOM   2867 HH12 ARG A1102     -15.845   5.211  37.114  1.00  0.00           H
ATOM   2868 HH21 ARG A1102     -19.312   5.605  36.565  1.00  0.00           H
ATOM   2869 HH22 ARG A1102     -19.601   6.469  38.052  1.00  0.00           H
ATOM   2870  N   TYR A1103     -12.734   6.478  36.135  1.00 57.75           N
ANISOU 2870  N   TYR A1103     4810   4149  12984    729    959    185       N
ATOM   2871  CA  TYR A1103     -13.108   6.380  34.718  1.00 56.96           C
ANISOU 2871  CA  TYR A1103     4645   4046  12951    740    735    486       C
ATOM   2872  C   TYR A1103     -12.135   5.498  33.921  1.00 55.46           C
ANISOU 2872  C   TYR A1103     4632   4054  12387    678    543    555       C
ATOM   2873  O   TYR A1103     -12.549   4.855  32.957  1.00 53.86           O
ANISOU 2873  O   TYR A1103     4414   3947  12102    654    379    722       O
ATOM   2874  CB  TYR A1103     -13.187   7.800  34.120  1.00 60.12           C
ANISOU 2874  CB  TYR A1103     4894   4236  13713    791    720    637       C
ATOM   2875  CG  TYR A1103     -14.110   8.728  34.892  1.00 63.84           C
ANISOU 2875  CG  TYR A1103     5163   4474  14619    869    927    571       C
ATOM   2876  CD1 TYR A1103     -15.508   8.624  34.743  1.00 66.74           C
ANISOU 2876  CD1 TYR A1103     5360   4819  15178    915    936    688       C
ATOM   2877  CD2 TYR A1103     -13.572   9.660  35.805  1.00 65.57           C
ANISOU 2877  CD2 TYR A1103     5354   4497  15063    887   1132    359       C
ATOM   2878  CE1 TYR A1103     -16.364   9.440  35.509  1.00 70.93           C
ANISOU 2878  CE1 TYR A1103     5693   5137  16118    996   1151    607       C
ATOM   2879  CE2 TYR A1103     -14.427  10.473  36.573  1.00 68.60           C
ANISOU 2879  CE2 TYR A1103     5547   4651  15865    960   1354    253       C
ATOM   2880  CZ  TYR A1103     -15.824  10.361  36.428  1.00 79.21           C
ANISOU 2880  CZ  TYR A1103     6718   5974  17403   1023   1366    387       C
ATOM   2881  OH  TYR A1103     -16.653  11.137  37.183  1.00 81.05           O
ANISOU 2881  OH  TYR A1103     6744   5974  18076   1106   1601    282       O
ATOM   2882  H   TYR A1103     -12.216   7.304  36.403  1.00  0.00           H
ATOM   2883  HA  TYR A1103     -14.099   5.927  34.641  1.00  0.00           H
ATOM   2884  HB2 TYR A1103     -13.527   7.752  33.084  1.00  0.00           H
ATOM   2885  HB3 TYR A1103     -12.193   8.248  34.088  1.00  0.00           H
ATOM   2886  HD1 TYR A1103     -15.928   7.906  34.053  1.00  0.00           H
ATOM   2887  HD2 TYR A1103     -12.503   9.736  35.938  1.00  0.00           H
ATOM   2888  HE1 TYR A1103     -17.434   9.350  35.398  1.00  0.00           H
ATOM   2889  HE2 TYR A1103     -14.006  11.168  37.283  1.00  0.00           H
ATOM   2890  HH  TYR A1103     -16.179  11.715  37.786  1.00  0.00           H
ATOM   2891  N   TYR A1104     -10.871   5.474  34.364  1.00 50.00           N
ANISOU 2891  N   TYR A1104     4095   3428  11474    647    573    405       N
ATOM   2892  CA  TYR A1104      -9.801   4.624  33.859  1.00 45.95           C
ANISOU 2892  CA  TYR A1104     3754   3092  10612    599    433    422       C
ATOM   2893  C   TYR A1104      -9.045   4.098  35.083  1.00 48.11           C
ANISOU 2893  C   TYR A1104     4164   3485  10631    578    550    200       C
ATOM   2894  O   TYR A1104      -8.800   4.885  35.994  1.00 47.39           O
ANISOU 2894  O   TYR A1104     4064   3351  10593    574    699     19       O
ATOM   2895  CE2 TYR A1104     -10.507   8.089  30.731  1.00 51.91           C
ANISOU 2895  CE2 TYR A1104     4049   3443  12232    678    191   1137       C
ATOM   2896  CZ  TYR A1104     -10.640   7.386  29.518  1.00 58.01           C
ANISOU 2896  CZ  TYR A1104     4839   4422  12781    634    -28   1342       C
ATOM   2897  OH  TYR A1104     -11.200   8.000  28.435  1.00 58.30           O
ANISOU 2897  OH  TYR A1104     4709   4464  12979    644   -169   1663       O
ATOM   2898  CB  TYR A1104      -8.850   5.448  32.962  1.00 44.87           C
ANISOU 2898  CB  TYR A1104     3629   2918  10500    587    353    497       C
ATOM   2899  CG  TYR A1104      -9.484   6.122  31.759  1.00 47.45           C
ANISOU 2899  CG  TYR A1104     3810   3162  11056    604    228    765       C
ATOM   2900  CD1 TYR A1104      -9.613   5.423  30.542  1.00 49.01           C
ANISOU 2900  CD1 TYR A1104     4028   3516  11079    568     25    952       C
ATOM   2901  CD2 TYR A1104      -9.929   7.458  31.848  1.00 50.23           C
ANISOU 2901  CD2 TYR A1104     3992   3290  11803    654    316    835       C
ATOM   2902  CE1 TYR A1104     -10.193   6.053  29.424  1.00 52.69           C
ANISOU 2902  CE1 TYR A1104     4341   3964  11716    574   -104   1224       C
ATOM   2903  H   TYR A1104     -10.625   6.028  35.172  1.00  0.00           H
ATOM   2904  HA  TYR A1104     -10.214   3.788  33.298  1.00  0.00           H
ATOM   2905  HB3 TYR A1104      -8.060   4.801  32.586  1.00  0.00           H
ATOM   2906  HB2 TYR A1104      -8.346   6.214  33.553  1.00  0.00           H
ATOM   2907  HD1 TYR A1104      -9.268   4.402  30.464  1.00  0.00           H
ATOM   2908  HD2 TYR A1104      -9.833   8.001  32.776  1.00  0.00           H
ATOM   2909  HE1 TYR A1104     -10.291   5.509  28.496  1.00  0.00           H
ATOM   2910  HE2 TYR A1104     -10.846   9.111  30.809  1.00  0.00           H
ATOM   2911  HH  TYR A1104     -11.239   7.438  27.659  1.00  0.00           H
ATOM   2912  N   GLY A1105      -8.664   2.812  35.082  1.00 43.54           N
ANISOU 2912  N   GLY A1105     3696   3059   9790    559    487    216       N
ATOM   2913  CA  GLY A1105      -7.865   2.230  36.162  1.00 41.71           C
ANISOU 2913  CA  GLY A1105     3578   2970   9301    546    576     71       C
ATOM   2914  C   GLY A1105      -7.776   0.710  36.000  1.00 43.35           C
ANISOU 2914  C   GLY A1105     3894   3301   9275    539    484    148       C
ATOM   2915  O   GLY A1105      -8.433   0.135  35.136  1.00 44.02           O
ANISOU 2915  O   GLY A1105     3974   3361   9390    529    355    274       O
ATOM   2916  H   GLY A1105      -8.906   2.206  34.310  1.00  0.00           H
ATOM   2917  HA3 GLY A1105      -8.294   2.468  37.137  1.00  0.00           H
ATOM   2918  HA2 GLY A1105      -6.858   2.642  36.121  1.00  0.00           H
ATOM   2919  N   ASN A1106      -6.955   0.062  36.844  1.00 37.19           N
ANISOU 2919  N   ASN A1106     3201   2659   8270    538    551     72       N
ATOM   2920  CA  ASN A1106      -6.772  -1.396  36.872  1.00 35.16           C
ANISOU 2920  CA  ASN A1106     3033   2480   7845    544    487    158       C
ATOM   2921  C   ASN A1106      -7.596  -2.049  38.008  1.00 39.78           C
ANISOU 2921  C   ASN A1106     3602   3116   8395    545    611    170       C
ATOM   2922  O   ASN A1106      -8.521  -1.428  38.536  1.00 41.26           O
ANISOU 2922  O   ASN A1106     3696   3265   8716    537    725    123       O
ATOM   2923  CB  ASN A1106      -5.255  -1.757  36.886  1.00 34.09           C
ANISOU 2923  CB  ASN A1106     3002   2469   7482    556    434    132       C
ATOM   2924  CG  ASN A1106      -4.499  -1.553  38.201  1.00 50.33           C
ANISOU 2924  CG  ASN A1106     5075   4682   9366    556    545     32       C
ATOM   2925  OD1 ASN A1106      -4.869  -0.710  39.012  1.00 45.41           O
ANISOU 2925  OD1 ASN A1106     4389   4083   8780    538    677    -55       O
ATOM   2926  ND2 ASN A1106      -3.415  -2.303  38.399  1.00 35.15           N
ANISOU 2926  ND2 ASN A1106     3223   2891   7240    572    497     38       N
ATOM   2927  HA  ASN A1106      -7.182  -1.853  35.971  1.00  0.00           H
ATOM   2928  HB2 ASN A1106      -4.723  -1.189  36.129  1.00  0.00           H
ATOM   2929  HB3 ASN A1106      -5.133  -2.799  36.602  1.00  0.00           H
ATOM   2930 HD21 ASN A1106      -2.861  -2.162  39.234  1.00  0.00           H
ATOM   2931 HD22 ASN A1106      -3.115  -2.974  37.705  1.00  0.00           H
ATOM   2932  H   ASN A1106      -6.444   0.585  37.542  1.00  0.00           H
ATOM   2933  N   ILE A1107      -7.231  -3.295  38.363  1.00 35.95           N
ANISOU 2933  N   ILE A1107     3196   2717   7745    559    601    241       N
ATOM   2934  CA  ILE A1107      -7.775  -4.099  39.464  1.00 37.46           C
ANISOU 2934  CA  ILE A1107     3376   2975   7882    559    713    305       C
ATOM   2935  C   ILE A1107      -7.739  -3.421  40.858  1.00 46.03           C
ANISOU 2935  C   ILE A1107     4417   4223   8848    546    871    200       C
ATOM   2936  O   ILE A1107      -8.603  -3.717  41.683  1.00 48.34           O
ANISOU 2936  O   ILE A1107     4648   4553   9167    529    995    225       O
ATOM   2937  CB  ILE A1107      -7.030  -5.473  39.541  1.00 39.62           C
ANISOU 2937  CB  ILE A1107     3741   3294   8019    589    662    428       C
ATOM   2938  CG1 ILE A1107      -7.624  -6.483  40.554  1.00 40.83           C
ANISOU 2938  CG1 ILE A1107     3874   3496   8144    589    774    559       C
ATOM   2939  CG2 ILE A1107      -5.511  -5.332  39.795  1.00 38.47           C
ANISOU 2939  CG2 ILE A1107     3662   3295   7661    623    621    392       C
ATOM   2940  CD1 ILE A1107      -9.118  -6.780  40.353  1.00 38.90           C
ANISOU 2940  CD1 ILE A1107     3541   3119   8122    543    836    602       C
ATOM   2941  HB  ILE A1107      -7.136  -5.935  38.558  1.00  0.00           H
ATOM   2942 HG12 ILE A1107      -7.454  -6.139  41.573  1.00  0.00           H
ATOM   2943 HG13 ILE A1107      -7.078  -7.424  40.486  1.00  0.00           H
ATOM   2944 HG21 ILE A1107      -5.014  -6.300  39.751  1.00  0.00           H
ATOM   2945 HG22 ILE A1107      -5.033  -4.699  39.048  1.00  0.00           H
ATOM   2946 HG23 ILE A1107      -5.296  -4.910  40.777  1.00  0.00           H
ATOM   2947 HD11 ILE A1107      -9.378  -7.749  40.782  1.00  0.00           H
ATOM   2948 HD12 ILE A1107      -9.743  -6.031  40.837  1.00  0.00           H
ATOM   2949 HD13 ILE A1107      -9.387  -6.803  39.297  1.00  0.00           H
ATOM   2950  H   ILE A1107      -6.481  -3.736  37.848  1.00  0.00           H
ATOM   2951  HA  ILE A1107      -8.822  -4.279  39.217  1.00  0.00           H
ATOM   2952  N   SER A1108      -6.778  -2.505  41.085  1.00 43.57           N
ANISOU 2952  N   SER A1108     4126   4019   8409    541    873     67       N
ATOM   2953  CA  SER A1108      -6.584  -1.770  42.341  1.00 44.46           C
ANISOU 2953  CA  SER A1108     4198   4323   8372    505   1017    -80       C
ATOM   2954  C   SER A1108      -7.769  -0.890  42.780  1.00 50.08           C
ANISOU 2954  C   SER A1108     4801   4943   9286    478   1157   -223       C
ATOM   2955  O   SER A1108      -7.890  -0.619  43.974  1.00 54.43           O
ANISOU 2955  O   SER A1108     5301   5657   9722    438   1313   -362       O
ATOM   2956  OG  SER A1108      -5.509   0.250  41.498  1.00 59.79           O
ANISOU 2956  OG  SER A1108     6152   6195  10373    478    933   -313       O
ATOM   2957  CB  SER A1108      -5.300  -0.931  42.247  1.00 48.26           C
ANISOU 2957  CB  SER A1108     4717   4926   8693    487    972   -209       C
ATOM   2958  HG  SER A1108      -5.440   0.029  40.562  1.00  0.00           H
ATOM   2959  H   SER A1108      -6.120  -2.293  40.348  1.00  0.00           H
ATOM   2960  HA  SER A1108      -6.433  -2.523  43.112  1.00  0.00           H
ATOM   2961  HB2 SER A1108      -4.485  -1.505  41.806  1.00  0.00           H
ATOM   2962  HB3 SER A1108      -4.977  -0.646  43.248  1.00  0.00           H
ATOM   2963  N   ARG A1109      -8.608  -0.468  41.816  1.00 43.24           N
ANISOU 2963  N   ARG A1109     3881   3833   8716    498   1109   -182       N
ATOM   2964  CA  ARG A1109      -9.805   0.343  42.039  1.00 42.27           C
ANISOU 2964  CA  ARG A1109     3628   3584   8848    494   1238   -286       C
ATOM   2965  C   ARG A1109     -10.849  -0.366  42.923  1.00 45.64           C
ANISOU 2965  C   ARG A1109     3989   4070   9281    485   1366   -226       C
ATOM   2966  O   ARG A1109     -11.613   0.316  43.600  1.00 45.77           O
ANISOU 2966  O   ARG A1109     3883   4025   9481    482   1514   -327       O
ATOM   2967  CB  ARG A1109     -10.373   0.786  40.667  1.00 41.97           C
ANISOU 2967  CB  ARG A1109     3532   3298   9118    524   1122   -203       C
ATOM   2968  CG  ARG A1109     -11.321  -0.208  39.964  1.00 46.11           C
ANISOU 2968  CG  ARG A1109     4019   3734   9767    533   1038    -10       C
ATOM   2969  CD  ARG A1109     -11.776   0.259  38.576  1.00 44.60           C
ANISOU 2969  CD  ARG A1109     3761   3368   9819    550    895     90       C
ATOM   2970  NE  ARG A1109     -12.673   1.422  38.633  1.00 44.78           N
ANISOU 2970  NE  ARG A1109     3629   3246  10141    577    990     31       N
ATOM   2971  CZ  ARG A1109     -14.009   1.391  38.787  1.00 59.52           C
ANISOU 2971  CZ  ARG A1109     5347   5036  12230    592   1082     60       C
ATOM   2972  NH1 ARG A1109     -14.678   0.240  38.916  1.00 50.55           N
ANISOU 2972  NH1 ARG A1109     4202   3964  11042    567   1089    145       N
ATOM   2973  NH2 ARG A1109     -14.699   2.534  38.798  1.00 41.78           N
ANISOU 2973  NH2 ARG A1109     2948   2638  10288    634   1178      7       N
ATOM   2974  H   ARG A1109      -8.427  -0.734  40.857  1.00  0.00           H
ATOM   2975  HA  ARG A1109      -9.491   1.242  42.575  1.00  0.00           H
ATOM   2976  HB2 ARG A1109      -9.542   1.018  40.001  1.00  0.00           H
ATOM   2977  HB3 ARG A1109     -10.910   1.724  40.796  1.00  0.00           H
ATOM   2978  HG3 ARG A1109     -12.215  -0.305  40.581  1.00  0.00           H
ATOM   2979  HG2 ARG A1109     -10.890  -1.206  39.895  1.00  0.00           H
ATOM   2980  HD3 ARG A1109     -12.146  -0.557  37.958  1.00  0.00           H
ATOM   2981  HD2 ARG A1109     -10.895   0.643  38.061  1.00  0.00           H
ATOM   2982  HE  ARG A1109     -12.214   2.325  38.583  1.00  0.00           H
ATOM   2983 HH11 ARG A1109     -15.691   0.246  38.950  1.00  0.00           H
ATOM   2984 HH12 ARG A1109     -14.185  -0.641  38.931  1.00  0.00           H
ATOM   2985 HH21 ARG A1109     -15.714   2.505  38.871  1.00  0.00           H
ATOM   2986 HH22 ARG A1109     -14.232   3.416  38.651  1.00  0.00           H
ATOM   2987  N   PHE A1110     -10.846  -1.711  42.894  1.00 41.10           N
ANISOU 2987  N   PHE A1110     3483   3594   8539    483   1317    -50       N
ATOM   2988  CA  PHE A1110     -11.757  -2.570  43.642  1.00 40.94           C
ANISOU 2988  CA  PHE A1110     3401   3631   8522    464   1435     48       C
ATOM   2989  C   PHE A1110     -11.272  -2.923  45.053  1.00 48.38           C
ANISOU 2989  C   PHE A1110     4375   4869   9140    436   1555     47       C
ATOM   2990  O   PHE A1110     -12.090  -3.385  45.843  1.00 48.99           O
ANISOU 2990  O   PHE A1110     4405   5035   9174    415   1663    163       O
ATOM   2991  CZ  PHE A1110     -14.084  -2.980  39.154  1.00 41.09           C
ANISOU 2991  CZ  PHE A1110     3260   2961   9391    476    919    375       C
ATOM   2992  CB  PHE A1110     -12.044  -3.845  42.831  1.00 40.31           C
ANISOU 2992  CB  PHE A1110     3346   3413   8559    470   1312    264       C
ATOM   2993  CG  PHE A1110     -12.771  -3.582  41.532  1.00 39.12           C
ANISOU 2993  CG  PHE A1110     3143   3036   8685    478   1184    282       C
ATOM   2994  CD1 PHE A1110     -14.088  -3.082  41.554  1.00 44.35           C
ANISOU 2994  CD1 PHE A1110     3654   3590   9609    472   1254    265       C
ATOM   2995  CD2 PHE A1110     -12.112  -3.750  40.296  1.00 36.93           C
ANISOU 2995  CD2 PHE A1110     2952   2680   8401    488    994    332       C
ATOM   2996  CE1 PHE A1110     -14.737  -2.793  40.365  1.00 44.59           C
ANISOU 2996  CE1 PHE A1110     3612   3449   9881    477   1117    320       C
ATOM   2997  CE2 PHE A1110     -12.779  -3.453  39.117  1.00 39.60           C
ANISOU 2997  CE2 PHE A1110     3229   2865   8952    481    866    369       C
ATOM   2998  HZ  PHE A1110     -14.601  -2.750  38.237  1.00  0.00           H
ATOM   2999  H   PHE A1110     -10.170  -2.189  42.314  1.00  0.00           H
ATOM   3000  HA  PHE A1110     -12.699  -2.043  43.758  1.00  0.00           H
ATOM   3001  HB2 PHE A1110     -12.652  -4.537  43.418  1.00  0.00           H
ATOM   3002  HB3 PHE A1110     -11.114  -4.366  42.609  1.00  0.00           H
ATOM   3003  HD1 PHE A1110     -14.588  -2.914  42.495  1.00  0.00           H
ATOM   3004  HD2 PHE A1110     -11.093  -4.105  40.261  1.00  0.00           H
ATOM   3005  HE1 PHE A1110     -15.750  -2.416  40.384  1.00  0.00           H
ATOM   3006  HE2 PHE A1110     -12.276  -3.587  38.174  1.00  0.00           H
ATOM   3007  N   ILE A1111      -9.975  -2.725  45.352  1.00 47.24           N
ANISOU 3007  N   ILE A1111     4292   4897   8761    426   1537    -71       N
ATOM   3008  CA  ILE A1111      -9.366  -3.053  46.644  1.00 49.56           C
ANISOU 3008  CA  ILE A1111     4596   5530   8705    389   1631    -66       C
ATOM   3009  C   ILE A1111      -9.930  -2.142  47.757  1.00 58.32           C
ANISOU 3009  C   ILE A1111     5596   6791   9773    328   1855   -292       C
ATOM   3010  O   ILE A1111      -9.613  -0.953  47.797  1.00 59.70           O
ANISOU 3010  O   ILE A1111     5730   6907  10045    307   1915   -562       O
ATOM   3011  CB  ILE A1111      -7.808  -2.968  46.583  1.00 51.67           C
ANISOU 3011  CB  ILE A1111     4947   5966   8719    391   1519    -97       C
ATOM   3012  CG1 ILE A1111      -7.251  -4.027  45.601  1.00 49.91           C
ANISOU 3012  CG1 ILE A1111     4820   5601   8543    459   1327    129       C
ATOM   3013  CG2 ILE A1111      -7.120  -3.128  47.954  1.00 54.97           C
ANISOU 3013  CG2 ILE A1111     5342   6789   8754    341   1613    -83       C
ATOM   3014  CD1 ILE A1111      -5.735  -3.960  45.369  1.00 44.04           C
ANISOU 3014  CD1 ILE A1111     4148   4996   7590    474   1201    103       C
ATOM   3015  HB  ILE A1111      -7.538  -1.984  46.201  1.00  0.00           H
ATOM   3016 HG13 ILE A1111      -7.748  -3.944  44.634  1.00  0.00           H
ATOM   3017 HG12 ILE A1111      -7.497  -5.020  45.976  1.00  0.00           H
ATOM   3018 HG21 ILE A1111      -6.039  -3.039  47.873  1.00  0.00           H
ATOM   3019 HG22 ILE A1111      -7.434  -2.373  48.673  1.00  0.00           H
ATOM   3020 HG23 ILE A1111      -7.335  -4.107  48.375  1.00  0.00           H
ATOM   3021 HD11 ILE A1111      -5.475  -4.400  44.406  1.00  0.00           H
ATOM   3022 HD12 ILE A1111      -5.369  -2.932  45.375  1.00  0.00           H
ATOM   3023 HD13 ILE A1111      -5.193  -4.516  46.134  1.00  0.00           H
ATOM   3024  H   ILE A1111      -9.363  -2.308  44.665  1.00  0.00           H
ATOM   3025  HA  ILE A1111      -9.630  -4.087  46.878  1.00  0.00           H
ATOM   3026  N   ASN A1112     -10.790  -2.734  48.605  1.00 56.72           N
ANISOU 3026  N   ASN A1112     5336   6770   9444    299   1991   -182       N
ATOM   3027  CA  ASN A1112     -11.531  -2.077  49.688  1.00 59.09           C
ANISOU 3027  CA  ASN A1112     5521   7249   9681    236   2230   -389       C
ATOM   3028  C   ASN A1112     -10.629  -1.697  50.872  1.00 65.52           C
ANISOU 3028  C   ASN A1112     6337   8463  10096    156   2313   -577       C
ATOM   3029  O   ASN A1112      -9.508  -2.192  50.988  1.00 64.64           O
ANISOU 3029  O   ASN A1112     6307   8513   9740    156   2174   -492       O
ATOM   3030  CB  ASN A1112     -12.659  -3.028  50.156  1.00 56.06           C
ANISOU 3030  CB  ASN A1112     5064   6918   9318    225   2349   -178       C
ATOM   3031  CG  ASN A1112     -13.779  -3.207  49.126  1.00 60.94           C
ANISOU 3031  CG  ASN A1112     5638   7165  10349    274   2299    -68       C
ATOM   3032  OD1 ASN A1112     -14.205  -2.252  48.482  1.00 54.10           O
ANISOU 3032  OD1 ASN A1112     4713   6068   9775    299   2311   -245       O
ATOM   3033  ND2 ASN A1112     -14.281  -4.433  48.984  1.00 48.92           N
ANISOU 3033  ND2 ASN A1112     4137   5577   8874    286   2234    233       N
ATOM   3034  HA  ASN A1112     -11.974  -1.177  49.262  1.00  0.00           H
ATOM   3035  HB3 ASN A1112     -13.138  -2.636  51.054  1.00  0.00           H
ATOM   3036  HB2 ASN A1112     -12.242  -3.996  50.439  1.00  0.00           H
ATOM   3037 HD21 ASN A1112     -15.019  -4.595  48.315  1.00  0.00           H
ATOM   3038 HD22 ASN A1112     -13.892  -5.212  49.509  1.00  0.00           H
ATOM   3039  H   ASN A1112     -10.991  -3.716  48.483  1.00  0.00           H
ATOM   3040  N   HIS A1113     -11.164  -0.839  51.756  1.00 63.48           N
ANISOU 3040  N   HIS A1113     5972   8371   9775     84   2543   -853       N
ATOM   3041  CA  HIS A1113     -10.550  -0.506  53.038  1.00 65.86           C
ANISOU 3041  CA  HIS A1113     6250   9106   9670    -23   2651  -1084       C
ATOM   3042  C   HIS A1113     -10.624  -1.699  54.008  1.00 72.49           C
ANISOU 3042  C   HIS A1113     7059  10353  10132    -68   2720   -832       C
ATOM   3043  O   HIS A1113     -11.675  -2.333  54.116  1.00 72.07           O
ANISOU 3043  O   HIS A1113     6935  10280  10169    -61   2850   -696       O
ATOM   3044  CG  HIS A1113     -10.758   1.169  54.997  1.00 75.87           C
ANISOU 3044  CG  HIS A1113     7351  10886  10590   -233   3056  -1792       C
ATOM   3045  ND1 HIS A1113      -9.799   2.170  55.199  1.00 78.52           N
ANISOU 3045  ND1 HIS A1113     7713  11399  10724   -320   3017  -2079       N
ATOM   3046  CD2 HIS A1113     -11.155   0.686  56.226  1.00 80.78           C
ANISOU 3046  CD2 HIS A1113     7888  11904  10900   -311   3245  -1780       C
ATOM   3047  CE1 HIS A1113      -9.662   2.245  56.517  1.00 81.20           C
ANISOU 3047  CE1 HIS A1113     7980  12245  10627   -453   3176  -2254       C
ATOM   3048  NE2 HIS A1113     -10.442   1.388  57.175  1.00 83.07           N
ANISOU 3048  NE2 HIS A1113     8150  12639  10773   -451   3321  -2077       N
ATOM   3049  CB  HIS A1113     -11.233   0.747  53.625  1.00 68.95           C
ANISOU 3049  CB  HIS A1113     6529   9496  10172    -93   2894  -1537       C
ATOM   3050  HD2 HIS A1113     -11.859  -0.088  56.495  1.00  0.00           H
ATOM   3051  HE1 HIS A1113      -9.001   2.939  57.012  1.00  0.00           H
ATOM   3052  H   HIS A1113     -12.098  -0.480  51.606  1.00  0.00           H
ATOM   3053  HA  HIS A1113      -9.505  -0.263  52.858  1.00  0.00           H
ATOM   3054  HB3 HIS A1113     -12.310   0.601  53.679  1.00  0.00           H
ATOM   3055  HB2 HIS A1113     -11.086   1.586  52.949  1.00  0.00           H
ATOM   3056  HE2 HIS A1113     -10.514   1.270  58.180  1.00  0.00           H
ATOM   3057  N   LEU A1114      -9.520  -1.920  54.734  1.00 71.03           N
ANISOU 3057  N   LEU A1114     6905  10563   9519   -122   2645   -772       N
ATOM   3058  CA  LEU A1114      -9.446  -2.817  55.883  1.00 73.36           C
ANISOU 3058  CA  LEU A1114     7152  11321   9401   -176   2711   -518       C
ATOM   3059  C   LEU A1114      -8.753  -2.050  57.015  1.00 81.26           C
ANISOU 3059  C   LEU A1114     8088  12845   9941   -321   2815   -827       C
ATOM   3060  O   LEU A1114      -7.662  -1.518  56.797  1.00 81.04           O
ANISOU 3060  O   LEU A1114     8100  12890   9800   -355   2698  -1016       O
ATOM   3061  CB  LEU A1114      -8.632  -4.085  55.522  1.00 71.77           C
ANISOU 3061  CB  LEU A1114     7025  11142   9102    -94   2497    -41       C
ATOM   3062  CG  LEU A1114      -9.340  -5.098  54.594  1.00 73.76           C
ANISOU 3062  CG  LEU A1114     7332  10949   9746     26   2403    300       C
ATOM   3063  CD1 LEU A1114      -8.370  -6.213  54.154  1.00 72.79           C
ANISOU 3063  CD1 LEU A1114     7267  10879   9511     98   2228    719       C
ATOM   3064  CD2 LEU A1114     -10.614  -5.691  55.222  1.00 79.58           C
ANISOU 3064  CD2 LEU A1114     7984  11650  10604      6   2588    425       C
ATOM   3065  HB3 LEU A1114      -8.364  -4.608  56.441  1.00  0.00           H
ATOM   3066  HB2 LEU A1114      -7.686  -3.777  55.072  1.00  0.00           H
ATOM   3067  HG  LEU A1114      -9.641  -4.565  53.692  1.00  0.00           H
ATOM   3068 HD11 LEU A1114      -8.522  -6.459  53.104  1.00  0.00           H
ATOM   3069 HD12 LEU A1114      -7.325  -5.926  54.273  1.00  0.00           H
ATOM   3070 HD13 LEU A1114      -8.511  -7.133  54.722  1.00  0.00           H
ATOM   3071 HD21 LEU A1114     -10.742  -6.747  54.980  1.00  0.00           H
ATOM   3072 HD22 LEU A1114     -10.600  -5.611  56.308  1.00  0.00           H
ATOM   3073 HD23 LEU A1114     -11.502  -5.174  54.856  1.00  0.00           H
ATOM   3074  H   LEU A1114      -8.706  -1.341  54.584  1.00  0.00           H
ATOM   3075  HA  LEU A1114     -10.445  -3.096  56.224  1.00  0.00           H
ATOM   3076  N   CYS A1115      -9.367  -2.058  58.213  1.00 81.37           N
ANISOU 3076  N   CYS A1115     7994  13247   9676   -421   3038   -887       N
ATOM   3077  CA  CYS A1115      -8.772  -1.543  59.456  1.00 84.87           C
ANISOU 3077  CA  CYS A1115     8360  14271   9618   -586   3151  -1187       C
ATOM   3078  C   CYS A1115      -7.618  -2.432  59.984  1.00 90.70           C
ANISOU 3078  C   CYS A1115     9113  15451   9898   -609   2959   -866       C
ATOM   3079  O   CYS A1115      -6.833  -1.962  60.807  1.00 92.53           O
ANISOU 3079  O   CYS A1115     9309  16087   9762   -732   2940  -1126       O
ATOM   3080  CB  CYS A1115      -9.841  -1.284  60.538  1.00 88.64           C
ANISOU 3080  CB  CYS A1115     8708  15068   9902   -688   3447  -1323       C
ATOM   3081  SG  CYS A1115     -11.023   0.082  60.174  1.00 92.71           S
ANISOU 3081  SG  CYS A1115     9157  15172  10896   -694   3717  -1863       S
ATOM   3082  HB2 CYS A1115     -10.396  -2.206  60.714  1.00  0.00           H
ATOM   3083  H   CYS A1115     -10.290  -2.465  58.310  1.00  0.00           H
ATOM   3084  HA  CYS A1115      -8.319  -0.577  59.223  1.00  0.00           H
ATOM   3085  HB3 CYS A1115      -9.354  -1.061  61.489  1.00  0.00           H
ATOM   3086  N   ASP A1116      -7.488  -3.656  59.442  1.00 86.10           N
ANISOU 3086  N   ASP A1116     8574  14763   9377   -487   2813   -307       N
ATOM   3087  CA  ASP A1116      -6.309  -4.519  59.518  1.00 85.66           C
ANISOU 3087  CA  ASP A1116     8531  14992   9024   -452   2603     98       C
ATOM   3088  C   ASP A1116      -5.722  -4.604  58.085  1.00 82.01           C
ANISOU 3088  C   ASP A1116     8198  13955   9008   -290   2383    247       C
ATOM   3089  O   ASP A1116      -6.033  -5.562  57.374  1.00 79.70           O
ANISOU 3089  O   ASP A1116     7951  13311   9021   -171   2339    600       O
ATOM   3090  CB  ASP A1116      -6.679  -5.903  60.116  1.00 90.29           C
ANISOU 3090  CB  ASP A1116     9043  15890   9372   -440   2655    626       C
ATOM   3091  CG  ASP A1116      -5.521  -6.901  60.291  1.00100.91           C
ANISOU 3091  CG  ASP A1116    10384  17454  10505   -367   2446   1135       C
ATOM   3092  OD1 ASP A1116      -4.355  -6.545  60.006  1.00 99.40           O
ANISOU 3092  OD1 ASP A1116    10285  16828  10655   -222   2271   1346       O
ATOM   3093  OD2 ASP A1116      -5.832  -8.037  60.708  1.00110.73           O
ANISOU 3093  OD2 ASP A1116    11516  19307  11250   -452   2471   1349       O
ATOM   3094  H   ASP A1116      -8.198  -3.959  58.792  1.00  0.00           H
ATOM   3095  HA  ASP A1116      -5.566  -4.086  60.187  1.00  0.00           H
ATOM   3096  HB3 ASP A1116      -7.438  -6.370  59.486  1.00  0.00           H
ATOM   3097  HB2 ASP A1116      -7.126  -5.742  61.098  1.00  0.00           H
ATOM   3098  N   PRO A1117      -4.929  -3.590  57.657  1.00 74.93           N
ANISOU 3098  N   PRO A1117     7356  12929   8185   -298   2264    -60       N
ATOM   3099  CA  PRO A1117      -4.398  -3.536  56.284  1.00 70.05           C
ANISOU 3099  CA  PRO A1117     6853  11781   7982   -157   2078     46       C
ATOM   3100  C   PRO A1117      -3.285  -4.571  56.042  1.00 72.48           C
ANISOU 3100  C   PRO A1117     7188  12176   8175    -63   1866    460       C
ATOM   3101  O   PRO A1117      -2.228  -4.479  56.667  1.00 75.36           O
ANISOU 3101  O   PRO A1117     7478  13040   8115   -117   1818    586       O
ATOM   3102  CD  PRO A1117      -4.526  -2.404  58.423  1.00 77.70           C
ANISOU 3102  CD  PRO A1117     7659  13606   8259   -449   2304   -530       C
ATOM   3103  CB  PRO A1117      -3.891  -2.090  56.164  1.00 70.37           C
ANISOU 3103  CB  PRO A1117     6920  11675   8143   -219   2069   -447       C
ATOM   3104  CG  PRO A1117      -3.479  -1.700  57.572  1.00 78.40           C
ANISOU 3104  CG  PRO A1117     7840  13236   8711   -392   2173   -750       C
ATOM   3105  HB2 PRO A1117      -3.087  -1.959  55.438  1.00  0.00           H
ATOM   3106  HG3 PRO A1117      -3.448  -0.622  57.730  1.00  0.00           H
ATOM   3107  HG2 PRO A1117      -2.489  -2.098  57.795  1.00  0.00           H
ATOM   3108  HD2 PRO A1117      -4.127  -2.635  59.410  1.00  0.00           H
ATOM   3109  HD3 PRO A1117      -5.385  -1.745  58.535  1.00  0.00           H
ATOM   3110  HA  PRO A1117      -5.202  -3.692  55.560  1.00  0.00           H
ATOM   3111  HB3 PRO A1117      -4.725  -1.460  55.858  1.00  0.00           H
ATOM   3112  N   ASN A1118      -3.554  -5.534  55.146  1.00 64.61           N
ANISOU 3112  N   ASN A1118     6283  10702   7562     79   1744    669       N
ATOM   3113  CA  ASN A1118      -2.614  -6.592  54.754  1.00 62.99           C
ANISOU 3113  CA  ASN A1118     6103  10488   7343    192   1562   1044       C
ATOM   3114  C   ASN A1118      -1.703  -6.215  53.569  1.00 60.81           C
ANISOU 3114  C   ASN A1118     5910   9925   7270    250   1398    881       C
ATOM   3115  O   ASN A1118      -0.769  -6.969  53.297  1.00 58.78           O
ANISOU 3115  O   ASN A1118     5668   9644   7023    349   1251   1141       O
ATOM   3116  CB  ASN A1118      -3.358  -7.931  54.538  1.00 63.68           C
ANISOU 3116  CB  ASN A1118     6212  10298   7684    304   1571   1468       C
ATOM   3117  CG  ASN A1118      -4.528  -7.926  53.545  1.00 69.46           C
ANISOU 3117  CG  ASN A1118     7015  10512   8867    336   1629   1355       C
ATOM   3118  OD1 ASN A1118      -4.647  -7.048  52.696  1.00 51.58           O
ANISOU 3118  OD1 ASN A1118     4803   7989   6807    321   1613   1018       O
ATOM   3119  ND2 ASN A1118      -5.399  -8.930  53.649  1.00 63.23           N
ANISOU 3119  ND2 ASN A1118     6212   9565   8247    378   1692   1663       N
ATOM   3120  HA  ASN A1118      -1.956  -6.760  55.607  1.00  0.00           H
ATOM   3121  HB2 ASN A1118      -3.765  -8.238  55.498  1.00  0.00           H
ATOM   3122  HB3 ASN A1118      -2.652  -8.711  54.255  1.00  0.00           H
ATOM   3123 HD21 ASN A1118      -6.205  -8.966  53.036  1.00  0.00           H
ATOM   3124 HD22 ASN A1118      -5.281  -9.656  54.346  1.00  0.00           H
ATOM   3125  H   ASN A1118      -4.444  -5.534  54.668  1.00  0.00           H
ATOM   3126  N   ILE A1119      -1.957  -5.069  52.912  1.00 54.50           N
ANISOU 3126  N   ILE A1119     5152   8900   6654    195   1432    470       N
ATOM   3127  CA  ILE A1119      -1.096  -4.479  51.881  1.00 51.44           C
ANISOU 3127  CA  ILE A1119     4832   8264   6448    231   1292    307       C
ATOM   3128  C   ILE A1119      -0.949  -2.967  52.163  1.00 57.19           C
ANISOU 3128  C   ILE A1119     5524   9158   7049     92   1344   -144       C
ATOM   3129  O   ILE A1119      -1.801  -2.389  52.841  1.00 59.01           O
ANISOU 3129  O   ILE A1119     5701   9522   7199    -12   1513   -388       O
ATOM   3130  CB  ILE A1119      -1.625  -4.728  50.423  1.00 50.22           C
ANISOU 3130  CB  ILE A1119     4776   7548   6757    333   1240    341       C
ATOM   3131  CG1 ILE A1119      -2.756  -3.786  49.934  1.00 49.73           C
ANISOU 3131  CG1 ILE A1119     4714   7231   6949    282   1370     67       C
ATOM   3132  CG2 ILE A1119      -2.001  -6.211  50.205  1.00 49.89           C
ANISOU 3132  CG2 ILE A1119     4764   7335   6856    449   1200    743       C
ATOM   3133  CD1 ILE A1119      -3.237  -4.039  48.498  1.00 52.10           C
ANISOU 3133  CD1 ILE A1119     5087   7044   7665    360   1302     83       C
ATOM   3134  HB  ILE A1119      -0.775  -4.541  49.765  1.00  0.00           H
ATOM   3135 HG13 ILE A1119      -2.429  -2.749  49.977  1.00  0.00           H
ATOM   3136 HG12 ILE A1119      -3.607  -3.873  50.606  1.00  0.00           H
ATOM   3137 HG21 ILE A1119      -2.239  -6.431  49.166  1.00  0.00           H
ATOM   3138 HG22 ILE A1119      -1.184  -6.871  50.490  1.00  0.00           H
ATOM   3139 HG23 ILE A1119      -2.877  -6.490  50.788  1.00  0.00           H
ATOM   3140 HD11 ILE A1119      -3.611  -3.120  48.047  1.00  0.00           H
ATOM   3141 HD12 ILE A1119      -2.437  -4.413  47.860  1.00  0.00           H
ATOM   3142 HD13 ILE A1119      -4.047  -4.766  48.480  1.00  0.00           H
ATOM   3143  H   ILE A1119      -2.753  -4.508  53.187  1.00  0.00           H
ATOM   3144  HA  ILE A1119      -0.096  -4.901  51.971  1.00  0.00           H
ATOM   3145  N   ILE A1120       0.135  -2.361  51.646  1.00 52.51           N
ANISOU 3145  N   ILE A1120     4947   8569   6437     84   1213   -258       N
ATOM   3146  CA  ILE A1120       0.477  -0.946  51.838  1.00 53.10           C
ANISOU 3146  CA  ILE A1120     4982   8761   6430    -56   1249   -684       C
ATOM   3147  C   ILE A1120       0.928  -0.287  50.510  1.00 53.45           C
ANISOU 3147  C   ILE A1120     5097   8387   6826    -20   1164   -827       C
ATOM   3148  O   ILE A1120       1.761  -0.869  49.813  1.00 49.50           O
ANISOU 3148  O   ILE A1120     4650   7732   6426     89   1013   -593       O
ATOM   3149  CB  ILE A1120       1.639  -0.771  52.865  1.00 58.83           C
ANISOU 3149  CB  ILE A1120     5612  10050   6692   -166   1189   -733       C
ATOM   3150  CG1 ILE A1120       2.857  -1.712  52.653  1.00 58.68           C
ANISOU 3150  CG1 ILE A1120     5591  10132   6574    -53    989   -361       C
ATOM   3151  CG2 ILE A1120       1.116  -0.838  54.312  1.00 63.32           C
ANISOU 3151  CG2 ILE A1120     6086  11096   6877   -269   1321   -741       C
ATOM   3152  CD1 ILE A1120       4.158  -1.166  53.251  1.00 68.98           C
ANISOU 3152  CD1 ILE A1120     6813  11788   7607   -150    879   -502       C
ATOM   3153  HB  ILE A1120       2.015   0.248  52.748  1.00  0.00           H
ATOM   3154 HG13 ILE A1120       3.049  -1.895  51.599  1.00  0.00           H
ATOM   3155 HG12 ILE A1120       2.647  -2.695  53.074  1.00  0.00           H
ATOM   3156 HG21 ILE A1120       1.910  -0.660  55.037  1.00  0.00           H
ATOM   3157 HG22 ILE A1120       0.349  -0.083  54.484  1.00  0.00           H
ATOM   3158 HG23 ILE A1120       0.672  -1.807  54.534  1.00  0.00           H
ATOM   3159 HD11 ILE A1120       5.001  -1.810  52.999  1.00  0.00           H
ATOM   3160 HD12 ILE A1120       4.382  -0.168  52.872  1.00  0.00           H
ATOM   3161 HD13 ILE A1120       4.094  -1.107  54.335  1.00  0.00           H
ATOM   3162  H   ILE A1120       0.802  -2.905  51.113  1.00  0.00           H
ATOM   3163  HA  ILE A1120      -0.403  -0.444  52.231  1.00  0.00           H
ATOM   3164  N   PRO A1121       0.392   0.913  50.174  1.00 49.93           N
ANISOU 3164  N   PRO A1121     4640   7762   6571   -112   1267  -1206       N
ATOM   3165  CA  PRO A1121       0.878   1.700  49.024  1.00 47.32           C
ANISOU 3165  CA  PRO A1121     4359   7060   6560    -86   1188  -1305       C
ATOM   3166  C   PRO A1121       2.252   2.345  49.296  1.00 52.26           C
ANISOU 3166  C   PRO A1121     4947   7900   7009   -176   1091  -1452       C
ATOM   3167  O   PRO A1121       2.403   3.071  50.278  1.00 54.06           O
ANISOU 3167  O   PRO A1121     5092   8500   6947   -319   1148  -1683       O
ATOM   3168  CD  PRO A1121      -0.708   1.600  50.861  1.00 53.18           C
ANISOU 3168  CD  PRO A1121     4980   8293   6932   -243   1474  -1558       C
ATOM   3169  CB  PRO A1121      -0.221   2.755  48.823  1.00 49.35           C
ANISOU 3169  CB  PRO A1121     4594   7033   7123   -139   1356  -1604       C
ATOM   3170  CG  PRO A1121      -0.825   2.969  50.201  1.00 56.38           C
ANISOU 3170  CG  PRO A1121     5401   8269   7752   -261   1531  -1838       C
ATOM   3171  HB2 PRO A1121       0.147   3.688  48.395  1.00  0.00           H
ATOM   3172  HG3 PRO A1121      -1.848   3.348  50.173  1.00  0.00           H
ATOM   3173  HG2 PRO A1121      -0.220   3.689  50.752  1.00  0.00           H
ATOM   3174  HD2 PRO A1121      -0.536   1.715  51.932  1.00  0.00           H
ATOM   3175  HD3 PRO A1121      -1.624   1.028  50.713  1.00  0.00           H
ATOM   3176  HA  PRO A1121       0.941   1.074  48.131  1.00  0.00           H
ATOM   3177  HB3 PRO A1121      -0.979   2.369  48.142  1.00  0.00           H
ATOM   3178  N   VAL A1122       3.220   2.060  48.413  1.00 47.07           N
ANISOU 3178  N   VAL A1122     4340   7035   6509   -103    945  -1321       N
ATOM   3179  CA  VAL A1122       4.584   2.586  48.448  1.00 46.47           C
ANISOU 3179  CA  VAL A1122     4223   7122   6311   -176    841  -1421       C
ATOM   3180  C   VAL A1122       4.824   3.398  47.162  1.00 50.09           C
ANISOU 3180  C   VAL A1122     4723   7175   7133   -169    809  -1512       C
ATOM   3181  O   VAL A1122       4.511   2.917  46.076  1.00 47.80           O
ANISOU 3181  O   VAL A1122     4510   6562   7091    -44    760  -1307       O
ATOM   3182  CG2 VAL A1122       5.409   0.510  49.717  1.00 50.82           C
ANISOU 3182  CG2 VAL A1122     4710   8329   6271    -76    708   -921       C
ATOM   3183  CB  VAL A1122       5.620   1.422  48.490  1.00 49.09           C
ANISOU 3183  CB  VAL A1122     4539   7731   6382    -89    681  -1101       C
ATOM   3184  CG1 VAL A1122       7.094   1.874  48.400  1.00 49.39           C
ANISOU 3184  CG1 VAL A1122     4502   7996   6268   -185    585  -1230       C
ATOM   3185 HG12 VAL A1122       7.335   2.297  47.425  1.00  0.00           H
ATOM   3186 HG13 VAL A1122       7.334   2.626  49.151  1.00  0.00           H
ATOM   3187 HG21 VAL A1122       6.177  -0.261  49.778  1.00  0.00           H
ATOM   3188 HG22 VAL A1122       5.424   1.069  50.650  1.00  0.00           H
ATOM   3189 HG23 VAL A1122       4.448  -0.002  49.669  1.00  0.00           H
ATOM   3190  H   VAL A1122       3.022   1.432  47.644  1.00  0.00           H
ATOM   3191  HA  VAL A1122       4.735   3.232  49.315  1.00  0.00           H
ATOM   3192  HB  VAL A1122       5.450   0.791  47.617  1.00  0.00           H
ATOM   3193 HG11 VAL A1122       7.769   1.032  48.546  1.00  0.00           H
ATOM   3194  N   ARG A1123       5.393   4.606  47.300  1.00 47.17           N
ANISOU 3194  N   ARG A1123     4292   6844   6788   -316    839  -1819       N
ATOM   3195  CA  ARG A1123       5.759   5.490  46.188  1.00 45.80           C
ANISOU 3195  CA  ARG A1123     4133   6324   6947   -337    821  -1906       C
ATOM   3196  C   ARG A1123       7.043   4.981  45.505  1.00 48.06           C
ANISOU 3196  C   ARG A1123     4430   6688   7143   -280    647  -1691       C
ATOM   3197  O   ARG A1123       8.063   4.849  46.185  1.00 50.26           O
ANISOU 3197  O   ARG A1123     4640   7329   7126   -343    577  -1714       O
ATOM   3198  CD  ARG A1123       4.915   8.813  48.167  1.00 78.34           C
ANISOU 3198  CD  ARG A1123     8058  10360  11349   -767   1298  -3020       C
ATOM   3199  NE  ARG A1123       5.220   9.989  47.335  1.00 92.48           N
ANISOU 3199  NE  ARG A1123     9807  11819  13513   -863   1358  -3251       N
ATOM   3200  CZ  ARG A1123       4.454  11.090  47.219  1.00101.81           C
ANISOU 3200  CZ  ARG A1123    10958  12610  15115   -882   1532  -3452       C
ATOM   3201  NH1 ARG A1123       3.270  11.190  47.841  1.00 72.99           N
ANISOU 3201  NH1 ARG A1123     7312   8861  11560   -810   1666  -3470       N
ATOM   3202  NH2 ARG A1123       4.886  12.120  46.480  1.00 88.60           N
ANISOU 3202  NH2 ARG A1123     9237  10632  13797   -970   1581  -3620       N
ATOM   3203  CB  ARG A1123       5.951   6.916  46.747  1.00 49.17           C
ANISOU 3203  CB  ARG A1123     4476   6754   7455   -529    944  -2328       C
ATOM   3204  CG  ARG A1123       4.671   7.533  47.350  1.00 59.61           C
ANISOU 3204  CG  ARG A1123     5784   7837   9028   -561   1142  -2555       C
ATOM   3205  H   ARG A1123       5.642   4.931  48.223  1.00  0.00           H
ATOM   3206  HA  ARG A1123       4.945   5.504  45.460  1.00  0.00           H
ATOM   3207  HB3 ARG A1123       6.340   7.580  45.974  1.00  0.00           H
ATOM   3208  HB2 ARG A1123       6.714   6.864  47.523  1.00  0.00           H
ATOM   3209  HG3 ARG A1123       4.114   6.828  47.968  1.00  0.00           H
ATOM   3210  HG2 ARG A1123       4.022   7.775  46.510  1.00  0.00           H
ATOM   3211  HD2 ARG A1123       5.843   8.668  48.719  1.00  0.00           H
ATOM   3212  HD3 ARG A1123       4.164   8.976  48.939  1.00  0.00           H
ATOM   3213  HE  ARG A1123       6.093   9.955  46.830  1.00  0.00           H
ATOM   3214 HH11 ARG A1123       2.753  12.060  47.822  1.00  0.00           H
ATOM   3215 HH12 ARG A1123       2.921  10.426  48.401  1.00  0.00           H
ATOM   3216 HH21 ARG A1123       4.329  12.961  46.416  1.00  0.00           H
ATOM   3217 HH22 ARG A1123       5.771  12.076  45.997  1.00  0.00           H
ATOM   3218  N   VAL A1124       6.967   4.689  44.193  1.00 39.54           N
ANISOU 3218  N   VAL A1124     3425   5302   6296   -158    576  -1467       N
ATOM   3219  CA  VAL A1124       8.076   4.116  43.420  1.00 36.91           C
ANISOU 3219  CA  VAL A1124     3104   5024   5895    -86    432  -1258       C
ATOM   3220  C   VAL A1124       8.244   4.861  42.079  1.00 42.50           C
ANISOU 3220  C   VAL A1124     3826   5433   6888   -105    409  -1271       C
ATOM   3221  O   VAL A1124       7.251   5.254  41.465  1.00 42.18           O
ANISOU 3221  O   VAL A1124     3819   5073   7136    -96    471  -1291       O
ATOM   3222  CB  VAL A1124       7.862   2.595  43.128  1.00 36.75           C
ANISOU 3222  CB  VAL A1124     3153   5011   5798     92    356   -928       C
ATOM   3223  CG1 VAL A1124       9.031   1.930  42.366  1.00 34.62           C
ANISOU 3223  CG1 VAL A1124     2867   4872   5417    163    230   -752       C
ATOM   3224  CG2 VAL A1124       7.583   1.796  44.415  1.00 37.07           C
ANISOU 3224  CG2 VAL A1124     3181   5285   5619    117    401   -867       C
ATOM   3225 HG12 VAL A1124       9.145   2.322  41.357  1.00  0.00           H
ATOM   3226 HG13 VAL A1124       9.977   2.077  42.887  1.00  0.00           H
ATOM   3227 HG21 VAL A1124       7.570   0.722  44.235  1.00  0.00           H
ATOM   3228 HG22 VAL A1124       8.329   1.990  45.181  1.00  0.00           H
ATOM   3229 HG23 VAL A1124       6.615   2.059  44.836  1.00  0.00           H
ATOM   3230  H   VAL A1124       6.100   4.813  43.690  1.00  0.00           H
ATOM   3231  HA  VAL A1124       9.004   4.229  43.979  1.00  0.00           H
ATOM   3232  HB  VAL A1124       6.979   2.483  42.498  1.00  0.00           H
ATOM   3233 HG11 VAL A1124       8.879   0.855  42.262  1.00  0.00           H
ATOM   3234  N   PHE A1125       9.507   5.018  41.651  1.00 39.82           N
ANISOU 3234  N   PHE A1125     3445   5220   6463   -129    318  -1233       N
ATOM   3235  CA  PHE A1125       9.916   5.594  40.367  1.00 39.31           C
ANISOU 3235  CA  PHE A1125     3380   4950   6605   -147    281  -1193       C
ATOM   3236  C   PHE A1125      10.674   4.532  39.557  1.00 43.38           C
ANISOU 3236  C   PHE A1125     3928   5538   7016    -15    167   -934       C
ATOM   3237  O   PHE A1125      11.370   3.701  40.141  1.00 43.26           O
ANISOU 3237  O   PHE A1125     3876   5805   6755     31    108   -859       O
ATOM   3238  CB  PHE A1125      10.812   6.824  40.615  1.00 42.27           C
ANISOU 3238  CB  PHE A1125     3652   5405   7002   -324    306  -1429       C
ATOM   3239  CG  PHE A1125      10.135   7.932  41.400  1.00 45.61           C
ANISOU 3239  CG  PHE A1125     4043   5672   7614   -455    447  -1716       C
ATOM   3240  CD1 PHE A1125       9.168   8.752  40.780  1.00 48.36           C
ANISOU 3240  CD1 PHE A1125     4406   5628   8342   -470    520  -1731       C
ATOM   3241  CD2 PHE A1125      10.332   8.034  42.794  1.00 50.44           C
ANISOU 3241  CD2 PHE A1125     4600   6537   8029   -559    514  -1965       C
ATOM   3242  CE1 PHE A1125       8.460   9.675  41.538  1.00 52.29           C
ANISOU 3242  CE1 PHE A1125     4861   5943   9065   -573    672  -1997       C
ATOM   3243  CE2 PHE A1125       9.628   8.978  43.526  1.00 55.49           C
ANISOU 3243  CE2 PHE A1125     5204   7022   8858   -679    670  -2269       C
ATOM   3244  CZ  PHE A1125       8.696   9.794  42.901  1.00 54.17           C
ANISOU 3244  CZ  PHE A1125     5050   6418   9114   -677    755  -2287       C
ATOM   3245  HZ  PHE A1125       8.142  10.520  43.479  1.00  0.00           H
ATOM   3246  H   PHE A1125      10.264   4.676  42.230  1.00  0.00           H
ATOM   3247  HA  PHE A1125       9.041   5.904  39.793  1.00  0.00           H
ATOM   3248  HB3 PHE A1125      11.123   7.238  39.656  1.00  0.00           H
ATOM   3249  HB2 PHE A1125      11.729   6.532  41.130  1.00  0.00           H
ATOM   3250  HD1 PHE A1125       8.964   8.654  39.723  1.00  0.00           H
ATOM   3251  HD2 PHE A1125      11.034   7.381  43.294  1.00  0.00           H
ATOM   3252  HE1 PHE A1125       7.712  10.295  41.069  1.00  0.00           H
ATOM   3253  HE2 PHE A1125       9.798   9.071  44.587  1.00  0.00           H
ATOM   3254  N   MET A1126      10.509   4.579  38.226  1.00 39.14           N
ANISOU 3254  N   MET A1126     3451   4753   6667     49    143   -791       N
ATOM   3255  CA  MET A1126      11.009   3.581  37.278  1.00 37.98           C
ANISOU 3255  CA  MET A1126     3338   4638   6456    165     62   -586       C
ATOM   3256  C   MET A1126      11.594   4.307  36.053  1.00 45.06           C
ANISOU 3256  C   MET A1126     4218   5407   7495    120     39   -545       C
ATOM   3257  O   MET A1126      12.625   4.966  36.186  1.00 47.67           O
ANISOU 3257  O   MET A1126     4467   5866   7778     39     25   -609       O
ATOM   3258  CG  MET A1126       9.542   1.565  38.022  1.00 43.11           C
ANISOU 3258  CG  MET A1126     4086   5334   6961    360     69   -405       C
ATOM   3259  SD  MET A1126       7.871   0.887  37.889  1.00 46.72           S
ANISOU 3259  SD  MET A1126     4632   5583   7538    436    113   -321       S
ATOM   3260  CE  MET A1126       6.993   2.063  38.942  1.00 44.64           C
ANISOU 3260  CE  MET A1126     4332   5264   7366    310    220   -540       C
ATOM   3261  CB  MET A1126       9.865   2.592  36.930  1.00 39.13           C
ANISOU 3261  CB  MET A1126     3579   4664   6627    298     55   -434       C
ATOM   3262  HE2 MET A1126       7.242   1.896  39.989  1.00  0.00           H
ATOM   3263  HE3 MET A1126       7.269   3.084  38.682  1.00  0.00           H
ATOM   3264  H   MET A1126       9.966   5.331  37.825  1.00  0.00           H
ATOM   3265  HA  MET A1126      11.839   3.020  37.712  1.00  0.00           H
ATOM   3266  HB3 MET A1126      10.140   2.008  36.050  1.00  0.00           H
ATOM   3267  HB2 MET A1126       8.964   3.142  36.657  1.00  0.00           H
ATOM   3268  HG3 MET A1126       9.665   1.972  39.023  1.00  0.00           H
ATOM   3269  HG2 MET A1126      10.248   0.742  37.941  1.00  0.00           H
ATOM   3270  HE1 MET A1126       5.918   1.939  38.821  1.00  0.00           H
ATOM   3271  N   LEU A1127      10.935   4.162  34.888  1.00 41.33           N
ANISOU 3271  N   LEU A1127     3807   4707   7189    159     36   -432       N
ATOM   3272  CA  LEU A1127      11.335   4.667  33.569  1.00 41.96           C
ANISOU 3272  CA  LEU A1127     3869   4695   7379    121     11   -341       C
ATOM   3273  C   LEU A1127      11.358   6.206  33.456  1.00 45.73           C
ANISOU 3273  C   LEU A1127     4271   5051   8054    -23     62   -431       C
ATOM   3274  O   LEU A1127      11.971   6.730  32.527  1.00 46.49           O
ANISOU 3274  O   LEU A1127     4329   5112   8222    -71     47   -340       O
ATOM   3275  CD1 LEU A1127       9.158   2.090  31.477  1.00 47.63           C
ANISOU 3275  CD1 LEU A1127     4781   5165   8151    341    -85      7       C
ATOM   3276  CD2 LEU A1127      11.497   1.736  32.473  1.00 49.06           C
ANISOU 3276  CD2 LEU A1127     4900   5689   8050    379    -83    -85       C
ATOM   3277  CB  LEU A1127      10.393   4.073  32.494  1.00 41.88           C
ANISOU 3277  CB  LEU A1127     3929   4525   7459    190    -17   -186       C
ATOM   3278  CG  LEU A1127      10.179   2.538  32.545  1.00 47.29           C
ANISOU 3278  CG  LEU A1127     4690   5267   8012    316    -53   -111       C
ATOM   3279  HB2 LEU A1127      10.770   4.343  31.506  1.00  0.00           H
ATOM   3280  HB3 LEU A1127       9.417   4.554  32.582  1.00  0.00           H
ATOM   3281  HG  LEU A1127       9.719   2.300  33.504  1.00  0.00           H
ATOM   3282 HD11 LEU A1127       8.355   1.507  31.928  1.00  0.00           H
ATOM   3283 HD12 LEU A1127       8.692   2.939  30.976  1.00  0.00           H
ATOM   3284 HD13 LEU A1127       9.606   1.475  30.696  1.00  0.00           H
ATOM   3285 HD21 LEU A1127      11.432   0.880  31.802  1.00  0.00           H
ATOM   3286 HD22 LEU A1127      12.331   2.346  32.128  1.00  0.00           H
ATOM   3287 HD23 LEU A1127      11.765   1.347  33.456  1.00  0.00           H
ATOM   3288  H   LEU A1127      10.096   3.602  34.886  1.00  0.00           H
ATOM   3289  HA  LEU A1127      12.353   4.320  33.389  1.00  0.00           H
ATOM   3290  N   HIS A1128      10.707   6.888  34.410  1.00 41.60           N
ANISOU 3290  N   HIS A1128     3718   4454   7632    -97    136   -609       N
ATOM   3291  CA  HIS A1128      10.768   8.328  34.634  1.00 41.75           C
ANISOU 3291  CA  HIS A1128     3655   4323   7884   -244    212   -746       C
ATOM   3292  C   HIS A1128      11.016   8.552  36.138  1.00 46.45           C
ANISOU 3292  C   HIS A1128     4200   5058   8390   -338    273  -1026       C
ATOM   3293  O   HIS A1128      10.658   7.698  36.955  1.00 47.41           O
ANISOU 3293  O   HIS A1128     4357   5360   8295   -276    260  -1070       O
ATOM   3294  CB  HIS A1128       9.464   8.979  34.105  1.00 42.14           C
ANISOU 3294  CB  HIS A1128     3706   4034   8272   -246    269   -672       C
ATOM   3295  CG  HIS A1128       8.305   9.053  35.070  1.00 45.59           C
ANISOU 3295  CG  HIS A1128     4165   4356   8801   -215    345   -794       C
ATOM   3296  ND1 HIS A1128       8.177  10.097  35.989  1.00 48.73           N
ANISOU 3296  ND1 HIS A1128     4505   4708   9304   -319    461  -1073       N
ATOM   3297  CD2 HIS A1128       7.256   8.173  35.245  1.00 45.53           C
ANISOU 3297  CD2 HIS A1128     4218   4278   8802   -103    330   -683       C
ATOM   3298  CE1 HIS A1128       7.098   9.800  36.694  1.00 47.61           C
ANISOU 3298  CE1 HIS A1128     4392   4483   9214   -257    519  -1117       C
ATOM   3299  NE2 HIS A1128       6.505   8.675  36.294  1.00 46.03           N
ANISOU 3299  NE2 HIS A1128     4261   4260   8969   -127    440   -877       N
ATOM   3300  HD2 HIS A1128       7.005   7.253  34.739  1.00  0.00           H
ATOM   3301  HE1 HIS A1128       6.751  10.406  37.515  1.00  0.00           H
ATOM   3302  H   HIS A1128      10.241   6.369  35.140  1.00  0.00           H
ATOM   3303  HA  HIS A1128      11.612   8.740  34.077  1.00  0.00           H
ATOM   3304  HB2 HIS A1128       9.129   8.474  33.198  1.00  0.00           H
ATOM   3305  HB3 HIS A1128       9.684   9.998  33.796  1.00  0.00           H
ATOM   3306  HE2 HIS A1128       5.673   8.268  36.696  1.00  0.00           H
ATOM   3307  N   GLN A1129      11.604   9.711  36.473  1.00 43.10           N
ANISOU 3307  N   GLN A1129     3685   4569   8122   -498    340  -1214       N
ATOM   3308  CA  GLN A1129      11.940  10.106  37.845  1.00 43.58           C
ANISOU 3308  CA  GLN A1129     3682   4779   8096   -624    407  -1530       C
ATOM   3309  C   GLN A1129      11.410  11.509  38.196  1.00 50.30           C
ANISOU 3309  C   GLN A1129     4477   5322   9314   -755    554  -1752       C
ATOM   3310  O   GLN A1129      11.991  12.183  39.047  1.00 53.88           O
ANISOU 3310  O   GLN A1129     4841   5840   9792   -925    622  -2043       O
ATOM   3311  CB  GLN A1129      13.458   9.921  38.089  1.00 45.34           C
ANISOU 3311  CB  GLN A1129     3821   5329   8076   -715    340  -1608       C
ATOM   3312  CG  GLN A1129      13.883   8.440  38.192  1.00 43.44           C
ANISOU 3312  CG  GLN A1129     3612   5421   7472   -579    224  -1447       C
ATOM   3313  CD  GLN A1129      15.393   8.249  38.365  1.00 56.08           C
ANISOU 3313  CD  GLN A1129     5117   7295   8897   -625    141  -1417       C
ATOM   3314  OE1 GLN A1129      16.158   9.210  38.401  1.00 50.93           O
ANISOU 3314  OE1 GLN A1129     4366   6636   8350   -786    164  -1554       O
ATOM   3315  NE2 GLN A1129      15.831   6.993  38.458  1.00 52.87           N
ANISOU 3315  NE2 GLN A1129     4724   7124   8240   -482     49  -1235       N
ATOM   3316 HE21 GLN A1129      16.823   6.812  38.542  1.00  0.00           H
ATOM   3317 HE22 GLN A1129      15.188   6.216  38.418  1.00  0.00           H
ATOM   3318  H   GLN A1129      11.849  10.373  35.750  1.00  0.00           H
ATOM   3319  HA  GLN A1129      11.421   9.456  38.551  1.00  0.00           H
ATOM   3320  HB3 GLN A1129      13.757  10.415  39.015  1.00  0.00           H
ATOM   3321  HB2 GLN A1129      14.012  10.417  37.290  1.00  0.00           H
ATOM   3322  HG3 GLN A1129      13.578   7.893  37.301  1.00  0.00           H
ATOM   3323  HG2 GLN A1129      13.371   7.970  39.031  1.00  0.00           H
ATOM   3324  N   ASP A1130      10.286  11.911  37.571  1.00 44.69           N
ANISOU 3324  N   ASP A1130     3804   4273   8902   -673    606  -1617       N
ATOM   3325  CA  ASP A1130       9.538  13.124  37.905  1.00 45.56           C
ANISOU 3325  CA  ASP A1130     3855   4039   9418   -752    761  -1788       C
ATOM   3326  C   ASP A1130       8.805  12.886  39.239  1.00 49.30           C
ANISOU 3326  C   ASP A1130     4337   4625   9771   -767    855  -2071       C
ATOM   3327  O   ASP A1130       7.865  12.091  39.288  1.00 48.04           O
ANISOU 3327  O   ASP A1130     4243   4462   9550   -637    850  -1967       O
ATOM   3328  CB  ASP A1130       8.573  13.523  36.763  1.00 46.26           C
ANISOU 3328  CB  ASP A1130     3961   3784   9830   -636    766  -1501       C
ATOM   3329  CG  ASP A1130       7.992  14.942  36.859  1.00 49.48           C
ANISOU 3329  CG  ASP A1130     4275   3783  10744   -708    929  -1616       C
ATOM   3330  OD1 ASP A1130       7.874  15.483  37.981  1.00 51.26           O
ANISOU 3330  OD1 ASP A1130     4448   3966  11062   -816   1072  -1981       O
ATOM   3331  OD2 ASP A1130       7.602  15.453  35.789  1.00 46.44           O
ANISOU 3331  OD2 ASP A1130     3858   3125  10664   -656    919  -1338       O
ATOM   3332  H   ASP A1130       9.850  11.300  36.894  1.00  0.00           H
ATOM   3333  HA  ASP A1130      10.257  13.937  38.032  1.00  0.00           H
ATOM   3334  HB3 ASP A1130       7.740  12.822  36.710  1.00  0.00           H
ATOM   3335  HB2 ASP A1130       9.115  13.447  35.819  1.00  0.00           H
ATOM   3336  N   LEU A1131       9.279  13.578  40.288  1.00 47.40           N
ANISOU 3336  N   LEU A1131     4020   4516   9474   -942    939  -2435       N
ATOM   3337  CA  LEU A1131       8.870  13.425  41.687  1.00 47.30           C
ANISOU 3337  CA  LEU A1131     3994   4707   9271  -1002   1035  -2757       C
ATOM   3338  C   LEU A1131       7.400  13.779  41.983  1.00 53.38           C
ANISOU 3338  C   LEU A1131     4769   5198  10316   -945   1193  -2854       C
ATOM   3339  O   LEU A1131       6.887  13.364  43.022  1.00 53.05           O
ANISOU 3339  O   LEU A1131     4736   5366  10053   -950   1257  -3036       O
ATOM   3340  CB  LEU A1131       9.817  14.259  42.580  1.00 49.07           C
ANISOU 3340  CB  LEU A1131     4112   5106   9426  -1238   1104  -3163       C
ATOM   3341  CG  LEU A1131      11.311  13.868  42.485  1.00 51.57           C
ANISOU 3341  CG  LEU A1131     4398   5822   9376  -1303    944  -3108       C
ATOM   3342  CD1 LEU A1131      12.189  14.849  43.290  1.00 54.36           C
ANISOU 3342  CD1 LEU A1131     4626   6352   9676  -1558   1012  -3531       C
ATOM   3343  CD2 LEU A1131      11.565  12.398  42.882  1.00 50.48           C
ANISOU 3343  CD2 LEU A1131     4319   6103   8756  -1176    814  -2931       C
ATOM   3344  HB3 LEU A1131       9.503  14.177  43.622  1.00  0.00           H
ATOM   3345  HB2 LEU A1131       9.705  15.312  42.317  1.00  0.00           H
ATOM   3346  HG  LEU A1131      11.621  13.975  41.444  1.00  0.00           H
ATOM   3347 HD11 LEU A1131      12.979  15.264  42.662  1.00  0.00           H
ATOM   3348 HD12 LEU A1131      11.614  15.690  43.678  1.00  0.00           H
ATOM   3349 HD13 LEU A1131      12.671  14.377  44.146  1.00  0.00           H
ATOM   3350 HD21 LEU A1131      12.478  12.281  43.463  1.00  0.00           H
ATOM   3351 HD22 LEU A1131      10.750  11.988  43.478  1.00  0.00           H
ATOM   3352 HD23 LEU A1131      11.669  11.771  41.995  1.00  0.00           H
ATOM   3353  H   LEU A1131      10.048  14.213  40.131  1.00  0.00           H
ATOM   3354  HA  LEU A1131       8.990  12.374  41.940  1.00  0.00           H
ATOM   3355  N   ARG A1132       6.754  14.524  41.072  1.00 51.93           N
ANISOU 3355  N   ARG A1132     4568   4568  10596   -882   1252  -2701       N
ATOM   3356  CA  ARG A1132       5.350  14.926  41.144  1.00 52.91           C
ANISOU 3356  CA  ARG A1132     4670   4394  11039   -809   1403  -2757       C
ATOM   3357  C   ARG A1132       4.366  13.794  40.778  1.00 57.88           C
ANISOU 3357  C   ARG A1132     5389   5103  11500   -617   1302  -2445       C
ATOM   3358  O   ARG A1132       3.180  13.926  41.080  1.00 58.82           O
ANISOU 3358  O   ARG A1132     5491   5068  11788   -544   1410  -2479       O
ATOM   3359  NH2 ARG A1132       4.966  19.494  36.751  1.00 54.64           N
ANISOU 3359  NH2 ARG A1132     4525   2744  13493   -766   1582  -1841       N
ATOM   3360  CB  ARG A1132       5.119  16.128  40.205  1.00 51.26           C
ANISOU 3360  CB  ARG A1132     4382   3682  11412   -797   1487  -2644       C
ATOM   3361  CG  ARG A1132       6.104  17.305  40.359  1.00 58.22           C
ANISOU 3361  CG  ARG A1132     5162   4371  12588   -984   1600  -2903       C
ATOM   3362  CD  ARG A1132       5.884  18.390  39.295  1.00 61.29           C
ANISOU 3362  CD  ARG A1132     5477   4275  13534   -937   1642  -2641       C
ATOM   3363  NE  ARG A1132       6.229  17.918  37.946  1.00 59.99           N
ANISOU 3363  NE  ARG A1132     5369   4180  13247   -840   1437  -2169       N
ATOM   3364  CZ  ARG A1132       5.786  18.433  36.787  1.00 65.73           C
ANISOU 3364  CZ  ARG A1132     6045   4593  14337   -768   1414  -1813       C
ATOM   3365  NH1 ARG A1132       6.168  17.861  35.640  1.00 48.28           N
ANISOU 3365  NH1 ARG A1132     3887   2522  11937   -698   1229  -1421       N
ATOM   3366  H   ARG A1132       7.249  14.813  40.238  1.00  0.00           H
ATOM   3367  HA  ARG A1132       5.127  15.241  42.166  1.00  0.00           H
ATOM   3368  HB2 ARG A1132       4.105  16.497  40.347  1.00  0.00           H
ATOM   3369  HB3 ARG A1132       5.172  15.776  39.176  1.00  0.00           H
ATOM   3370  HG3 ARG A1132       7.111  16.917  40.203  1.00  0.00           H
ATOM   3371  HG2 ARG A1132       6.100  17.731  41.362  1.00  0.00           H
ATOM   3372  HD3 ARG A1132       6.328  19.351  39.555  1.00  0.00           H
ATOM   3373  HD2 ARG A1132       4.810  18.553  39.245  1.00  0.00           H
ATOM   3374  HE  ARG A1132       6.869  17.128  37.905  1.00  0.00           H
ATOM   3375 HH11 ARG A1132       5.850  18.202  34.744  1.00  0.00           H
ATOM   3376 HH12 ARG A1132       6.760  17.030  35.664  1.00  0.00           H
ATOM   3377 HH21 ARG A1132       4.631  19.855  35.871  1.00  0.00           H
ATOM   3378 HH22 ARG A1132       4.661  19.942  37.612  1.00  0.00           H
ATOM   3379  N   PHE A1133       4.862  12.723  40.126  1.00 52.20           N
[truncated: 111,322 more chars]
