# Supplementary material for: Mimicking H3 Substrate Arginine in the Design of G9a Lysine Methyltransferase Inhibitors for Cancer Therapy: A Computational Study for Structure-Based Drug Design
Source: ACS Omega. 2021 Feb 22;6(9):6100–11. doi: 10.1021/acsomega.0c04710 (PMC7948220; doi:10.1021/acsomega.0c04710)
Supplement: Supplementary file 8 — ao0c04710_si_008.pdb [file ao0c04710_si_008.pdb]

HEADER    TRANSFERASE/TRANSFERASE INHIBITOR       15-APR-11   3RJW
TITLE     CRYSTAL STRUCTURE OF HISTONE LYSINE METHYLTRANSFERASE G9A WI
TITLE    2 INHIBITOR
EXPDTA    X-RAY DIFFRACTION
REMARK   4 3RJW COMPLIES WITH FORMAT V. 3.30,
REMARK 888
REMARK 888 WRITTEN BY MAESTRO (A PRODUCT OF SCHRODINGER, LLC)
REMARK   2 RESOLUTION.    2.56 ANGSTROMS
REMARK 200  TEMPERATURE           (KELVIN) : 100.00
REMARK 200  PH                             : 6.50
REMARK 350 BIOMOLECULE:  1
REMARK 350 APPLY THE FOLLOWING TO CHAINS: A, B
REMARK 350   BIOMT1  1   1.000000 0.000000 0.000000   0.000000
REMARK 350   BIOMT2  1   0.000000 1.000000 0.000000   0.000000
REMARK 350   BIOMT3  1   0.000000 0.000000 1.000000   0.000000
SEQRES   1 A  270  THR GLU LYS ILE ILE CYS ARG ASP VAL ALA ARG GLY TYR
SEQRES   2 A  270  GLU ASN VAL PRO ILE PRO CYS VAL ASN GLY VAL ASP GLY
SEQRES   3 A  270  GLU PRO CYS PRO GLU ASP TYR LYS TYR ILE SER GLU ASN
SEQRES   4 A  270  CYS GLU THR SER THR MET ASN ILE ASP ARG ASN ILE THR
SEQRES   5 A  270  HIS LEU GLN HIS CYS THR CYS VAL ASP ASP CYS SER SER
SEQRES   6 A  270  SER ASN CYS LEU CYS GLY GLN LEU SER ILE ARG CYS TRP
SEQRES   7 A  270  TYR ASP LYS ASP GLY ARG LEU LEU GLN GLU PHE ASN LYS
SEQRES   8 A  270  ILE GLU PRO PRO LEU ILE PHE GLU CYS ASN GLN ALA CYS
SEQRES   9 A  270  SER CYS TRP ARG ASN CYS LYS ASN ARG VAL VAL GLN SER
SEQRES  10 A  270  GLY ILE LYS VAL ARG LEU GLN LEU TYR ARG THR ALA LYS
SEQRES  11 A  270  MET GLY TRP GLY VAL ARG ALA LEU GLN THR ILE PRO GLN
SEQRES  12 A  270  GLY THR PHE ILE CYS GLU TYR VAL GLY GLU LEU ILE SER
SEQRES  13 A  270  ASP ALA GLU ALA ASP VAL ARG GLU ASP ASP SER TYR LEU
SEQRES  14 A  270  PHE ASP LEU ASP ASN LYS ASP GLY GLU VAL TYR CYS ILE
SEQRES  15 A  270  ASP ALA ARG TYR TYR GLY ASN ILE SER ARG PHE ILE ASN
SEQRES  16 A  270  HIS LEU CYS ASP PRO ASN ILE ILE PRO VAL ARG VAL PHE
SEQRES  17 A  270  MET LEU HIS GLN ASP LEU ARG PHE PRO ARG ILE ALA PHE
SEQRES  18 A  270  PHE SER SER ARG ASP ILE ARG THR GLY GLU GLU LEU GLY
SEQRES  19 A  270  PHE ASP TYR GLY ASP ARG PHE TRP ASP ILE LYS SER LYS
SEQRES  20 A  270  TYR PHE THR CYS GLN CYS GLY SER GLU LYS CYS LYS HIS
SEQRES  21 A  270  SER ALA GLU ALA ILE ALA LEU GLU GLN SER
HET     ZN  A1394       1
HET     ZN  A1395       1
HET     ZN  A1396       1
HET     ZN  A1397       1
HET    SAH  A1198      26
HET    CIQ  A2000      37
HETNAM      ZN ZINC ION
HETNAM     SAH S-ADENOSYL-L-HOMOCYSTEINE
HETNAM     CIQ 2-CYCLOHEXYL-6-METHOXY-N-[1-(1-METHYLETHYL)PIPERIDIN-4-
HETNAM   2 CIQ  YL]-7-(3-PYRROLIDIN-1-YLPROPOXY)QUINAZOLIN-4-AMINE
FORMUL   2   ZN    4(ZN 2+)
FORMUL   6  SAH    C14 H20 N6 O5 S
FORMUL   7  CIQ    C30 H47 N5 O2
FORMUL   8  HOH   *2(H2 0)
HELIX    1   1 LEU A  986  LEU A  990  1                                   5
HELIX    2   2 ASP A 1074  ALA A 1077  1                                   4
HELIX    3   3 ASP A 1156  ILE A 1161  1                                   6
HELIX    4   4 ALA A 1179  GLN A 1186  1                                   8
SHEET    1   1 1 LYS A 920  CYS A 923  0
SHEET    2   2 1 CYS A 937  ASN A 939  0
SHEET    3   3 1 LYS A 951  TYR A 952  0
SHEET    4   4 1 CYS A 957  GLU A 958  0
SHEET    5   5 1 ILE A1014  PHE A1015  0
SHEET    6   6 1 LEU A1040  ARG A1044  0
SHEET    7   7 1 TRP A1050  ALA A1054  0
SHEET    8   8 1 PHE A1063  SER A1073  0
SHEET    9   9 1 LEU A1086  ASP A1090  0
SHEET   10  10 1 VAL A1096  ASP A1100  0
SHEET   11  11 1 TYR A1104  GLY A1105  0
SHEET   12  12 1 ASN A1112  HIS A1113  0
SHEET   13  13 1 ILE A1119  PHE A1125  0
SHEET   14  14 1 ILE A1136  SER A1140  0
SHEET   15  15 1 GLY A1151  PHE A1152  0
TURN     1   1 THR A 918  GLU A 919
TURN     2   2 ARG A 924  PRO A 936
TURN     3   3 GLY A 940  TYR A 950
TURN     4   4 ILE A 953  ASN A 956
TURN     5   5 THR A 959  CYS A 985
TURN     6   6 SER A 991  LEU A1013
TURN     7   7 GLU A1016  ARG A1039
TURN     8   8 THR A1045  LYS A1047
TURN     9   9 SAH A1198  SAH A1198
TURN    10  10 LYS A1047  GLY A1049
TURN    11  11 LEU A1055  THR A1062
TURN    12  12 ASP A1078  TYR A1085
TURN    13  13 ASN A1091  GLU A1095
TURN    14  14 ALA A1101  TYR A1103
TURN    15  15 ASN A1106  ILE A1111
TURN    16  16 LEU A1114  ASN A1118
TURN    17  17 MET A1126  ARG A1135
TURN    18  18 SER A1141  LEU A1150
TURN    19  19 ASP A1153  GLY A1155
TURN    20  20 LYS A1162  LYS A1162
TURN    21  21 SER A1163  SER A1178
TURN    22  22 SER A1187  SER A1187
CRYST1   56.580   78.083   70.252  90.00  92.16  90.00 P 1 21 1      4
ATOM      1  N   THR A 918     -25.157 -19.948  44.195  1.00 74.92           N
ANISOU    1  N   THR A 918     6459   5977  16030   -908   2240   2553       N
ATOM      2  CA  THR A 918     -23.971 -20.617  43.619  1.00 74.77           C
ANISOU    2  CA  THR A 918     6641   5807  15961   -836   2159   2560       C
ATOM      3  C   THR A 918     -23.091 -19.562  42.899  1.00 76.71           C
ANISOU    3  C   THR A 918     7025   6176  15944   -708   1970   2312       C
ATOM      4  O   THR A 918     -23.603 -18.732  42.142  1.00 77.05           O
ANISOU    4  O   THR A 918     6998   6308  15968   -723   1854   2103       O
ATOM      5  CB  THR A 918     -24.298 -21.774  42.622  1.00 83.04           C
ANISOU    5  CB  THR A 918     7678   6488  17385   -986   2112   2526       C
ATOM      6  OG1 THR A 918     -25.050 -21.344  41.498  1.00  0.00           O
ATOM      7  CG2 THR A 918     -25.060 -22.934  43.283  1.00  0.00           C
ATOM      8  H1  THR A 918     -25.740 -20.616  44.680  1.00  0.00           H
ATOM      9  H2  THR A 918     -24.880 -19.273  44.894  1.00  0.00           H
ATOM     10  HA  THR A 918     -23.393 -21.045  44.440  1.00  0.00           H
ATOM     11  HB  THR A 918     -23.363 -22.183  42.233  1.00  0.00           H
ATOM     12  HG1 THR A 918     -25.851 -20.926  41.824  1.00  0.00           H
ATOM     13 HG21 THR A 918     -25.230 -23.746  42.575  1.00  0.00           H
ATOM     14 HG22 THR A 918     -24.498 -23.344  44.123  1.00  0.00           H
ATOM     15 HG23 THR A 918     -26.033 -22.614  43.659  1.00  0.00           H
ATOM     16  N   GLU A 919     -21.769 -19.623  43.152  1.00 69.88           N
ANISOU   16  N   GLU A 919     6339   5324  14888   -578   1946   2362       N
ATOM     17  CA  GLU A 919     -20.771 -18.768  42.508  1.00 65.62           C
ANISOU   17  CA  GLU A 919     5937   4900  14096   -456   1785   2158       C
ATOM     18  C   GLU A 919     -20.582 -19.136  41.027  1.00 69.07           C
ANISOU   18  C   GLU A 919     6431   5131  14680   -516   1592   1918       C
ATOM     19  O   GLU A 919     -20.443 -20.316  40.702  1.00 69.53           O
ANISOU   19  O   GLU A 919     6514   4929  14974   -592   1598   1937       O
ATOM     20  CB  GLU A 919     -19.448 -18.799  43.308  1.00 65.73           C
ANISOU   20  CB  GLU A 919     6093   5026  13855   -307   1838   2318       C
ATOM     21  CG  GLU A 919     -18.362 -17.846  42.762  1.00 64.14           C
ANISOU   21  CG  GLU A 919     6020   4985  13366   -180   1703   2136       C
ATOM     22  CD  GLU A 919     -17.083 -17.864  43.600  1.00 74.24           C
ANISOU   22  CD  GLU A 919     7423   6343  14444    -53   1734   2300       C
ATOM     23  OE1 GLU A 919     -16.085 -18.432  43.104  1.00 62.26           O
ANISOU   23  OE1 GLU A 919     5996   4622  13039    -25   1666   2298       O
ATOM     24  OE2 GLU A 919     -17.111 -17.291  44.711  1.00 62.02           O
ANISOU   24  OE2 GLU A 919     5864   5068  12633     13   1836   2433       O
ATOM     25  H   GLU A 919     -21.411 -20.325  43.783  1.00  0.00           H
ATOM     26  HA  GLU A 919     -21.148 -17.750  42.553  1.00  0.00           H
ATOM     27  HB3 GLU A 919     -19.057 -19.818  43.327  1.00  0.00           H
ATOM     28  HB2 GLU A 919     -19.658 -18.540  44.347  1.00  0.00           H
ATOM     29  HG3 GLU A 919     -18.742 -16.824  42.739  1.00  0.00           H
ATOM     30  HG2 GLU A 919     -18.101 -18.101  41.735  1.00  0.00           H
ATOM     31  N   LYS A 920     -20.575 -18.102  40.173  1.00 65.64           N
ANISOU   31  N   LYS A 920     6013   4819  14109   -485   1431   1692       N
ATOM     32  CA  LYS A 920     -20.385 -18.203  38.729  1.00 65.11           C
ANISOU   32  CA  LYS A 920     5991   4638  14112   -547   1237   1455       C
ATOM     33  C   LYS A 920     -19.275 -17.236  38.304  1.00 65.74           C
ANISOU   33  C   LYS A 920     6207   4860  13911   -413   1112   1329       C
ATOM     34  O   LYS A 920     -19.178 -16.144  38.864  1.00 63.07           O
ANISOU   34  O   LYS A 920     5884   4721  13358   -300   1150   1374       O
ATOM     35  CB  LYS A 920     -21.706 -17.848  38.014  1.00 68.78           C
ANISOU   35  CB  LYS A 920     6279   5119  14735   -692   1138   1324       C
ATOM     36  CG  LYS A 920     -22.854 -18.826  38.321  1.00  0.00           C
ATOM     37  CD  LYS A 920     -24.150 -18.476  37.580  1.00  0.00           C
ATOM     38  CE  LYS A 920     -25.302 -19.418  37.956  1.00  0.00           C
ATOM     39  NZ  LYS A 920     -26.539 -19.062  37.242  1.00  0.00           N
ATOM     40  HA  LYS A 920     -20.085 -19.215  38.448  1.00  0.00           H
ATOM     41  HB2 LYS A 920     -22.011 -16.834  38.282  1.00  0.00           H
ATOM     42  HB3 LYS A 920     -21.539 -17.839  36.935  1.00  0.00           H
ATOM     43  H   LYS A 920     -20.704 -17.165  40.532  1.00  0.00           H
ATOM     44  HG2 LYS A 920     -22.546 -19.840  38.064  1.00  0.00           H
ATOM     45  HG3 LYS A 920     -23.056 -18.831  39.392  1.00  0.00           H
ATOM     46  HD2 LYS A 920     -24.429 -17.446  37.805  1.00  0.00           H
ATOM     47  HD3 LYS A 920     -23.975 -18.520  36.504  1.00  0.00           H
ATOM     48  HE2 LYS A 920     -25.042 -20.450  37.717  1.00  0.00           H
ATOM     49  HE3 LYS A 920     -25.491 -19.374  39.030  1.00  0.00           H
ATOM     50  HZ2 LYS A 920     -26.805 -18.117  37.480  1.00  0.00           H
ATOM     51  HZ3 LYS A 920     -26.385 -19.127  36.246  1.00  0.00           H
ATOM     52  HZ1 LYS A 920     -27.278 -19.696  37.511  1.00  0.00           H
ATOM     53  N   ILE A 921     -18.485 -17.644  37.297  1.00 62.91           N
ANISOU   53  N   ILE A 921     5942   4401  13560   -437    978   1157       N
ATOM     54  CA  ILE A 921     -17.455 -16.810  36.676  1.00 60.25           C
ANISOU   54  CA  ILE A 921     5726   4190  12978   -331    852   1031       C
ATOM     55  C   ILE A 921     -18.124 -15.886  35.645  1.00 62.06           C
ANISOU   55  C   ILE A 921     5862   4548  13171   -393    688    876       C
ATOM     56  O   ILE A 921     -18.602 -16.360  34.614  1.00 62.21           O
ANISOU   56  O   ILE A 921     5822   4504  13313   -531    575    736       O
ATOM     57  CB  ILE A 921     -16.341 -17.656  35.990  1.00 63.26           C
ANISOU   57  CB  ILE A 921     6242   4412  13382   -317    816    937       C
ATOM     58  CG1 ILE A 921     -15.606 -18.550  37.019  1.00  0.00           C
ATOM     59  CG2 ILE A 921     -15.311 -16.801  35.215  1.00  0.00           C
ATOM     60  CD1 ILE A 921     -14.792 -19.688  36.389  1.00  0.00           C
ATOM     61  H   ILE A 921     -18.632 -18.552  36.880  1.00  0.00           H
ATOM     62  HA  ILE A 921     -16.986 -16.194  37.443  1.00  0.00           H
ATOM     63  HB  ILE A 921     -16.823 -18.320  35.270  1.00  0.00           H
ATOM     64 HG12 ILE A 921     -14.945 -17.935  37.631  1.00  0.00           H
ATOM     65 HG13 ILE A 921     -16.314 -18.999  37.715  1.00  0.00           H
ATOM     66 HG21 ILE A 921     -14.515 -17.418  34.803  1.00  0.00           H
ATOM     67 HG22 ILE A 921     -15.755 -16.269  34.374  1.00  0.00           H
ATOM     68 HG23 ILE A 921     -14.844 -16.063  35.868  1.00  0.00           H
ATOM     69 HD11 ILE A 921     -14.570 -20.458  37.129  1.00  0.00           H
ATOM     70 HD12 ILE A 921     -15.335 -20.164  35.573  1.00  0.00           H
ATOM     71 HD13 ILE A 921     -13.840 -19.328  35.999  1.00  0.00           H
ATOM     72  N   ILE A 922     -18.170 -14.588  35.979  1.00 57.04           N
ANISOU   72  N   ILE A 922     5194   4095  12384   -299    682    910       N
ATOM     73  CA  ILE A 922     -18.862 -13.557  35.207  1.00 57.10           C
ANISOU   73  CA  ILE A 922     5090   4222  12385   -331    541    825       C
ATOM     74  C   ILE A 922     -17.961 -12.991  34.082  1.00 63.00           C
ANISOU   74  C   ILE A 922     5933   5038  12968   -309    366    689       C
ATOM     75  O   ILE A 922     -18.486 -12.519  33.074  1.00 64.88           O
ANISOU   75  O   ILE A 922     6078   5347  13227   -390    209    613       O
ATOM     76  CG1 ILE A 922     -19.810 -12.786  37.521  1.00 59.85           C
ANISOU   76  CG1 ILE A 922     5191   4666  12882   -295    778   1018       C
ATOM     77  CB  ILE A 922     -19.315 -12.369  36.112  1.00 59.16           C
ANISOU   77  CB  ILE A 922     5263   4612  12604   -235    630    908       C
ATOM     78  CG2 ILE A 922     -20.391 -11.507  35.425  1.00  0.00           C
ATOM     79  CD1 ILE A 922     -21.052 -13.691  37.539  1.00  0.00           C
ATOM     80  HB  ILE A 922     -18.452 -11.724  36.288  1.00  0.00           H
ATOM     81 HG12 ILE A 922     -19.007 -13.275  38.070  1.00  0.00           H
ATOM     82 HG13 ILE A 922     -20.026 -11.888  38.100  1.00  0.00           H
ATOM     83  H   ILE A 922     -17.732 -14.282  36.837  1.00  0.00           H
ATOM     84  HA  ILE A 922     -19.744 -13.998  34.738  1.00  0.00           H
ATOM     85 HG21 ILE A 922     -20.768 -10.753  36.112  1.00  0.00           H
ATOM     86 HG22 ILE A 922     -20.014 -10.991  34.543  1.00  0.00           H
ATOM     87 HG23 ILE A 922     -21.245 -12.109  35.113  1.00  0.00           H
ATOM     88 HD11 ILE A 922     -21.159 -14.178  38.508  1.00  0.00           H
ATOM     89 HD12 ILE A 922     -21.960 -13.114  37.360  1.00  0.00           H
ATOM     90 HD13 ILE A 922     -20.998 -14.477  36.787  1.00  0.00           H
ATOM     91  N   CYS A 923     -16.631 -13.087  34.252  1.00 58.38           N
ANISOU   91  N   CYS A 923     5516   4455  12211   -205    393    675       N
ATOM     92  CA  CYS A 923     -15.627 -12.701  33.262  1.00 56.36           C
ANISOU   92  CA  CYS A 923     5358   4275  11781   -174    255    557       C
ATOM     93  C   CYS A 923     -14.344 -13.500  33.546  1.00 55.72           C
ANISOU   93  C   CYS A 923     5441   4120  11609    -97    320    545       C
ATOM     94  O   CYS A 923     -13.975 -13.650  34.709  1.00 54.25           O
ANISOU   94  O   CYS A 923     5305   3938  11371      3    448    667       O
ATOM     95  CB  CYS A 923     -15.388 -11.173  33.250  1.00 55.72           C
ANISOU   95  CB  CYS A 923     5254   4352  11567    -82    206    582       C
ATOM     96  SG  CYS A 923     -14.310 -10.655  31.886  1.00 58.94           S
ANISOU   96  SG  CYS A 923     5749   4876  11770    -63     32    473       S
ATOM     97  H   CYS A 923     -16.270 -13.500  35.102  1.00  0.00           H
ATOM     98  HA  CYS A 923     -15.996 -13.003  32.280  1.00  0.00           H
ATOM     99  HB3 CYS A 923     -14.935 -10.842  34.184  1.00  0.00           H
ATOM    100  HB2 CYS A 923     -16.333 -10.638  33.149  1.00  0.00           H
ATOM    101  HG  CYS A 923     -15.205 -10.852  30.914  1.00  0.00           H
ATOM    102  N   ARG A 924     -13.689 -14.003  32.486  1.00 51.15           N
ANISOU  102  N   ARG A 924     4931   3494  11010   -147    238    400       N
ATOM    103  CA  ARG A 924     -12.461 -14.804  32.579  1.00 51.04           C
ANISOU  103  CA  ARG A 924     5055   3392  10948    -69    297    373       C
ATOM    104  C   ARG A 924     -11.195 -13.963  32.819  1.00 51.15           C
ANISOU  104  C   ARG A 924     5158   3552  10724     79    290    415       C
ATOM    105  O   ARG A 924     -10.254 -14.473  33.427  1.00 50.12           O
ANISOU  105  O   ARG A 924     5110   3379  10555    182    378    488       O
ATOM    106  NE  ARG A 924     -14.672 -18.614  32.071  1.00 74.35           N
ANISOU  106  NE  ARG A 924     7982   6622  13644   -479   -175   -378       N
ATOM    107  CB  ARG A 924     -12.312 -15.669  31.309  1.00 54.25           C
ANISOU  107  CB  ARG A 924     5495   3713  11404   -170    226    157       C
ATOM    108  CG  ARG A 924     -13.474 -16.659  31.105  1.00 65.80           C
ANISOU  108  CG  ARG A 924     6911   5357  12732   -272     44     -5       C
ATOM    109  CD  ARG A 924     -13.404 -17.873  32.044  1.00 70.26           C
ANISOU  109  CD  ARG A 924     7487   5862  13346   -410     -5   -250       C
ATOM    110  CZ  ARG A 924     -14.855 -19.842  32.585  1.00  0.00           C
ATOM    111  NH1 ARG A 924     -13.835 -20.543  33.101  1.00  0.00           N
ATOM    112  NH2 ARG A 924     -16.084 -20.373  32.585  1.00  0.00           N
ATOM    113  H   ARG A 924     -14.043 -13.836  31.555  1.00  0.00           H
ATOM    114  HA  ARG A 924     -12.558 -15.468  33.439  1.00  0.00           H
ATOM    115  HB3 ARG A 924     -11.373 -16.224  31.338  1.00  0.00           H
ATOM    116  HB2 ARG A 924     -12.247 -15.013  30.439  1.00  0.00           H
ATOM    117  HG3 ARG A 924     -13.341 -17.046  30.093  1.00  0.00           H
ATOM    118  HG2 ARG A 924     -14.455 -16.182  31.108  1.00  0.00           H
ATOM    119  HD3 ARG A 924     -13.006 -17.652  33.033  1.00  0.00           H
ATOM    120  HD2 ARG A 924     -12.706 -18.577  31.588  1.00  0.00           H
ATOM    121  HE  ARG A 924     -15.479 -18.115  31.724  1.00  0.00           H
ATOM    122 HH11 ARG A 924     -13.984 -21.465  33.483  1.00  0.00           H
ATOM    123 HH12 ARG A 924     -12.905 -20.151  33.104  1.00  0.00           H
ATOM    124 HH21 ARG A 924     -16.244 -21.294  32.965  1.00  0.00           H
ATOM    125 HH22 ARG A 924     -16.863 -19.857  32.203  1.00  0.00           H
ATOM    126  N   ASP A 925     -11.203 -12.699  32.369  1.00 44.82           N
ANISOU  126  N   ASP A 925     4328   2920   9782     84    181    378       N
ATOM    127  CA  ASP A 925     -10.128 -11.741  32.595  1.00 42.38           C
ANISOU  127  CA  ASP A 925     4086   2748   9268    196    165    396       C
ATOM    128  C   ASP A 925     -10.690 -10.335  32.354  1.00 45.29           C
ANISOU  128  C   ASP A 925     4373   3245   9589    193     94    415       C
ATOM    129  O   ASP A 925     -10.974  -9.985  31.208  1.00 45.09           O
ANISOU  129  O   ASP A 925     4308   3292   9534    132    -38    356       O
ATOM    130  CB  ASP A 925      -8.867 -12.018  31.734  1.00 43.38           C
ANISOU  130  CB  ASP A 925     4307   2902   9274    213     99    276       C
ATOM    131  CG  ASP A 925      -7.683 -11.093  32.039  1.00 52.95           C
ANISOU  131  CG  ASP A 925     5587   4241  10288    327     98    300       C
ATOM    132  OD1 ASP A 925      -7.669 -10.493  33.137  1.00 53.30           O
ANISOU  132  OD1 ASP A 925     5628   4338  10287    401    173    404       O
ATOM    133  OD2 ASP A 925      -6.770 -11.047  31.190  1.00 56.16           O
ANISOU  133  OD2 ASP A 925     6046   4711  10582    333     32    204       O
ATOM    134  HA  ASP A 925      -9.847 -11.825  33.644  1.00  0.00           H
ATOM    135  HB3 ASP A 925      -9.127 -11.909  30.679  1.00  0.00           H
ATOM    136  HB2 ASP A 925      -8.533 -13.044  31.883  1.00  0.00           H
ATOM    137  H   ASP A 925     -12.014 -12.342  31.884  1.00  0.00           H
ATOM    138  N   VAL A 926     -10.803  -9.549  33.437  1.00 42.11           N
ANISOU  138  N   VAL A 926     3942   2881   9177    260    189    500       N
ATOM    139  CA  VAL A 926     -11.219  -8.145  33.386  1.00 42.32           C
ANISOU  139  CA  VAL A 926     3881   2983   9214    274    161    515       C
ATOM    140  C   VAL A 926     -10.133  -7.213  32.803  1.00 46.13           C
ANISOU  140  C   VAL A 926     4420   3560   9548    314     70    468       C
ATOM    141  O   VAL A 926     -10.473  -6.115  32.359  1.00 48.32           O
ANISOU  141  O   VAL A 926     4616   3874   9868    309      9    487       O
ATOM    142  CG1 VAL A 926     -12.767  -8.475  35.384  1.00 47.42           C
ANISOU  142  CG1 VAL A 926     4402   3570  10045    278    410    636       C
ATOM    143  CG2 VAL A 926     -10.491  -7.423  35.803  1.00 45.64           C
ANISOU  143  CG2 VAL A 926     4359   3504   9479    410    405    567       C
ATOM    144  CB  VAL A 926     -11.639  -7.616  34.788  1.00 46.29           C
ANISOU  144  CB  VAL A 926     4337   3504   9747    328    316    569       C
ATOM    145 HG21 VAL A 926     -10.877  -7.137  36.782  1.00  0.00           H
ATOM    146 HG22 VAL A 926      -9.909  -8.332  35.932  1.00  0.00           H
ATOM    147 HG23 VAL A 926      -9.805  -6.637  35.493  1.00  0.00           H
ATOM    148  H   VAL A 926     -10.537  -9.906  34.345  1.00  0.00           H
ATOM    149  HA  VAL A 926     -12.088  -8.076  32.728  1.00  0.00           H
ATOM    150  HB  VAL A 926     -12.077  -6.629  34.633  1.00  0.00           H
ATOM    151 HG11 VAL A 926     -13.190  -8.006  36.270  1.00  0.00           H
ATOM    152 HG12 VAL A 926     -13.579  -8.606  34.669  1.00  0.00           H
ATOM    153 HG13 VAL A 926     -12.414  -9.466  35.670  1.00  0.00           H
ATOM    154  N   ALA A 927      -8.867  -7.671  32.787  1.00 38.43           N
ANISOU  154  N   ALA A 927     3566   2614   8421    355     68    425       N
ATOM    155  CA  ALA A 927      -7.731  -6.943  32.229  1.00 36.02           C
ANISOU  155  CA  ALA A 927     3318   2405   7964    390      0    384       C
ATOM    156  C   ALA A 927      -7.622  -7.003  30.699  1.00 41.90           C
ANISOU  156  C   ALA A 927     4069   3192   8659    322   -136    327       C
ATOM    157  O   ALA A 927      -6.935  -6.154  30.134  1.00 41.32           O
ANISOU  157  O   ALA A 927     4036   3210   8453    341   -190    302       O
ATOM    158  CB  ALA A 927      -6.430  -7.439  32.869  1.00 34.70           C
ANISOU  158  CB  ALA A 927     3251   2276   7657    472     74    376       C
ATOM    159  H   ALA A 927      -8.662  -8.594  33.152  1.00  0.00           H
ATOM    160  HA  ALA A 927      -7.857  -5.900  32.494  1.00  0.00           H
ATOM    161  HB1 ALA A 927      -5.600  -6.819  32.535  1.00  0.00           H
ATOM    162  HB2 ALA A 927      -6.471  -7.383  33.957  1.00  0.00           H
ATOM    163  HB3 ALA A 927      -6.196  -8.465  32.591  1.00  0.00           H
ATOM    164  N   ARG A 928      -8.287  -7.983  30.060  1.00 40.87           N
ANISOU  164  N   ARG A 928     3889   3018   8621    229   -190    297       N
ATOM    165  CA  ARG A 928      -8.273  -8.245  28.614  1.00 41.72           C
ANISOU  165  CA  ARG A 928     3987   3207   8657    134   -319    212       C
ATOM    166  C   ARG A 928      -6.890  -8.686  28.077  1.00 45.57           C
ANISOU  166  C   ARG A 928     4589   3754   8972    167   -320    112       C
ATOM    167  O   ARG A 928      -6.562  -8.386  26.928  1.00 44.83           O
ANISOU  167  O   ARG A 928     4488   3805   8742    124   -418     79       O
ATOM    168  NH2 ARG A 928      -9.575  -3.266  28.792  1.00 51.19           N
ANISOU  168  NH2 ARG A 928     4832   4500  10117    244   -410    634       N
ATOM    169  CB  ARG A 928      -8.858  -7.062  27.797  1.00 39.86           C
ANISOU  169  CB  ARG A 928     3635   3099   8411     80   -451    294       C
ATOM    170  CG  ARG A 928     -10.164  -6.449  28.341  1.00 41.73           C
ANISOU  170  CG  ARG A 928     3731   3281   8843     66   -447    405       C
ATOM    171  CD  ARG A 928     -10.840  -5.489  27.345  1.00 41.05           C
ANISOU  171  CD  ARG A 928     3502   3305   8788     37   -575    534       C
ATOM    172  NE  ARG A 928      -9.912  -4.475  26.813  1.00 45.27           N
ANISOU  172  NE  ARG A 928     4072   3941   9188     77   -625    583       N
ATOM    173  CZ  ARG A 928      -9.305  -3.492  27.501  1.00 60.46           C
ANISOU  173  CZ  ARG A 928     6015   5809  11150    174   -547    639       C
ATOM    174  NH1 ARG A 928      -8.406  -2.714  26.885  1.00 50.63           N
ANISOU  174  NH1 ARG A 928     4788   4651   9797    188   -598    688       N
ATOM    175 HH12 ARG A 928      -8.147  -2.889  25.924  1.00  0.00           H
ATOM    176 HH21 ARG A 928      -9.093  -2.534  29.299  1.00  0.00           H
ATOM    177 HH22 ARG A 928     -10.229  -3.861  29.280  1.00  0.00           H
ATOM    178  H   ARG A 928      -8.830  -8.633  30.613  1.00  0.00           H
ATOM    179  HA  ARG A 928      -8.932  -9.102  28.465  1.00  0.00           H
ATOM    180  HB2 ARG A 928      -9.029  -7.398  26.773  1.00  0.00           H
ATOM    181  HB3 ARG A 928      -8.113  -6.268  27.730  1.00  0.00           H
ATOM    182  HG3 ARG A 928     -10.057  -5.999  29.328  1.00  0.00           H
ATOM    183  HG2 ARG A 928     -10.848  -7.288  28.474  1.00  0.00           H
ATOM    184  HD2 ARG A 928     -11.603  -4.918  27.875  1.00  0.00           H
ATOM    185  HD3 ARG A 928     -11.363  -6.034  26.558  1.00  0.00           H
ATOM    186  HE  ARG A 928      -9.641  -4.613  25.849  1.00  0.00           H
ATOM    187 HH11 ARG A 928      -7.908  -2.006  27.406  1.00  0.00           H
ATOM    188  N   GLY A 929      -6.105  -9.390  28.910  1.00 42.56           N
ANISOU  188  N   GLY A 929     4296   3274   8602    247   -206     85       N
ATOM    189  CA  GLY A 929      -4.793  -9.933  28.559  1.00 41.42           C
ANISOU  189  CA  GLY A 929     4241   3161   8336    300   -182     -1       C
ATOM    190  C   GLY A 929      -3.643  -8.920  28.704  1.00 45.57           C
ANISOU  190  C   GLY A 929     4797   3812   8704    381   -188     46       C
ATOM    191  O   GLY A 929      -2.522  -9.255  28.325  1.00 46.20           O
ANISOU  191  O   GLY A 929     4929   3949   8676    415   -181    -26       O
ATOM    192  H   GLY A 929      -6.455  -9.640  29.828  1.00  0.00           H
ATOM    193  HA2 GLY A 929      -4.803 -10.326  27.541  1.00  0.00           H
ATOM    194  HA3 GLY A 929      -4.589 -10.778  29.217  1.00  0.00           H
ATOM    195  N   TYR A 930      -3.891  -7.707  29.234  1.00 42.29           N
ANISOU  195  N   TYR A 930     4341   3436   8291    408   -190    151       N
ATOM    196  CA  TYR A 930      -2.870  -6.669  29.436  1.00 40.39           C
ANISOU  196  CA  TYR A 930     4116   3298   7932    464   -190    183       C
ATOM    197  C   TYR A 930      -1.903  -6.944  30.606  1.00 47.26           C
ANISOU  197  C   TYR A 930     5038   4167   8752    564    -91    199       C
ATOM    198  O   TYR A 930      -0.783  -6.434  30.569  1.00 47.72           O
ANISOU  198  O   TYR A 930     5112   4325   8694    603    -91    196       O
ATOM    199  CB  TYR A 930      -3.546  -5.294  29.599  1.00 39.16           C
ANISOU  199  CB  TYR A 930     3883   3156   7840    445   -213    263       C
ATOM    200  CG  TYR A 930      -3.942  -4.615  28.299  1.00 39.83           C
ANISOU  200  CG  TYR A 930     3905   3320   7906    372   -333    300       C
ATOM    201  CD1 TYR A 930      -5.093  -5.022  27.593  1.00 41.13           C
ANISOU  201  CD1 TYR A 930     3986   3472   8171    297   -407    342       C
ATOM    202  CD2 TYR A 930      -3.146  -3.569  27.785  1.00 39.57           C
ANISOU  202  CD2 TYR A 930     3882   3399   7752    371   -376    315       C
ATOM    203  CE1 TYR A 930      -5.453  -4.379  26.394  1.00 40.58           C
ANISOU  203  CE1 TYR A 930     3837   3516   8068    229   -530    418       C
ATOM    204  CE2 TYR A 930      -3.504  -2.926  26.585  1.00 40.44           C
ANISOU  204  CE2 TYR A 930     3922   3609   7835    301   -486    395       C
ATOM    205  CZ  TYR A 930      -4.663  -3.327  25.891  1.00 45.42           C
ANISOU  205  CZ  TYR A 930     4464   4242   8553    232   -568    456       C
ATOM    206  OH  TYR A 930      -5.020  -2.699  24.734  1.00 44.74           O
ANISOU  206  OH  TYR A 930     4289   4292   8420    159   -691    569       O
ATOM    207  H   TYR A 930      -4.832  -7.472  29.518  1.00  0.00           H
ATOM    208  HA  TYR A 930      -2.258  -6.629  28.532  1.00  0.00           H
ATOM    209  HB3 TYR A 930      -2.845  -4.616  30.082  1.00  0.00           H
ATOM    210  HB2 TYR A 930      -4.400  -5.351  30.275  1.00  0.00           H
ATOM    211  HD1 TYR A 930      -5.700  -5.833  27.963  1.00  0.00           H
ATOM    212  HD2 TYR A 930      -2.256  -3.252  28.310  1.00  0.00           H
ATOM    213  HE1 TYR A 930      -6.335  -4.700  25.860  1.00  0.00           H
ATOM    214  HE2 TYR A 930      -2.889  -2.124  26.204  1.00  0.00           H
ATOM    215  HH  TYR A 930      -4.386  -2.032  24.460  1.00  0.00           H
ATOM    216  N   GLU A 931      -2.329  -7.742  31.599  1.00 43.34           N
ANISOU  216  N   GLU A 931     4553   3574   8340    599     -9    236       N
ATOM    217  CA  GLU A 931      -1.495  -8.193  32.718  1.00 42.70           C
ANISOU  217  CA  GLU A 931     4500   3528   8197    692     75    295       C
ATOM    218  C   GLU A 931      -0.826  -9.537  32.375  1.00 44.06           C
ANISOU  218  C   GLU A 931     4716   3647   8378    751    102    281       C
ATOM    219  O   GLU A 931      -1.292 -10.243  31.478  1.00 44.27           O
ANISOU  219  O   GLU A 931     4758   3593   8469    706     73    189       O
ATOM    220  OE1 GLU A 931      -1.039  -6.089  35.136  1.00 47.17           O
ANISOU  220  OE1 GLU A 931     5003   4333   8587    713    149    321       O
ATOM    221  OE2 GLU A 931      -2.822  -4.766  34.969  1.00 47.89           O
ANISOU  221  OE2 GLU A 931     5005   4308   8882    628    164    298       O
ATOM    222  CB  GLU A 931      -2.379  -8.330  33.981  1.00 44.38           C
ANISOU  222  CB  GLU A 931     4681   3705   8477    703    162    388       C
ATOM    223  CG  GLU A 931      -3.117  -7.045  34.421  1.00 45.15           C
ANISOU  223  CG  GLU A 931     4723   3849   8584    661    170    379       C
ATOM    224  CD  GLU A 931      -2.243  -5.871  34.870  1.00 55.53           C
ANISOU  224  CD  GLU A 931     6028   5290   9781    668    157    329       C
ATOM    225  H   GLU A 931      -3.256  -8.138  31.552  1.00  0.00           H
ATOM    226  HA  GLU A 931      -0.705  -7.465  32.910  1.00  0.00           H
ATOM    227  HB3 GLU A 931      -1.777  -8.695  34.815  1.00  0.00           H
ATOM    228  HB2 GLU A 931      -3.128  -9.103  33.806  1.00  0.00           H
ATOM    229  HG2 GLU A 931      -3.793  -7.285  35.240  1.00  0.00           H
ATOM    230  HG3 GLU A 931      -3.742  -6.684  33.610  1.00  0.00           H
ATOM    231  N   ASN A 932       0.243  -9.882  33.117  1.00 40.00           N
ANISOU  231  N   ASN A 932     4208   3187   7803    848    161    365       N
ATOM    232  CA  ASN A 932       0.986 -11.147  32.973  1.00 40.17           C
ANISOU  232  CA  ASN A 932     4249   3137   7878    933    206    383       C
ATOM    233  C   ASN A 932       0.140 -12.397  33.288  1.00 46.71           C
ANISOU  233  C   ASN A 932     5076   3761   8911    931    276    440       C
ATOM    234  O   ASN A 932       0.425 -13.463  32.744  1.00 49.09           O
ANISOU  234  O   ASN A 932     5390   3915   9345    968    320    404       O
ATOM    235  CB  ASN A 932       2.215 -11.182  33.909  1.00 34.24           C
ANISOU  235  CB  ASN A 932     3473   2525   7013   1041    240    507       C
ATOM    236  CG  ASN A 932       3.199 -10.023  33.745  1.00 43.55           C
ANISOU  236  CG  ASN A 932     4643   3891   8014   1046    181    441       C
ATOM    237  OD1 ASN A 932       3.601  -9.684  32.636  1.00 49.68           O
ANISOU  237  OD1 ASN A 932     5437   4669   8769   1016    138    319       O
ATOM    238  ND2 ASN A 932       3.620  -9.438  34.867  1.00 31.31           N
ANISOU  238  ND2 ASN A 932     3056   2519   6324   1071    184    516       N
ATOM    239  H   ASN A 932       0.571  -9.250  33.833  1.00  0.00           H
ATOM    240  HA  ASN A 932       1.322 -11.238  31.938  1.00  0.00           H
ATOM    241  HB3 ASN A 932       2.778 -12.102  33.742  1.00  0.00           H
ATOM    242  HB2 ASN A 932       1.875 -11.224  34.942  1.00  0.00           H
ATOM    243 HD21 ASN A 932       4.296  -8.687  34.826  1.00  0.00           H
ATOM    244 HD22 ASN A 932       3.247  -9.728  35.762  1.00  0.00           H
ATOM    245  N   VAL A 933      -0.853 -12.237  34.177  1.00 42.02           N
ANISOU  245  N   VAL A 933     4456   3148   8361    885    301    525       N
ATOM    246  CA  VAL A 933      -1.748 -13.287  34.652  1.00 41.45           C
ANISOU  246  CA  VAL A 933     4368   2892   8490    867    378    612       C
ATOM    247  C   VAL A 933      -3.206 -12.783  34.540  1.00 43.30           C
ANISOU  247  C   VAL A 933     4573   3085   8793    746    348    554       C
ATOM    248  O   VAL A 933      -3.448 -11.601  34.798  1.00 42.07           O
ANISOU  248  O   VAL A 933     4396   3062   8525    711    301    525       O
ATOM    249  CB  VAL A 933      -1.444 -13.629  36.143  1.00 45.08           C
ANISOU  249  CB  VAL A 933     4795   3406   8928    954    469    848       C
ATOM    250  CG1 VAL A 933      -0.028 -14.208  36.316  1.00 45.25           C
ANISOU  250  CG1 VAL A 933     4816   3423   8955   1085    503    951       C
ATOM    251  CG2 VAL A 933      -1.687 -12.497  37.166  1.00 42.98           C
ANISOU  251  CG2 VAL A 933     4502   3380   8449    941    460    889       C
ATOM    252 HG21 VAL A 933      -1.351 -12.796  38.158  1.00  0.00           H
ATOM    253 HG22 VAL A 933      -1.141 -11.592  36.898  1.00  0.00           H
ATOM    254 HG23 VAL A 933      -2.742 -12.241  37.260  1.00  0.00           H
ATOM    255  H   VAL A 933      -1.029 -11.317  34.555  1.00  0.00           H
ATOM    256  HA  VAL A 933      -1.600 -14.179  34.045  1.00  0.00           H
ATOM    257  HB  VAL A 933      -2.123 -14.436  36.415  1.00  0.00           H
ATOM    258 HG11 VAL A 933       0.144 -14.548  37.337  1.00  0.00           H
ATOM    259 HG12 VAL A 933       0.133 -15.061  35.655  1.00  0.00           H
ATOM    260 HG13 VAL A 933       0.739 -13.465  36.093  1.00  0.00           H
ATOM    261  N   PRO A 934      -4.155 -13.665  34.144  1.00 40.80           N
ANISOU  261  N   PRO A 934     4239   2576   8686    677    380    537       N
ATOM    262  CA  PRO A 934      -5.574 -13.288  34.044  1.00 39.46           C
ANISOU  262  CA  PRO A 934     4013   2390   8589    566    353    513       C
ATOM    263  C   PRO A 934      -6.231 -13.096  35.423  1.00 44.00           C
ANISOU  263  C   PRO A 934     4542   3034   9140    591    436    677       C
ATOM    264  O   PRO A 934      -5.954 -13.866  36.347  1.00 45.56           O
ANISOU  264  O   PRO A 934     4744   3231   9337    664    531    838       O
ATOM    265  CG  PRO A 934      -5.347 -15.651  33.582  1.00 48.15           C
ANISOU  265  CG  PRO A 934     5135   3129  10030    577    481    540       C
ATOM    266  CD  PRO A 934      -3.949 -15.062  33.752  1.00 42.80           C
ANISOU  266  CD  PRO A 934     4505   2605   9151    697    456    550       C
ATOM    267  CB  PRO A 934      -6.201 -14.440  33.246  1.00 42.44           C
ANISOU  267  CB  PRO A 934     4375   2546   9205    482    380    456       C
ATOM    268  HA  PRO A 934      -5.658 -12.361  33.477  1.00  0.00           H
ATOM    269  HB3 PRO A 934      -6.121 -14.219  32.181  1.00  0.00           H
ATOM    270  HB2 PRO A 934      -7.258 -14.601  33.465  1.00  0.00           H
ATOM    271  HG3 PRO A 934      -5.396 -16.438  32.830  1.00  0.00           H
ATOM    272  HG2 PRO A 934      -5.686 -16.073  34.527  1.00  0.00           H
ATOM    273  HD2 PRO A 934      -3.373 -15.628  34.485  1.00  0.00           H
ATOM    274  HD3 PRO A 934      -3.415 -15.081  32.801  1.00  0.00           H
ATOM    275  N   ILE A 935      -7.071 -12.056  35.523  1.00 39.44           N
ANISOU  275  N   ILE A 935     3908   2533   8543    532    406    644       N
ATOM    276  CA  ILE A 935      -7.750 -11.638  36.747  1.00 38.96           C
ANISOU  276  CA  ILE A 935     3787   2545   8470    535    500    748       C
ATOM    277  C   ILE A 935      -9.276 -11.804  36.537  1.00 44.26           C
ANISOU  277  C   ILE A 935     4375   3096   9348    435    514    749       C
ATOM    278  O   ILE A 935      -9.917 -10.880  36.033  1.00 45.08           O
ANISOU  278  O   ILE A 935     4416   3225   9490    381    448    672       O
ATOM    279  CB  ILE A 935      -7.405 -10.155  37.095  1.00 40.23           C
ANISOU  279  CB  ILE A 935     3932   2890   8462    565    497    702       C
ATOM    280  CG1 ILE A 935      -5.881  -9.976  37.307  1.00 39.11           C
ANISOU  280  CG1 ILE A 935     3862   2875   8123    643    465    683       C
ATOM    281  CG2 ILE A 935      -8.169  -9.627  38.331  1.00 41.19           C
ANISOU  281  CG2 ILE A 935     3992   3098   8562    565    630    789       C
ATOM    282  CD1 ILE A 935      -5.432  -8.518  37.475  1.00 42.73           C
ANISOU  282  CD1 ILE A 935     4311   3456   8469    641    423    577       C
ATOM    283  H   ILE A 935      -7.244 -11.478  34.706  1.00  0.00           H
ATOM    284  HA  ILE A 935      -7.418 -12.233  37.594  1.00  0.00           H
ATOM    285  HB  ILE A 935      -7.683  -9.533  36.242  1.00  0.00           H
ATOM    286 HG13 ILE A 935      -5.325 -10.390  36.466  1.00  0.00           H
ATOM    287 HG12 ILE A 935      -5.566 -10.550  38.180  1.00  0.00           H
ATOM    288 HG21 ILE A 935      -7.920  -8.585  38.511  1.00  0.00           H
ATOM    289 HG22 ILE A 935      -9.252  -9.660  38.220  1.00  0.00           H
ATOM    290 HG23 ILE A 935      -7.911 -10.190  39.229  1.00  0.00           H
ATOM    291 HD11 ILE A 935      -4.377  -8.410  37.230  1.00  0.00           H
ATOM    292 HD12 ILE A 935      -5.996  -7.843  36.830  1.00  0.00           H
ATOM    293 HD13 ILE A 935      -5.561  -8.191  38.506  1.00  0.00           H
ATOM    294  N   PRO A 936      -9.841 -12.990  36.870  1.00 40.45           N
ANISOU  294  N   PRO A 936     3875   2473   9021    408    596    851       N
ATOM    295  CA  PRO A 936     -11.276 -13.255  36.660  1.00 39.93           C
ANISOU  295  CA  PRO A 936     3714   2293   9164    298    611    851       C
ATOM    296  C   PRO A 936     -12.200 -12.501  37.635  1.00 44.57           C
ANISOU  296  C   PRO A 936     4206   2978   9751    289    706    933       C
ATOM    297  O   PRO A 936     -11.801 -12.202  38.760  1.00 42.87           O
ANISOU  297  O   PRO A 936     4007   2909   9374    362    791   1007       O
ATOM    298  CB  PRO A 936     -11.391 -14.778  36.838  1.00 42.30           C
ANISOU  298  CB  PRO A 936     4032   2394   9646    276    688    937       C
ATOM    299  CG  PRO A 936     -10.262 -15.141  37.787  1.00 46.02           C
ANISOU  299  CG  PRO A 936     4571   2923   9992    401    765   1084       C
ATOM    300  CD  PRO A 936      -9.153 -14.180  37.381  1.00 41.18           C
ANISOU  300  CD  PRO A 936     4017   2499   9131    478    683    994       C
ATOM    301  HA  PRO A 936     -11.553 -12.985  35.640  1.00  0.00           H
ATOM    302  HB3 PRO A 936     -11.232 -15.267  35.876  1.00  0.00           H
ATOM    303  HB2 PRO A 936     -12.365 -15.106  37.206  1.00  0.00           H
ATOM    304  HG3 PRO A 936      -9.967 -16.189  37.735  1.00  0.00           H
ATOM    305  HG2 PRO A 936     -10.566 -14.929  38.813  1.00  0.00           H
ATOM    306  HD2 PRO A 936      -8.500 -13.983  38.229  1.00  0.00           H
ATOM    307  HD3 PRO A 936      -8.560 -14.613  36.575  1.00  0.00           H
ATOM    308  N   CYS A 937     -13.430 -12.243  37.166  1.00 45.44           N
ANISOU  308  N   CYS A 937     4201   3020  10043    190    695    910       N
ATOM    309  CA  CYS A 937     -14.554 -11.748  37.956  1.00 46.49           C
ANISOU  309  CA  CYS A 937     4210   3220  10236    168    795    969       C
ATOM    310  C   CYS A 937     -15.456 -12.938  38.329  1.00 47.61           C
ANISOU  310  C   CYS A 937     4261   3240  10588     79    894   1081       C
ATOM    311  O   CYS A 937     -15.765 -13.745  37.451  1.00 46.92           O
ANISOU  311  O   CYS A 937     4136   3005  10686    -22    823   1035       O
ATOM    312  CB  CYS A 937     -15.341 -10.671  37.183  1.00 47.81           C
ANISOU  312  CB  CYS A 937     4283   3435  10449    145    699    863       C
ATOM    313  SG  CYS A 937     -16.684  -9.952  38.171  1.00 53.76           S
ANISOU  313  SG  CYS A 937     4877   4275  11275    157    846    900       S
ATOM    314  H   CYS A 937     -13.662 -12.553  36.231  1.00  0.00           H
ATOM    315  HA  CYS A 937     -14.177 -11.277  38.859  1.00  0.00           H
ATOM    316  HB3 CYS A 937     -15.775 -11.088  36.275  1.00  0.00           H
ATOM    317  HB2 CYS A 937     -14.677  -9.863  36.881  1.00  0.00           H
ATOM    318  HG  CYS A 937     -17.067  -9.062  37.251  1.00  0.00           H
ATOM    319  N   VAL A 938     -15.884 -13.009  39.601  1.00 43.28           N
ANISOU  319  N   VAL A 938     3669   2770  10005    102   1063   1222       N
ATOM    320  CA  VAL A 938     -16.848 -13.997  40.096  1.00 44.73           C
ANISOU  320  CA  VAL A 938     3757   2850  10388     15   1179   1362       C
ATOM    321  C   VAL A 938     -17.905 -13.324  40.991  1.00 48.96           C
ANISOU  321  C   VAL A 938     4153   3520  10928      2   1315   1405       C
ATOM    322  O   VAL A 938     -17.616 -12.311  41.626  1.00 48.23           O
ANISOU  322  O   VAL A 938     4065   3612  10650     77   1368   1356       O
ATOM    323  CB  VAL A 938     -16.176 -15.134  40.921  1.00 49.29           C
ANISOU  323  CB  VAL A 938     4405   3343  10981     35   1281   1562       C
ATOM    324  CG1 VAL A 938     -15.173 -15.946  40.089  1.00 48.28           C
ANISOU  324  CG1 VAL A 938     4411   3090  10842     80   1173   1505       C
ATOM    325  CG2 VAL A 938     -15.550 -14.702  42.262  1.00 49.30           C
ANISOU  325  CG2 VAL A 938     4410   3563  10759    113   1434   1739       C
ATOM    326 HG21 VAL A 938     -15.051 -15.543  42.740  1.00  0.00           H
ATOM    327 HG22 VAL A 938     -14.811 -13.914  42.121  1.00  0.00           H
ATOM    328 HG23 VAL A 938     -16.297 -14.343  42.971  1.00  0.00           H
ATOM    329  H   VAL A 938     -15.579 -12.315  40.271  1.00  0.00           H
ATOM    330  HA  VAL A 938     -17.372 -14.442  39.252  1.00  0.00           H
ATOM    331  HB  VAL A 938     -16.966 -15.843  41.172  1.00  0.00           H
ATOM    332 HG11 VAL A 938     -14.817 -16.812  40.646  1.00  0.00           H
ATOM    333 HG12 VAL A 938     -15.634 -16.320  39.179  1.00  0.00           H
ATOM    334 HG13 VAL A 938     -14.307 -15.348  39.805  1.00  0.00           H
ATOM    335  N   ASN A 939     -19.102 -13.927  41.058  1.00 47.36           N
ANISOU  335  N   ASN A 939     3819   3226  10952   -100   1382   1478       N
ATOM    336  CA  ASN A 939     -20.171 -13.495  41.956  1.00 49.36           C
ANISOU  336  CA  ASN A 939     3919   3596  11240   -120   1538   1530       C
ATOM    337  C   ASN A 939     -20.994 -14.716  42.389  1.00 57.62           C
ANISOU  337  C   ASN A 939     4876   4538  12480   -224   1663   1714       C
ATOM    338  O   ASN A 939     -21.506 -15.436  41.531  1.00 57.93           O
ANISOU  338  O   ASN A 939     4864   4383  12765   -332   1583   1696       O
ATOM    339  OD1 ASN A 939     -22.158 -12.011  43.389  1.00 69.29           O
ANISOU  339  OD1 ASN A 939     6096   6345  13886   -147   1829   1520       O
ATOM    340  ND2 ASN A 939     -22.464 -10.482  41.798  1.00 54.11           N
ANISOU  340  ND2 ASN A 939     4114   4362  12084    -91   1583   1265       N
ATOM    341  CB  ASN A 939     -21.053 -12.415  41.277  1.00 51.33           C
ANISOU  341  CB  ASN A 939     4029   3854  11618   -139   1459   1380       C
ATOM    342  CG  ASN A 939     -21.937 -11.618  42.247  1.00 66.64           C
ANISOU  342  CG  ASN A 939     5805   5924  13590   -127   1635   1392       C
ATOM    343  H   ASN A 939     -19.285 -14.757  40.508  1.00  0.00           H
ATOM    344  HA  ASN A 939     -19.743 -13.078  42.871  1.00  0.00           H
ATOM    345  HB3 ASN A 939     -21.675 -12.848  40.492  1.00  0.00           H
ATOM    346  HB2 ASN A 939     -20.404 -11.691  40.784  1.00  0.00           H
ATOM    347 HD21 ASN A 939     -23.073  -9.944  42.411  1.00  0.00           H
ATOM    348 HD22 ASN A 939     -22.319 -10.165  40.848  1.00  0.00           H
ATOM    349  N   GLY A 940     -21.123 -14.885  43.715  1.00 57.47           N
ANISOU  349  N   GLY A 940     4835   4662  12338   -202   1859   1889       N
ATOM    350  CA  GLY A 940     -21.984 -15.873  44.363  1.00 60.28           C
ANISOU  350  CA  GLY A 940     5089   4954  12860   -297   2016   2113       C
ATOM    351  C   GLY A 940     -22.819 -15.232  45.485  1.00 65.02           C
ANISOU  351  C   GLY A 940     5543   5779  13383   -307   2223   2176       C
ATOM    352  O   GLY A 940     -23.422 -15.971  46.261  1.00 66.84           O
ANISOU  352  O   GLY A 940     5705   6057  13635   -361   2398   2407       O
ATOM    353  H   GLY A 940     -20.641 -14.246  44.331  1.00  0.00           H
ATOM    354  HA3 GLY A 940     -21.364 -16.665  44.784  1.00  0.00           H
ATOM    355  HA2 GLY A 940     -22.673 -16.336  43.655  1.00  0.00           H
ATOM    356  N   VAL A 941     -22.843 -13.890  45.590  1.00 59.92           N
ANISOU  356  N   VAL A 941     4838   5271  12657   -254   2217   1971       N
ATOM    357  CA  VAL A 941     -23.563 -13.133  46.619  1.00 61.41           C
ANISOU  357  CA  VAL A 941     4885   5684  12764   -247   2426   1954       C
ATOM    358  C   VAL A 941     -24.897 -12.574  46.084  1.00 67.27           C
ANISOU  358  C   VAL A 941     5424   6339  13799   -298   2419   1842       C
ATOM    359  O   VAL A 941     -25.891 -12.629  46.808  1.00 67.44           O
ANISOU  359  O   VAL A 941     5273   6401  13952   -372   2587   1943       O
ATOM    360  CB  VAL A 941     -22.695 -11.952  47.152  1.00 63.75           C
ANISOU  360  CB  VAL A 941     5271   6221  12729   -135   2464   1800       C
ATOM    361  CG1 VAL A 941     -23.435 -10.932  48.047  1.00 64.82           C
ANISOU  361  CG1 VAL A 941     5247   6554  12827   -125   2668   1671       C
ATOM    362  CG2 VAL A 941     -21.455 -12.476  47.898  1.00 63.79           C
ANISOU  362  CG2 VAL A 941     5420   6392  12426   -103   2511   1969       C
ATOM    363 HG21 VAL A 941     -20.848 -11.654  48.279  1.00  0.00           H
ATOM    364 HG22 VAL A 941     -21.738 -13.098  48.747  1.00  0.00           H
ATOM    365 HG23 VAL A 941     -20.816 -13.071  47.245  1.00  0.00           H
ATOM    366  H   VAL A 941     -22.360 -13.332  44.898  1.00  0.00           H
ATOM    367  HA  VAL A 941     -23.796 -13.784  47.464  1.00  0.00           H
ATOM    368  HB  VAL A 941     -22.326 -11.397  46.290  1.00  0.00           H
ATOM    369 HG11 VAL A 941     -22.742 -10.205  48.470  1.00  0.00           H
ATOM    370 HG12 VAL A 941     -24.178 -10.357  47.492  1.00  0.00           H
ATOM    371 HG13 VAL A 941     -23.939 -11.426  48.877  1.00  0.00           H
ATOM    372  N   ASP A 942     -24.900 -12.057  44.844  1.00 64.34           N
ANISOU  372  N   ASP A 942     5056   5858  13532   -260   2225   1659       N
ATOM    373  CA  ASP A 942     -26.071 -11.438  44.215  1.00 65.46           C
ANISOU  373  CA  ASP A 942     4987   5930  13955   -295   2186   1580       C
ATOM    374  C   ASP A 942     -26.036 -11.641  42.686  1.00 66.97           C
ANISOU  374  C   ASP A 942     5195   5936  14313   -340   1907   1517       C
ATOM    375  O   ASP A 942     -25.176 -12.360  42.174  1.00 64.15           O
ANISOU  375  O   ASP A 942     5009   5483  13881   -362   1773   1530       O
ATOM    376  CG  ASP A 942     -25.094  -9.013  44.523  1.00 74.52           C
ANISOU  376  CG  ASP A 942     6192   7246  14877    -71   2196   1255       C
ATOM    377  OD1 ASP A 942     -24.244  -9.254  43.641  1.00 72.14           O
ANISOU  377  OD1 ASP A 942     6015   6831  14564    -66   1970   1236       O
ATOM    378  OD2 ASP A 942     -25.079  -7.998  45.253  1.00 82.98           O
ANISOU  378  OD2 ASP A 942     7244   8456  15830      5   2353   1130       O
ATOM    379  CB  ASP A 942     -26.299  -9.956  44.651  1.00 67.66           C
ANISOU  379  CB  ASP A 942     5168   6345  14196   -188   2296   1418       C
ATOM    380  HA  ASP A 942     -26.949 -12.000  44.537  1.00  0.00           H
ATOM    381  HB2 ASP A 942     -26.576  -9.976  45.705  1.00  0.00           H
ATOM    382  HB3 ASP A 942     -27.143  -9.512  44.123  1.00  0.00           H
ATOM    383  H   ASP A 942     -24.052 -12.055  44.291  1.00  0.00           H
ATOM    384  N   GLY A 943     -26.996 -11.017  41.984  1.00 64.00           N
ANISOU  384  N   GLY A 943     4624   5533  14160   -355   1831   1456       N
ATOM    385  CA  GLY A 943     -27.148 -11.095  40.531  1.00 63.36           C
ANISOU  385  CA  GLY A 943     4506   5345  14221   -415   1568   1404       C
ATOM    386  C   GLY A 943     -26.410  -9.966  39.792  1.00 68.19           C
ANISOU  386  C   GLY A 943     5174   5985  14751   -306   1406   1288       C
ATOM    387  O   GLY A 943     -26.624  -9.824  38.588  1.00 67.35           O
ANISOU  387  O   GLY A 943     4993   5845  14754   -352   1192   1264       O
ATOM    388  H   GLY A 943     -27.668 -10.448  42.478  1.00  0.00           H
ATOM    389  HA3 GLY A 943     -28.210 -11.029  40.296  1.00  0.00           H
ATOM    390  HA2 GLY A 943     -26.804 -12.058  40.150  1.00  0.00           H
ATOM    391  N   GLU A 944     -25.584  -9.154  40.481  1.00 66.46           N
ANISOU  391  N   GLU A 944     5080   5842  14328   -174   1504   1222       N
ATOM    392  CA  GLU A 944     -24.878  -7.997  39.919  1.00 65.93           C
ANISOU  392  CA  GLU A 944     5082   5787  14183    -67   1380   1118       C
ATOM    393  C   GLU A 944     -23.804  -8.442  38.892  1.00 72.22           C
ANISOU  393  C   GLU A 944     6078   6535  14827    -96   1159   1094       C
ATOM    394  O   GLU A 944     -22.907  -9.196  39.273  1.00 71.18           O
ANISOU  394  O   GLU A 944     6125   6395  14525   -112   1196   1111       O
ATOM    395  CB  GLU A 944     -24.236  -7.218  41.094  1.00 66.84           C
ANISOU  395  CB  GLU A 944     5279   5998  14119     50   1570   1028       C
ATOM    396  CG  GLU A 944     -23.628  -5.846  40.725  1.00 74.75           C
ANISOU  396  CG  GLU A 944     6280   6987  15133    161   1508    916       C
ATOM    397  CD  GLU A 944     -24.659  -4.819  40.244  1.00 99.17           C
ANISOU  397  CD  GLU A 944     9118  10023  18539    202   1506    923       C
ATOM    398  OE1 GLU A 944     -25.772  -4.803  40.813  1.00100.29           O
ANISOU  398  OE1 GLU A 944     9068  10180  18859    181   1662    958       O
ATOM    399  OE2 GLU A 944     -24.310  -4.061  39.313  1.00100.50           O
ANISOU  399  OE2 GLU A 944     9266  10136  18785    260   1356    912       O
ATOM    400  H   GLU A 944     -25.433  -9.323  41.466  1.00  0.00           H
ATOM    401  HA  GLU A 944     -25.647  -7.371  39.472  1.00  0.00           H
ATOM    402  HB3 GLU A 944     -23.445  -7.819  41.544  1.00  0.00           H
ATOM    403  HB2 GLU A 944     -24.972  -7.081  41.888  1.00  0.00           H
ATOM    404  HG2 GLU A 944     -22.859  -5.962  39.962  1.00  0.00           H
ATOM    405  HG3 GLU A 944     -23.127  -5.427  41.597  1.00  0.00           H
ATOM    406  N   PRO A 945     -23.900  -8.001  37.615  1.00 70.64           N
ANISOU  406  N   PRO A 945     5838   6316  14687   -104    936   1067       N
ATOM    407  CA  PRO A 945     -22.902  -8.359  36.588  1.00 69.34           C
ANISOU  407  CA  PRO A 945     5856   6131  14359   -138    748   1021       C
ATOM    408  C   PRO A 945     -21.538  -7.673  36.804  1.00 75.59           C
ANISOU  408  C   PRO A 945     6840   6961  14920    -20    765    954       C
ATOM    409  O   PRO A 945     -21.440  -6.730  37.590  1.00 76.82           O
ANISOU  409  O   PRO A 945     6978   7159  15050     77    908    926       O
ATOM    410  CG  PRO A 945     -24.429  -6.725  35.678  1.00 76.31           C
ANISOU  410  CG  PRO A 945     6386   7064  15544   -112    582   1084       C
ATOM    411  CD  PRO A 945     -24.928  -7.113  37.065  1.00 72.89           C
ANISOU  411  CD  PRO A 945     5897   6614  15185    -80    850   1095       C
ATOM    412  CB  PRO A 945     -23.571  -7.913  35.278  1.00 71.07           C
ANISOU  412  CB  PRO A 945     5931   6375  14697   -194    520   1030       C
ATOM    413  HA  PRO A 945     -22.750  -9.440  36.571  1.00  0.00           H
ATOM    414  HB3 PRO A 945     -24.209  -8.716  34.907  1.00  0.00           H
ATOM    415  HB2 PRO A 945     -22.867  -7.665  34.482  1.00  0.00           H
ATOM    416  HG3 PRO A 945     -25.232  -6.510  34.973  1.00  0.00           H
ATOM    417  HG2 PRO A 945     -23.801  -5.836  35.753  1.00  0.00           H
ATOM    418  HD2 PRO A 945     -25.091  -6.220  37.668  1.00  0.00           H
ATOM    419  HD3 PRO A 945     -25.868  -7.661  36.995  1.00  0.00           H
ATOM    420  N   CYS A 946     -20.518  -8.169  36.081  1.00 71.27           N
ANISOU  420  N   CYS A 946     6462   6404  14213    -39    623    909       N
ATOM    421  CA  CYS A 946     -19.137  -7.674  36.066  1.00 69.25           C
ANISOU  421  CA  CYS A 946     6385   6189  13736     53    600    847       C
ATOM    422  C   CYS A 946     -19.100  -6.151  35.785  1.00 67.88           C
ANISOU  422  C   CYS A 946     6132   6055  13606    137    566    825       C
ATOM    423  O   CYS A 946     -19.732  -5.733  34.814  1.00 66.44           O
ANISOU  423  O   CYS A 946     5809   5871  13564    105    429    868       O
ATOM    424  CB  CYS A 946     -18.316  -8.457  35.013  1.00 70.19           C
ANISOU  424  CB  CYS A 946     6636   6288  13744     -2    432    801       C
ATOM    425  SG  CYS A 946     -16.586  -7.906  34.885  1.00 72.82           S
ANISOU  425  SG  CYS A 946     7184   6677  13808    100    403    734       S
ATOM    426  H   CYS A 946     -20.706  -8.933  35.448  1.00  0.00           H
ATOM    427  HA  CYS A 946     -18.746  -7.914  37.052  1.00  0.00           H
ATOM    428  HB3 CYS A 946     -18.776  -8.372  34.027  1.00  0.00           H
ATOM    429  HB2 CYS A 946     -18.301  -9.516  35.264  1.00  0.00           H
ATOM    430  HG  CYS A 946     -16.856  -6.722  34.322  1.00  0.00           H
ATOM    431  N   PRO A 947     -18.429  -5.353  36.651  1.00 62.96           N
ANISOU  431  N   PRO A 947     5571   5466  12885    236    691    766       N
ATOM    432  CA  PRO A 947     -18.414  -3.882  36.532  1.00 61.77           C
ANISOU  432  CA  PRO A 947     5327   5301  12841    311    681    741       C
ATOM    433  C   PRO A 947     -17.781  -3.398  35.215  1.00 62.44           C
ANISOU  433  C   PRO A 947     5426   5386  12911    306    461    778       C
ATOM    434  O   PRO A 947     -16.679  -3.824  34.871  1.00 60.69           O
ANISOU  434  O   PRO A 947     5363   5204  12492    279    356    752       O
ATOM    435  CB  PRO A 947     -17.640  -3.415  37.777  1.00 62.84           C
ANISOU  435  CB  PRO A 947     5574   5482  12821    384    838    627       C
ATOM    436  CG  PRO A 947     -16.778  -4.602  38.173  1.00 68.17           C
ANISOU  436  CG  PRO A 947     6329   6226  13348    354    969    629       C
ATOM    437  CD  PRO A 947     -17.636  -5.797  37.798  1.00 64.03           C
ANISOU  437  CD  PRO A 947     5848   5663  12817    275    846    722       C
ATOM    438  HA  PRO A 947     -19.438  -3.508  36.592  1.00  0.00           H
ATOM    439  HB3 PRO A 947     -18.348  -3.198  38.579  1.00  0.00           H
ATOM    440  HB2 PRO A 947     -17.051  -2.511  37.616  1.00  0.00           H
ATOM    441  HG3 PRO A 947     -16.487  -4.602  39.223  1.00  0.00           H
ATOM    442  HG2 PRO A 947     -15.872  -4.609  37.566  1.00  0.00           H
ATOM    443  HD2 PRO A 947     -17.005  -6.661  37.589  1.00  0.00           H
ATOM    444  HD3 PRO A 947     -18.314  -6.053  38.610  1.00  0.00           H
ATOM    445  N   GLU A 948     -18.540  -2.566  34.487  1.00 58.76           N
ANISOU  445  N   GLU A 948     4780   4886  12659    333    398    855       N
ATOM    446  CA  GLU A 948     -18.196  -2.012  33.173  1.00 57.75           C
ANISOU  446  CA  GLU A 948     4633   4792  12516    324    188    937       C
ATOM    447  C   GLU A 948     -18.418  -0.484  33.131  1.00 57.94           C
ANISOU  447  C   GLU A 948     4530   4743  12741    421    214    998       C
ATOM    448  O   GLU A 948     -18.449   0.099  32.048  1.00 58.06           O
ANISOU  448  O   GLU A 948     4485   4789  12784    420     46   1121       O
ATOM    449  CB  GLU A 948     -18.976  -2.776  32.075  1.00 60.67           C
ANISOU  449  CB  GLU A 948     4882   5231  12938    215      3   1037       C
ATOM    450  CG  GLU A 948     -18.487  -4.228  31.871  1.00 74.94           C
ANISOU  450  CG  GLU A 948     6860   7107  14506    113   -101    960       C
ATOM    451  CD  GLU A 948     -19.360  -5.046  30.916  1.00109.24           C
ANISOU  451  CD  GLU A 948    11105  11495  18907    -25   -205    975       C
ATOM    452  OE1 GLU A 948     -19.852  -4.461  29.926  1.00109.86           O
ANISOU  452  OE1 GLU A 948    11037  11678  19025    -90   -390   1061       O
ATOM    453  OE2 GLU A 948     -19.509  -6.258  31.189  1.00106.34           O
ANISOU  453  OE2 GLU A 948    10796  11067  18543    -79   -104    908       O
ATOM    454  H   GLU A 948     -19.447  -2.301  34.844  1.00  0.00           H
ATOM    455  HA  GLU A 948     -17.128  -2.143  32.985  1.00  0.00           H
ATOM    456  HB3 GLU A 948     -18.897  -2.249  31.123  1.00  0.00           H
ATOM    457  HB2 GLU A 948     -20.039  -2.782  32.325  1.00  0.00           H
ATOM    458  HG3 GLU A 948     -18.445  -4.758  32.819  1.00  0.00           H
ATOM    459  HG2 GLU A 948     -17.468  -4.222  31.482  1.00  0.00           H
ATOM    460  N   ASP A 949     -18.525   0.145  34.317  1.00 51.92           N
ANISOU  460  N   ASP A 949     3729   3887  12110    501    436    904       N
ATOM    461  CA  ASP A 949     -18.641   1.592  34.557  1.00 51.50           C
ANISOU  461  CA  ASP A 949     3546   3709  12311    599    521    918       C
ATOM    462  C   ASP A 949     -17.331   2.375  34.294  1.00 55.85           C
ANISOU  462  C   ASP A 949     4256   4233  12730    634    541    821       C
ATOM    463  O   ASP A 949     -17.340   3.605  34.374  1.00 58.64           O
ANISOU  463  O   ASP A 949     4550   4461  13270    704    688    740       O
ATOM    464  CB  ASP A 949     -19.146   1.900  35.995  1.00 54.04           C
ANISOU  464  CB  ASP A 949     3740   3948  12845    651    774    815       C
ATOM    465  CG  ASP A 949     -18.424   1.135  37.116  1.00  0.00           C
ATOM    466  OD1 ASP A 949     -18.628  -0.096  37.197  1.00  0.00           O
ATOM    467  OD2 ASP A 949     -17.690   1.801  37.881  1.00  0.00           O
ATOM    468  H   ASP A 949     -18.485  -0.411  35.163  1.00  0.00           H
ATOM    469  HA  ASP A 949     -19.383   1.978  33.856  1.00  0.00           H
ATOM    470  HB3 ASP A 949     -19.095   2.968  36.213  1.00  0.00           H
ATOM    471  HB2 ASP A 949     -20.209   1.673  36.075  1.00  0.00           H
ATOM    472  N   TYR A 950     -16.237   1.652  34.015  1.00 48.55           N
ANISOU  472  N   TYR A 950     3517   3418  11511    580    398    820       N
ATOM    473  CA  TYR A 950     -14.880   2.152  33.821  1.00 45.46           C
ANISOU  473  CA  TYR A 950     3277   3033  10965    595    394    740       C
ATOM    474  C   TYR A 950     -14.242   1.428  32.620  1.00 47.44           C
ANISOU  474  C   TYR A 950     3647   3410  10970    535    180    823       C
ATOM    475  O   TYR A 950     -14.735   0.384  32.187  1.00 45.60           O
ANISOU  475  O   TYR A 950     3416   3262  10648    472     66    880       O
ATOM    476  CB  TYR A 950     -14.079   1.909  35.129  1.00 44.21           C
ANISOU  476  CB  TYR A 950     3266   2917  10616    597    575    522       C
ATOM    477  CG  TYR A 950     -13.589   0.481  35.338  1.00 43.64           C
ANISOU  477  CG  TYR A 950     3353   2982  10247    543    523    502       C
ATOM    478  CD1 TYR A 950     -12.223   0.162  35.173  1.00 43.37           C
ANISOU  478  CD1 TYR A 950     3495   3037   9947    529    461    451       C
ATOM    479  CD2 TYR A 950     -14.513  -0.545  35.626  1.00 43.84           C
ANISOU  479  CD2 TYR A 950     3335   3031  10291    505    531    552       C
ATOM    480  CE1 TYR A 950     -11.794  -1.178  35.246  1.00 43.10           C
ANISOU  480  CE1 TYR A 950     3587   3095   9692    494    421    452       C
ATOM    481  CE2 TYR A 950     -14.083  -1.881  35.685  1.00 43.39           C
ANISOU  481  CE2 TYR A 950     3410   3054  10020    456    488    552       C
ATOM    482  CZ  TYR A 950     -12.730  -2.203  35.482  1.00 50.81           C
ANISOU  482  CZ  TYR A 950     4522   4065  10718    458    437    504       C
ATOM    483  OH  TYR A 950     -12.333  -3.507  35.516  1.00 53.34           O
ANISOU  483  OH  TYR A 950     4957   4434  10876    427    416    513       O
ATOM    484  H   TYR A 950     -16.334   0.650  33.933  1.00  0.00           H
ATOM    485  HA  TYR A 950     -14.902   3.221  33.602  1.00  0.00           H
ATOM    486  HB2 TYR A 950     -14.662   2.218  35.996  1.00  0.00           H
ATOM    487  HB3 TYR A 950     -13.203   2.560  35.124  1.00  0.00           H
ATOM    488  HD1 TYR A 950     -11.503   0.939  34.966  1.00  0.00           H
ATOM    489  HD2 TYR A 950     -15.559  -0.316  35.772  1.00  0.00           H
ATOM    490  HE1 TYR A 950     -10.750  -1.417  35.109  1.00  0.00           H
ATOM    491  HE2 TYR A 950     -14.796  -2.662  35.892  1.00  0.00           H
ATOM    492  HH  TYR A 950     -13.064  -4.117  35.646  1.00  0.00           H
ATOM    493  N   LYS A 951     -13.113   1.977  32.151  1.00 45.68           N
ANISOU  493  N   LYS A 951     3526   3202  10629    544    143    799       N
ATOM    494  CA  LYS A 951     -12.233   1.359  31.163  1.00 43.37           C
ANISOU  494  CA  LYS A 951     3350   3042  10086    491    -27    847       C
ATOM    495  C   LYS A 951     -11.021   0.755  31.887  1.00 46.25           C
ANISOU  495  C   LYS A 951     3915   3474  10185    487     39    681       C
ATOM    496  O   LYS A 951     -10.337   1.490  32.601  1.00 45.07           O
ANISOU  496  O   LYS A 951     3810   3288  10025    520    139    585       O
ATOM    497  CG  LYS A 951     -10.813   2.020  29.066  1.00 55.25           C
ANISOU  497  CG  LYS A 951     4903   4702  11388    441   -289   1033       C
ATOM    498  CD  LYS A 951     -11.378   0.948  28.122  1.00 57.24           C
ANISOU  498  CD  LYS A 951     5085   5094  11569    366   -465   1150       C
ATOM    499  CE  LYS A 951     -10.401   0.572  27.002  1.00 61.62           C
ANISOU  499  CE  LYS A 951     5782   5823  11808    296   -571   1086       C
ATOM    500  NZ  LYS A 951     -11.015  -0.380  26.062  1.00 63.98           N
ANISOU  500  NZ  LYS A 951     6006   6272  12031    199   -729   1147       N
ATOM    501  CB  LYS A 951     -11.808   2.455  30.159  1.00 45.40           C
ANISOU  501  CB  LYS A 951     3543   3288  10419    501   -130    993       C
ATOM    502  H   LYS A 951     -12.781   2.846  32.550  1.00  0.00           H
ATOM    503  HA  LYS A 951     -12.763   0.570  30.626  1.00  0.00           H
ATOM    504  HB3 LYS A 951     -11.365   3.284  30.711  1.00  0.00           H
ATOM    505  HB2 LYS A 951     -12.698   2.867  29.682  1.00  0.00           H
ATOM    506  HG2 LYS A 951      -9.883   1.667  29.514  1.00  0.00           H
ATOM    507  HG3 LYS A 951     -10.538   2.899  28.482  1.00  0.00           H
ATOM    508  HD3 LYS A 951     -12.314   1.306  27.690  1.00  0.00           H
ATOM    509  HD2 LYS A 951     -11.624   0.049  28.688  1.00  0.00           H
ATOM    510  HE3 LYS A 951      -9.497   0.130  27.422  1.00  0.00           H
ATOM    511  HE2 LYS A 951     -10.100   1.462  26.447  1.00  0.00           H
ATOM    512  HZ1 LYS A 951     -10.354  -0.612  25.335  1.00  0.00           H
ATOM    513  HZ2 LYS A 951     -11.285  -1.220  26.555  1.00  0.00           H
ATOM    514  HZ3 LYS A 951     -11.834   0.041  25.646  1.00  0.00           H
ATOM    515  N   TYR A 952     -10.741  -0.548  31.677  1.00 43.98           N
ANISOU  515  N   TYR A 952     3732   3279   9701    443    -15    648       N
ATOM    516  CA  TYR A 952      -9.526  -1.162  32.222  1.00 42.30           C
ANISOU  516  CA  TYR A 952     3689   3136   9249    452     31    534       C
ATOM    517  C   TYR A 952      -8.294  -0.712  31.419  1.00 42.51           C
ANISOU  517  C   TYR A 952     3786   3231   9134    449    -58    539       C
ATOM    518  O   TYR A 952      -8.247  -0.911  30.203  1.00 42.48           O
ANISOU  518  O   TYR A 952     3764   3287   9090    407   -198    620       O
ATOM    519  OH  TYR A 952      -5.620  -5.066  35.706  1.00 50.42           O
ANISOU  519  OH  TYR A 952     5206   4482   9471    578    287    352       O
ATOM    520  CB  TYR A 952      -9.624  -2.699  32.357  1.00 44.47           C
ANISOU  520  CB  TYR A 952     4039   3446   9410    415      8    515       C
ATOM    521  CG  TYR A 952      -8.543  -3.338  33.234  1.00 45.24           C
ANISOU  521  CG  TYR A 952     4276   3593   9319    451     91    436       C
ATOM    522  CD1 TYR A 952      -8.892  -3.894  34.483  1.00 47.23           C
ANISOU  522  CD1 TYR A 952     4537   3838   9569    474    230    416       C
ATOM    523  CD2 TYR A 952      -7.192  -3.394  32.818  1.00 44.19           C
ANISOU  523  CD2 TYR A 952     4244   3536   9009    466     36    401       C
ATOM    524  CE1 TYR A 952      -7.914  -4.489  35.302  1.00 44.95           C
ANISOU  524  CE1 TYR A 952     4351   3628   9101    512    297    386       C
ATOM    525  CE2 TYR A 952      -6.205  -3.959  33.651  1.00 44.14           C
ANISOU  525  CE2 TYR A 952     4335   3591   8847    510    108    354       C
ATOM    526  CZ  TYR A 952      -6.567  -4.511  34.895  1.00 49.61           C
ANISOU  526  CZ  TYR A 952     5030   4287   9534    534    231    358       C
ATOM    527  H   TYR A 952     -11.335  -1.121  31.096  1.00  0.00           H
ATOM    528  HA  TYR A 952      -9.434  -0.803  33.240  1.00  0.00           H
ATOM    529  HB3 TYR A 952      -9.616  -3.185  31.385  1.00  0.00           H
ATOM    530  HB2 TYR A 952     -10.592  -2.947  32.796  1.00  0.00           H
ATOM    531  HD1 TYR A 952      -9.917  -3.879  34.818  1.00  0.00           H
ATOM    532  HD2 TYR A 952      -6.895  -3.009  31.855  1.00  0.00           H
ATOM    533  HE1 TYR A 952      -8.199  -4.919  36.251  1.00  0.00           H
ATOM    534  HE2 TYR A 952      -5.175  -3.982  33.325  1.00  0.00           H
ATOM    535  HH  TYR A 952      -4.721  -4.985  35.362  1.00  0.00           H
ATOM    536  N   ILE A 953      -7.321  -0.156  32.151  1.00 38.05           N
ANISOU  536  N   ILE A 953     3293   2685   8480    482     27    447       N
ATOM    537  CA  ILE A 953      -5.979   0.189  31.694  1.00 35.92           C
ANISOU  537  CA  ILE A 953     3093   2489   8066    478    -30    435       C
ATOM    538  C   ILE A 953      -4.959  -0.406  32.682  1.00 39.06           C
ANISOU  538  C   ILE A 953     3608   2975   8259    503     40    322       C
ATOM    539  O   ILE A 953      -5.225  -0.424  33.882  1.00 37.94           O
ANISOU  539  O   ILE A 953     3468   2833   8116    524    160    246       O
ATOM    540  CG2 ILE A 953      -6.432   2.306  30.349  1.00 38.13           C
ANISOU  540  CG2 ILE A 953     3175   2661   8652    458   -136    655       C
ATOM    541  CD1 ILE A 953      -5.597   3.867  33.088  1.00 43.30           C
ANISOU  541  CD1 ILE A 953     3838   3148   9465    501    213    313       C
ATOM    542  CB  ILE A 953      -5.781   1.733  31.622  1.00 38.79           C
ANISOU  542  CB  ILE A 953     3376   2779   8583    480    -15    468       C
ATOM    543  CG1 ILE A 953      -6.269   2.503  32.878  1.00 39.90           C
ANISOU  543  CG1 ILE A 953     3459   2811   8890    506    152    357       C
ATOM    544  HB  ILE A 953      -4.709   1.919  31.527  1.00  0.00           H
ATOM    545 HG13 ILE A 953      -6.102   1.920  33.780  1.00  0.00           H
ATOM    546 HG12 ILE A 953      -7.350   2.632  32.825  1.00  0.00           H
ATOM    547 HG21 ILE A 953      -6.216   3.368  30.230  1.00  0.00           H
ATOM    548 HG22 ILE A 953      -6.065   1.799  29.457  1.00  0.00           H
ATOM    549 HG23 ILE A 953      -7.516   2.191  30.373  1.00  0.00           H
ATOM    550 HD11 ILE A 953      -6.139   4.459  33.824  1.00  0.00           H
ATOM    551 HD12 ILE A 953      -4.581   3.756  33.459  1.00  0.00           H
ATOM    552 HD13 ILE A 953      -5.551   4.443  32.167  1.00  0.00           H
ATOM    553  H   ILE A 953      -7.470  -0.041  33.146  1.00  0.00           H
ATOM    554  HA  ILE A 953      -5.793  -0.252  30.713  1.00  0.00           H
ATOM    555  N   SER A 954      -3.823  -0.900  32.164  1.00 35.75           N
ANISOU  555  N   SER A 954     3272   2651   7660    501    -32    320       N
ATOM    556  CA  SER A 954      -2.750  -1.519  32.955  1.00 34.61           C
ANISOU  556  CA  SER A 954     3216   2602   7333    538     21    248       C
ATOM    557  C   SER A 954      -1.606  -0.548  33.309  1.00 40.37           C
ANISOU  557  C   SER A 954     3941   3391   8008    535     63    179       C
ATOM    558  O   SER A 954      -0.763  -0.906  34.131  1.00 39.73           O
ANISOU  558  O   SER A 954     3893   3407   7795    557    125    114       O
ATOM    559  OG  SER A 954      -1.576  -2.421  30.995  1.00 41.03           O
ANISOU  559  OG  SER A 954     4086   3513   7991    506   -152    293       O
ATOM    560  CB  SER A 954      -2.241  -2.762  32.198  1.00 35.34           C
ANISOU  560  CB  SER A 954     3380   2756   7290    547    -53    261       C
ATOM    561  H   SER A 954      -3.670  -0.878  31.166  1.00  0.00           H
ATOM    562  HA  SER A 954      -3.161  -1.875  33.902  1.00  0.00           H
ATOM    563  HB2 SER A 954      -3.072  -3.434  31.985  1.00  0.00           H
ATOM    564  HB3 SER A 954      -1.546  -3.325  32.823  1.00  0.00           H
ATOM    565  HG  SER A 954      -0.695  -2.102  31.209  1.00  0.00           H
ATOM    566  N   GLU A 955      -1.592   0.645  32.693  1.00 37.68           N
ANISOU  566  N   GLU A 955     3542   2995   7780    500     29    204       N
ATOM    567  CA  GLU A 955      -0.627   1.722  32.923  1.00 36.91           C
ANISOU  567  CA  GLU A 955     3425   2918   7681    475     65    137       C
ATOM    568  C   GLU A 955      -1.385   3.056  32.968  1.00 43.24           C
ANISOU  568  C   GLU A 955     4127   3562   8742    450    119    137       C
ATOM    569  O   GLU A 955      -2.389   3.200  32.267  1.00 47.33           O
ANISOU  569  O   GLU A 955     4579   3977   9426    451     67    264       O
ATOM    570  CD  GLU A 955       2.304   0.521  30.572  1.00 87.43           C
ANISOU  570  CD  GLU A 955     9945   9627  13649    471   -137    226       C
ATOM    571  OE1 GLU A 955       3.092   1.491  30.524  1.00 93.02           O
ANISOU  571  OE1 GLU A 955    10617  10364  14361    429   -160    260       O
ATOM    572  OE2 GLU A 955       2.261  -0.423  29.754  1.00 87.59           O
ANISOU  572  OE2 GLU A 955    10009   9674  13596    497   -176    243       O
ATOM    573  CB  GLU A 955       0.423   1.739  31.791  1.00 37.41           C
ANISOU  573  CB  GLU A 955     3511   3058   7647    454    -31    202       C
ATOM    574  CG  GLU A 955       1.309   0.479  31.732  1.00 53.21           C
ANISOU  574  CG  GLU A 955     5588   5217   9414    481    -44    154       C
ATOM    575  H   GLU A 955      -2.327   0.866  32.036  1.00  0.00           H
ATOM    576  HA  GLU A 955      -0.127   1.582  33.884  1.00  0.00           H
ATOM    577  HB3 GLU A 955       1.063   2.615  31.914  1.00  0.00           H
ATOM    578  HB2 GLU A 955      -0.078   1.870  30.830  1.00  0.00           H
ATOM    579  HG3 GLU A 955       0.697  -0.416  31.622  1.00  0.00           H
ATOM    580  HG2 GLU A 955       1.863   0.365  32.664  1.00  0.00           H
ATOM    581  N   ASN A 956      -0.889   4.004  33.787  1.00 37.71           N
ANISOU  581  N   ASN A 956     3400   2843   8085    421    220     -5       N
ATOM    582  CA  ASN A 956      -1.478   5.336  34.006  1.00 38.13           C
ANISOU  582  CA  ASN A 956     3349   2710   8428    397    309    -51       C
ATOM    583  C   ASN A 956      -1.620   6.139  32.703  1.00 42.98           C
ANISOU  583  C   ASN A 956     3894   3199   9236    389    223    144       C
ATOM    584  O   ASN A 956      -0.673   6.194  31.916  1.00 40.62           O
ANISOU  584  O   ASN A 956     3635   3002   8796    371    117    248       O
ATOM    585  CB  ASN A 956      -0.621   6.125  35.025  1.00 36.14           C
ANISOU  585  CB  ASN A 956     3089   2487   8155    339    419   -267       C
ATOM    586  CG  ASN A 956      -0.753   5.619  36.463  1.00 54.91           C
ANISOU  586  CG  ASN A 956     5491   4994  10380    334    528   -456       C
ATOM    587  OD1 ASN A 956      -1.744   5.901  37.131  1.00 49.66           O
ANISOU  587  OD1 ASN A 956     4805   4294   9767    369    588   -459       O
ATOM    588  ND2 ASN A 956       0.248   4.888  36.955  1.00 51.44           N
ANISOU  588  ND2 ASN A 956     5079   4730   9734    283    554   -606       N
ATOM    589  H   ASN A 956      -0.053   3.803  34.315  1.00  0.00           H
ATOM    590  HA  ASN A 956      -2.460   5.135  34.437  1.00  0.00           H
ATOM    591  HB3 ASN A 956      -0.949   7.165  35.042  1.00  0.00           H
ATOM    592  HB2 ASN A 956       0.427   6.145  34.720  1.00  0.00           H
ATOM    593 HD21 ASN A 956       0.193   4.520  37.895  1.00  0.00           H
ATOM    594 HD22 ASN A 956       1.054   4.659  36.394  1.00  0.00           H
ATOM    595  N   CYS A 957      -2.802   6.749  32.523  1.00 41.18           N
ANISOU  595  N   CYS A 957     3549   2769   9328    408    270    215       N
ATOM    596  CA  CYS A 957      -3.170   7.530  31.342  1.00 41.19           C
ANISOU  596  CA  CYS A 957     3450   2652   9550    410    191    453       C
ATOM    597  C   CYS A 957      -3.229   9.032  31.670  1.00 49.62           C
ANISOU  597  C   CYS A 957     4399   3470  10984    401    319    414       C
ATOM    598  O   CYS A 957      -3.365   9.413  32.833  1.00 50.90           O
ANISOU  598  O   CYS A 957     4551   3548  11241    393    478    171       O
ATOM    599  CB  CYS A 957      -4.489   7.006  30.724  1.00 40.74           C
ANISOU  599  CB  CYS A 957     3331   2595   9556    450     97    642       C
ATOM    600  SG  CYS A 957      -5.974   7.400  31.701  1.00 45.46           S
ANISOU  600  SG  CYS A 957     3799   2989  10483    508    234    585       S
ATOM    601  H   CYS A 957      -3.509   6.681  33.243  1.00  0.00           H
ATOM    602  HA  CYS A 957      -2.399   7.405  30.578  1.00  0.00           H
ATOM    603  HB2 CYS A 957      -4.436   5.927  30.574  1.00  0.00           H
ATOM    604  HB3 CYS A 957      -4.629   7.443  29.734  1.00  0.00           H
ATOM    605  HG  CYS A 957      -5.934   8.720  31.498  1.00  0.00           H
ATOM    606  N   GLU A 958      -3.151   9.845  30.605  1.00 48.33           N
ANISOU  606  N   GLU A 958     4135   3189  11040    398    259    657       N
ATOM    607  CA  GLU A 958      -3.291  11.299  30.631  1.00 49.04           C
ANISOU  607  CA  GLU A 958     4085   2986  11561    397    376    688       C
ATOM    608  C   GLU A 958      -4.464  11.682  29.713  1.00 53.40           C
ANISOU  608  C   GLU A 958     4475   3395  12419    465    322    992       C
ATOM    609  O   GLU A 958      -4.514  11.219  28.573  1.00 50.96           O
ANISOU  609  O   GLU A 958     4159   3257  11946    474    146   1246       O
ATOM    610  CG  GLU A 958      -0.739  11.658  30.998  1.00 57.46           C
ANISOU  610  CG  GLU A 958     5252   4108  12472    250    445    452       C
ATOM    611  CD  GLU A 958       0.532  12.336  30.471  1.00 79.28           C
ANISOU  611  CD  GLU A 958     8032   6935  15155    172    391    542       C
ATOM    612  OE1 GLU A 958       0.483  13.564  30.233  1.00 73.48           O
ANISOU  612  OE1 GLU A 958     7192   5966  14760    130    467    609       O
ATOM    613  OE2 GLU A 958       1.545  11.615  30.322  1.00 78.80           O
ANISOU  613  OE2 GLU A 958     8082   7150  14709    152    285    542       O
ATOM    614  CB  GLU A 958      -1.981  11.954  30.130  1.00 50.04           C
ANISOU  614  CB  GLU A 958     4216   3104  11694    326    350    769       C
ATOM    615  H   GLU A 958      -3.044   9.444  29.685  1.00  0.00           H
ATOM    616  HA  GLU A 958      -3.499  11.654  31.643  1.00  0.00           H
ATOM    617  HB3 GLU A 958      -2.128  13.032  30.076  1.00  0.00           H
ATOM    618  HB2 GLU A 958      -1.779  11.633  29.106  1.00  0.00           H
ATOM    619  HG3 GLU A 958      -0.563  10.583  31.052  1.00  0.00           H
ATOM    620  HG2 GLU A 958      -0.911  11.992  32.020  1.00  0.00           H
ATOM    621  N   THR A 959      -5.364  12.538  30.219  1.00 53.36           N
ANISOU  621  N   THR A 959     4325   3084  12866    508    476    963       N
ATOM    622  CA  THR A 959      -6.475  13.144  29.465  1.00 55.51           C
ANISOU  622  CA  THR A 959     4401   3184  13506    590    443   1273       C
ATOM    623  C   THR A 959      -6.274  14.668  29.283  1.00 62.25           C
ANISOU  623  C   THR A 959     5104   3716  14832    598    539   1416       C
ATOM    624  O   THR A 959      -7.026  15.289  28.531  1.00 63.89           O
ANISOU  624  O   THR A 959     5116   3724  15437    677    541   1695       O
ATOM    625  CB  THR A 959      -7.821  12.905  30.193  1.00 60.32           C
ANISOU  625  CB  THR A 959     4940   3718  14261    664    537   1153       C
ATOM    626  OG1 THR A 959      -7.822  13.505  31.477  1.00 68.34           O
ANISOU  626  OG1 THR A 959     5993   4597  15376    648    766    759       O
ATOM    627  CG2 THR A 959      -8.182  11.414  30.295  1.00 49.00           C
ANISOU  627  CG2 THR A 959     3603   2580  12435    661    398   1161       C
ATOM    628  H   THR A 959      -5.281  12.840  31.180  1.00  0.00           H
ATOM    629  HA  THR A 959      -6.541  12.711  28.465  1.00  0.00           H
ATOM    630  HB  THR A 959      -8.619  13.388  29.626  1.00  0.00           H
ATOM    631  HG1 THR A 959      -8.461  13.044  32.037  1.00  0.00           H
ATOM    632 HG21 THR A 959      -9.158  11.270  30.758  1.00  0.00           H
ATOM    633 HG22 THR A 959      -8.227  10.960  29.305  1.00  0.00           H
ATOM    634 HG23 THR A 959      -7.446  10.858  30.873  1.00  0.00           H
ATOM    635  N   SER A 960      -5.232  15.217  29.921  1.00 59.80           N
ANISOU  635  N   SER A 960     4874   3364  14483    512    610   1253       N
ATOM    636  CA  SER A 960      -4.694  16.559  29.732  1.00 62.56           C
ANISOU  636  CA  SER A 960     5113   3412  15247    481    714   1341       C
ATOM    637  C   SER A 960      -3.164  16.467  29.839  1.00 65.14           C
ANISOU  637  C   SER A 960     5590   3877  15284    358    723   1119       C
ATOM    638  O   SER A 960      -2.659  15.538  30.470  1.00 62.54           O
ANISOU  638  O   SER A 960     5420   3789  14555    320    718    820       O
ATOM    639  CB  SER A 960      -5.331  17.524  30.758  1.00 70.48           C
ANISOU  639  CB  SER A 960     5981   4012  16786    525    967   1120       C
ATOM    640  OG  SER A 960      -4.946  17.242  32.092  1.00 82.97           O
ANISOU  640  OG  SER A 960     7675   5650  18200    481   1117    627       O
ATOM    641  H   SER A 960      -4.670  14.631  30.522  1.00  0.00           H
ATOM    642  HA  SER A 960      -4.939  16.902  28.725  1.00  0.00           H
ATOM    643  HB2 SER A 960      -6.419  17.489  30.692  1.00  0.00           H
ATOM    644  HB3 SER A 960      -5.040  18.550  30.533  1.00  0.00           H
ATOM    645  HG  SER A 960      -3.996  17.359  32.176  1.00  0.00           H
ATOM    646  N   THR A 961      -2.451  17.417  29.215  1.00 64.50           N
ANISOU  646  N   THR A 961     5446   3652  15410    297    737   1287       N
ATOM    647  CA  THR A 961      -0.986  17.447  29.176  1.00 63.62           C
ANISOU  647  CA  THR A 961     5441   3658  15076    169    742   1127       C
ATOM    648  C   THR A 961      -0.379  17.705  30.571  1.00 66.66           C
ANISOU  648  C   THR A 961     5899   3991  15439     94    920    605       C
ATOM    649  O   THR A 961      -0.433  18.833  31.062  1.00 68.45           O
ANISOU  649  O   THR A 961     6021   3877  16110     83   1119    410       O
ATOM    650  CB  THR A 961      -0.470  18.535  28.195  1.00 74.40           C
ANISOU  650  CB  THR A 961     6678   4800  16791    118    762   1422       C
ATOM    651  OG1 THR A 961      -1.020  18.306  26.912  1.00 74.35           O
ANISOU  651  OG1 THR A 961     6501   4626  17123    219    711   1863       O
ATOM    652  CG2 THR A 961       1.063  18.609  28.050  1.00 75.01           C
ANISOU  652  CG2 THR A 961     6846   5175  16480     27    626   1556       C
ATOM    653  H   THR A 961      -2.920  18.145  28.695  1.00  0.00           H
ATOM    654  HA  THR A 961      -0.639  16.474  28.818  1.00  0.00           H
ATOM    655  HB  THR A 961      -0.833  19.513  28.515  1.00  0.00           H
ATOM    656  HG1 THR A 961      -0.607  18.907  26.288  1.00  0.00           H
ATOM    657 HG21 THR A 961       1.352  19.332  27.286  1.00  0.00           H
ATOM    658 HG22 THR A 961       1.545  18.922  28.977  1.00  0.00           H
ATOM    659 HG23 THR A 961       1.483  17.642  27.769  1.00  0.00           H
ATOM    660  N   MET A 962       0.169  16.641  31.183  1.00 60.24           N
ANISOU  660  N   MET A 962     5251   3523  14113     39    851    378       N
ATOM    661  CA  MET A 962       0.780  16.681  32.515  1.00 61.28           C
ANISOU  661  CA  MET A 962     5447   3700  14134    -47    990    -96       C
ATOM    662  C   MET A 962       2.257  17.122  32.481  1.00 66.88           C
ANISOU  662  C   MET A 962     6182   4475  14755   -190    999   -217       C
ATOM    663  O   MET A 962       2.777  17.526  33.522  1.00 68.33           O
ANISOU  663  O   MET A 962     6389   4697  14876   -291   1112   -608       O
ATOM    664  CB  MET A 962       0.623  15.307  33.203  1.00 61.85           C
ANISOU  664  CB  MET A 962     5657   4108  13736     -6    927   -268       C
ATOM    665  CG  MET A 962      -0.810  14.738  33.224  1.00 66.91           C
ANISOU  665  CG  MET A 962     6259   4664  14501    105    974   -261       C
ATOM    666  SD  MET A 962      -2.124  15.834  33.834  1.00 76.84           S
ANISOU  666  SD  MET A 962     7338   5465  16394    124   1236   -443       S
ATOM    667  CE  MET A 962      -1.689  15.913  35.584  1.00 73.74           C
ANISOU  667  CE  MET A 962     7017   5250  15752     94   1372   -896       C
ATOM    668  HE1 MET A 962      -2.368  16.589  36.102  1.00  0.00           H
ATOM    669  HE2 MET A 962      -1.759  14.928  36.044  1.00  0.00           H
ATOM    670  HE3 MET A 962      -0.673  16.287  35.701  1.00  0.00           H
ATOM    671  H   MET A 962       0.145  15.733  30.733  1.00  0.00           H
ATOM    672  HA  MET A 962       0.248  17.416  33.121  1.00  0.00           H
ATOM    673  HB3 MET A 962       0.995  15.363  34.224  1.00  0.00           H
ATOM    674  HB2 MET A 962       1.262  14.580  32.701  1.00  0.00           H
ATOM    675  HG2 MET A 962      -0.825  13.826  33.819  1.00  0.00           H
ATOM    676  HG3 MET A 962      -1.092  14.431  32.219  1.00  0.00           H
ATOM    677  N   ASN A 963       2.890  17.051  31.293  1.00 62.17           N
ANISOU  677  N   ASN A 963     5561   3901  14158   -208    884    124       N
ATOM    678  CA  ASN A 963       4.270  17.453  30.993  1.00 61.44           C
ANISOU  678  CA  ASN A 963     5475   3889  13980   -337    869    106       C
ATOM    679  C   ASN A 963       5.305  16.707  31.863  1.00 62.07           C
ANISOU  679  C   ASN A 963     5671   4297  13616   -412    852   -242       C
ATOM    680  O   ASN A 963       6.172  17.337  32.471  1.00 62.79           O
ANISOU  680  O   ASN A 963     5731   4348  13777   -545    955   -535       O
ATOM    681  ND2 ASN A 963       6.273  20.579  30.838  1.00 47.36           N
ANISOU  681  ND2 ASN A 963     3452   1560  12981   -712   1146    -67       N
ATOM    682  CB  ASN A 963       4.413  19.000  31.060  1.00 64.38           C
ANISOU  682  CB  ASN A 963     5703   3861  14897   -437   1034     73       C
ATOM    683  CG  ASN A 963       5.620  19.553  30.288  1.00 64.32           C
ANISOU  683  CG  ASN A 963     5672   3916  14852   -562    995    196       C
ATOM    684  OD1 ASN A 963       5.957  19.074  29.207  1.00 61.00           O
ANISOU  684  OD1 ASN A 963     5287   3729  14162   -537    840    517       O
ATOM    685  H   ASN A 963       2.366  16.702  30.504  1.00  0.00           H
ATOM    686  HA  ASN A 963       4.492  17.118  29.979  1.00  0.00           H
ATOM    687  HB3 ASN A 963       4.417  19.349  32.094  1.00  0.00           H
ATOM    688  HB2 ASN A 963       3.537  19.455  30.596  1.00  0.00           H
ATOM    689 HD21 ASN A 963       7.073  20.975  30.367  1.00  0.00           H
ATOM    690 HD22 ASN A 963       5.981  20.958  31.727  1.00  0.00           H
ATOM    691  N   ILE A 964       5.174  15.370  31.916  1.00 55.27           N
ANISOU  691  N   ILE A 964     4929   3761  12309   -326    719   -203       N
ATOM    692  CA  ILE A 964       6.058  14.479  32.670  1.00 52.70           C
ANISOU  692  CA  ILE A 964     4705   3781  11536   -361    673   -439       C
ATOM    693  C   ILE A 964       7.462  14.456  32.034  1.00 56.97           C
ANISOU  693  C   ILE A 964     5238   4472  11937   -452    608   -359       C
ATOM    694  O   ILE A 964       7.568  14.250  30.824  1.00 57.01           O
ANISOU  694  O   ILE A 964     5218   4456  11987   -434    531    -36       O
ATOM    695  CD1 ILE A 964       3.350  11.697  33.352  1.00 46.16           C
ANISOU  695  CD1 ILE A 964     4086   3288  10164    -54    557   -430       C
ATOM    696  CB  ILE A 964       5.491  13.027  32.735  1.00 52.98           C
ANISOU  696  CB  ILE A 964     4853   4061  11215   -231    556   -347       C
ATOM    697  CG1 ILE A 964       4.120  13.019  33.452  1.00 52.46           C
ANISOU  697  CG1 ILE A 964     4783   3871  11278   -162    644   -478       C
ATOM    698  CG2 ILE A 964       6.441  12.008  33.410  1.00 50.96           C
ANISOU  698  CG2 ILE A 964     4689   4172  10501   -245    480   -475       C
ATOM    699  HB  ILE A 964       5.329  12.690  31.710  1.00  0.00           H
ATOM    700 HG13 ILE A 964       3.477  13.806  33.061  1.00  0.00           H
ATOM    701 HG12 ILE A 964       4.271  13.259  34.502  1.00  0.00           H
ATOM    702 HG21 ILE A 964       5.999  11.013  33.448  1.00  0.00           H
ATOM    703 HG22 ILE A 964       7.390  11.897  32.886  1.00  0.00           H
ATOM    704 HG23 ILE A 964       6.665  12.304  34.435  1.00  0.00           H
ATOM    705 HD11 ILE A 964       2.275  11.878  33.370  1.00  0.00           H
ATOM    706 HD12 ILE A 964       3.575  11.171  32.427  1.00  0.00           H
ATOM    707 HD13 ILE A 964       3.589  11.035  34.186  1.00  0.00           H
ATOM    708  H   ILE A 964       4.431  14.924  31.400  1.00  0.00           H
ATOM    709  HA  ILE A 964       6.122  14.863  33.687  1.00  0.00           H
ATOM    710  N   ASP A 965       8.497  14.679  32.864  1.00 53.63           N
ANISOU  710  N   ASP A 965     4815   4210  11351   -561    645   -647       N
ATOM    711  CA  ASP A 965       9.904  14.700  32.459  1.00 52.80           C
ANISOU  711  CA  ASP A 965     4682   4263  11116   -657    594   -604       C
ATOM    712  C   ASP A 965      10.380  13.273  32.119  1.00 56.30           C
ANISOU  712  C   ASP A 965     5220   5068  11105   -565    447   -475       C
ATOM    713  O   ASP A 965      10.754  12.519  33.016  1.00 55.45           O
ANISOU  713  O   ASP A 965     5163   5208  10697   -545    420   -661       O
ATOM    714  CB  ASP A 965      10.791  15.390  33.528  1.00 55.12           C
ANISOU  714  CB  ASP A 965     4910   4587  11446   -826    691   -974       C
ATOM    715  CG  ASP A 965      12.261  15.585  33.127  1.00 57.45           C
ANISOU  715  CG  ASP A 965     5157   5084  11587   -940    640   -970       C
ATOM    716  OD1 ASP A 965      12.579  15.462  31.922  1.00 55.66           O
ANISOU  716  OD1 ASP A 965     4917   4859  11374   -918    576   -661       O
ATOM    717  OD2 ASP A 965      13.051  15.913  34.037  1.00 60.70           O
ANISOU  717  OD2 ASP A 965     5529   5666  11868  -1060    669  -1277       O
ATOM    718  H   ASP A 965       8.313  14.872  33.842  1.00  0.00           H
ATOM    719  HA  ASP A 965       9.963  15.306  31.552  1.00  0.00           H
ATOM    720  HB3 ASP A 965      10.769  14.803  34.446  1.00  0.00           H
ATOM    721  HB2 ASP A 965      10.373  16.371  33.755  1.00  0.00           H
ATOM    722  N   ARG A 966      10.341  12.955  30.817  1.00 53.21           N
ANISOU  722  N   ARG A 966     4839   4704  10674   -508    360   -150       N
ATOM    723  CA  ARG A 966      10.737  11.673  30.233  1.00 51.74           C
ANISOU  723  CA  ARG A 966     4733   4815  10110   -415    239    -18       C
ATOM    724  C   ARG A 966      12.104  11.761  29.521  1.00 58.42           C
ANISOU  724  C   ARG A 966     5534   5844  10818   -485    206     63       C
ATOM    725  O   ARG A 966      12.439  10.844  28.770  1.00 59.35           O
ANISOU  725  O   ARG A 966     5700   6193  10657   -414    125    176       O
ATOM    726  NH2 ARG A 966       3.899   9.355  30.456  1.00 90.68           N
ANISOU  726  NH2 ARG A 966     9904   9471  15078     75    133    199       N
ATOM    727  CB  ARG A 966       9.614  11.196  29.282  1.00 50.48           C
ANISOU  727  CB  ARG A 966     4619   4604   9957   -305    168    250       C
ATOM    728  CG  ARG A 966       8.327  10.774  30.014  1.00 56.88           C
ANISOU  728  CG  ARG A 966     5467   5272  10873   -224    193    182       C
ATOM    729  CD  ARG A 966       7.155  10.507  29.059  1.00 72.19           C
ANISOU  729  CD  ARG A 966     7440   7220  12769   -129    102    429       C
ATOM    730  NE  ARG A 966       6.056   9.799  29.737  1.00 82.77           N
ANISOU  730  NE  ARG A 966     8859   8601  13990    -36     90    318       N
ATOM    731  CZ  ARG A 966       4.769  10.179  29.861  1.00 98.24           C
ANISOU  731  CZ  ARG A 966    10794  10367  16164      1    140    290       C
ATOM    732  NH1 ARG A 966       4.317  11.359  29.414  1.00 80.66           N
ANISOU  732  NH1 ARG A 966     8466   7875  14308    -31    208    366       N
ATOM    733  H   ARG A 966       9.998  13.644  30.163  1.00  0.00           H
ATOM    734  HA  ARG A 966      10.850  10.927  31.022  1.00  0.00           H
ATOM    735  HB3 ARG A 966       9.949  10.332  28.706  1.00  0.00           H
ATOM    736  HB2 ARG A 966       9.393  11.978  28.554  1.00  0.00           H
ATOM    737  HG3 ARG A 966       8.030  11.617  30.635  1.00  0.00           H
ATOM    738  HG2 ARG A 966       8.494   9.944  30.701  1.00  0.00           H
ATOM    739  HD3 ARG A 966       7.459  10.030  28.127  1.00  0.00           H
ATOM    740  HD2 ARG A 966       6.761  11.482  28.776  1.00  0.00           H
ATOM    741  HE  ARG A 966       6.308   8.896  30.113  1.00  0.00           H
ATOM    742 HH11 ARG A 966       3.342  11.610  29.562  1.00  0.00           H
ATOM    743 HH12 ARG A 966       4.938  12.011  28.960  1.00  0.00           H
ATOM    744 HH21 ARG A 966       2.934   9.646  30.559  1.00  0.00           H
ATOM    745 HH22 ARG A 966       4.186   8.450  30.799  1.00  0.00           H
ATOM    746  N   ASN A 967      12.882  12.831  29.775  1.00 55.72           N
ANISOU  746  N   ASN A 967     5091   5399  10682   -631    280    -21       N
ATOM    747  CA  ASN A 967      14.244  13.005  29.265  1.00 54.97           C
ANISOU  747  CA  ASN A 967     4926   5466  10495   -721    267     42       C
ATOM    748  C   ASN A 967      15.185  11.957  29.891  1.00 56.66           C
ANISOU  748  C   ASN A 967     5165   6020  10342   -689    213   -125       C
ATOM    749  O   ASN A 967      15.329  11.914  31.113  1.00 57.33           O
ANISOU  749  O   ASN A 967     5232   6169  10383   -739    239   -392       O
ATOM    750  CB  ASN A 967      14.716  14.451  29.551  1.00 49.43           C
ANISOU  750  CB  ASN A 967     4101   4542  10140   -900    372    -47       C
ATOM    751  CG  ASN A 967      15.945  14.910  28.750  1.00 59.80           C
ANISOU  751  CG  ASN A 967     5320   5969  11432  -1008    371     77       C
ATOM    752  OD1 ASN A 967      16.712  14.106  28.222  1.00 47.47           O
ANISOU  752  OD1 ASN A 967     3769   4722   9543   -972    303    107       O
ATOM    753  ND2 ASN A 967      16.150  16.225  28.675  1.00 48.10           N
ANISOU  753  ND2 ASN A 967     3728   4221  10327  -1150    463    140       N
ATOM    754  H   ASN A 967      12.557  13.541  30.418  1.00  0.00           H
ATOM    755  HA  ASN A 967      14.247  12.845  28.184  1.00  0.00           H
ATOM    756  HB3 ASN A 967      14.898  14.594  30.615  1.00  0.00           H
ATOM    757  HB2 ASN A 967      13.907  15.135  29.292  1.00  0.00           H
ATOM    758 HD21 ASN A 967      16.949  16.590  28.177  1.00  0.00           H
ATOM    759 HD22 ASN A 967      15.526  16.866  29.144  1.00  0.00           H
ATOM    760  N   ILE A 968      15.803  11.134  29.027  1.00 50.52           N
ANISOU  760  N   ILE A 968     4418   5472   9305   -606    141     36       N
ATOM    761  CA  ILE A 968      16.716  10.052  29.403  1.00 47.44           C
ANISOU  761  CA  ILE A 968     4038   5395   8592   -539     91    -56       C
ATOM    762  C   ILE A 968      18.043  10.543  30.027  1.00 54.19           C
ANISOU  762  C   ILE A 968     4770   6388   9431   -672    115   -226       C
ATOM    763  O   ILE A 968      18.635   9.810  30.817  1.00 55.60           O
ANISOU  763  O   ILE A 968     4936   6782   9406   -636     80   -375       O
ATOM    764  CB  ILE A 968      17.010   9.133  28.180  1.00 47.98           C
ANISOU  764  CB  ILE A 968     4142   5633   8457   -439     42    149       C
ATOM    765  CG1 ILE A 968      17.694   7.804  28.581  1.00 45.87           C
ANISOU  765  CG1 ILE A 968     3899   5626   7902   -317      1     63       C
ATOM    766  CG2 ILE A 968      17.788   9.837  27.045  1.00 48.63           C
ANISOU  766  CG2 ILE A 968     4125   5756   8595   -544     70    313       C
ATOM    767  CD1 ILE A 968      17.604   6.706  27.512  1.00 35.40           C
ANISOU  767  CD1 ILE A 968     2642   4406   6403   -188    -29    188       C
ATOM    768  HB  ILE A 968      16.035   8.865  27.770  1.00  0.00           H
ATOM    769 HG13 ILE A 968      17.238   7.422  29.495  1.00  0.00           H
ATOM    770 HG12 ILE A 968      18.744   7.976  28.820  1.00  0.00           H
ATOM    771 HG21 ILE A 968      17.824   9.219  26.149  1.00  0.00           H
ATOM    772 HG22 ILE A 968      17.318  10.779  26.762  1.00  0.00           H
ATOM    773 HG23 ILE A 968      18.818  10.054  27.330  1.00  0.00           H
ATOM    774 HD11 ILE A 968      17.935   5.748  27.915  1.00  0.00           H
ATOM    775 HD12 ILE A 968      16.582   6.580  27.154  1.00  0.00           H
ATOM    776 HD13 ILE A 968      18.236   6.932  26.654  1.00  0.00           H
ATOM    777  H   ILE A 968      15.625  11.236  28.039  1.00  0.00           H
ATOM    778  HA  ILE A 968      16.205   9.459  30.162  1.00  0.00           H
ATOM    779  N   THR A 969      18.458  11.780  29.702  1.00 51.35           N
ANISOU  779  N   THR A 969     4307   5906   9298   -832    172   -195       N
ATOM    780  CA  THR A 969      19.631  12.439  30.283  1.00 52.19           C
ANISOU  780  CA  THR A 969     4276   6130   9423   -992    198   -366       C
ATOM    781  C   THR A 969      19.374  12.981  31.709  1.00 57.87           C
ANISOU  781  C   THR A 969     4972   6782  10235  -1093    236   -686       C
ATOM    782  O   THR A 969      20.342  13.180  32.443  1.00 59.18           O
ANISOU  782  O   THR A 969     5028   7127  10331  -1218    233   -884       O
ATOM    783  CB  THR A 969      20.140  13.601  29.383  1.00 54.22           C
ANISOU  783  CB  THR A 969     4423   6256   9920  -1143    260   -221       C
ATOM    784  OG1 THR A 969      19.342  14.769  29.456  1.00 56.49           O
ANISOU  784  OG1 THR A 969     4711   6171  10581  -1224    338   -209       O
ATOM    785  CG2 THR A 969      20.319  13.203  27.909  1.00 49.40           C
ANISOU  785  CG2 THR A 969     3824   5760   9184  -1065    234     86       C
ATOM    786  H   THR A 969      17.914  12.331  29.052  1.00  0.00           H
ATOM    787  HA  THR A 969      20.433  11.702  30.357  1.00  0.00           H
ATOM    788  HB  THR A 969      21.124  13.893  29.753  1.00  0.00           H
ATOM    789  HG1 THR A 969      18.502  14.596  29.020  1.00  0.00           H
ATOM    790 HG21 THR A 969      20.766  14.016  27.335  1.00  0.00           H
ATOM    791 HG22 THR A 969      20.975  12.336  27.816  1.00  0.00           H
ATOM    792 HG23 THR A 969      19.368  12.953  27.436  1.00  0.00           H
ATOM    793  N   HIS A 970      18.096  13.178  32.085  1.00 53.51           N
ANISOU  793  N   HIS A 970     4508   5998   9825  -1046    273   -743       N
ATOM    794  CA  HIS A 970      17.679  13.595  33.428  1.00 54.28           C
ANISOU  794  CA  HIS A 970     4592   6029  10004  -1134    331  -1061       C
ATOM    795  C   HIS A 970      17.498  12.415  34.403  1.00 57.89           C
ANISOU  795  C   HIS A 970     5110   6773  10111  -1023    263  -1173       C
ATOM    796  O   HIS A 970      17.375  12.665  35.602  1.00 59.33           O
ANISOU  796  O   HIS A 970     5281   6989  10272  -1090    303  -1440       O
ATOM    797  CG  HIS A 970      16.515  15.769  32.642  1.00 60.07           C
ANISOU  797  CG  HIS A 970     5281   6035  11506  -1259    518   -972       C
ATOM    798  ND1 HIS A 970      15.442  16.631  32.519  1.00 62.52           N
ANISOU  798  ND1 HIS A 970     5599   5956  12199  -1248    611   -924       N
ATOM    799  CD2 HIS A 970      17.571  16.412  32.030  1.00 62.38           C
ANISOU  799  CD2 HIS A 970     5463   6332  11906  -1398    535   -909       C
ATOM    800  CE1 HIS A 970      15.868  17.713  31.865  1.00 63.60           C
ANISOU  800  CE1 HIS A 970     5632   5860  12672  -1374    681   -817       C
ATOM    801  NE2 HIS A 970      17.152  17.650  31.534  1.00 64.23           N
ANISOU  801  NE2 HIS A 970     5641   6167  12595  -1475    641   -808       N
ATOM    802  CB  HIS A 970      16.388  14.437  33.345  1.00 55.16           C
ANISOU  802  CB  HIS A 970     4749   5741  10469  -1129    425  -1056       C
ATOM    803  HD1 HIS A 970      14.502  16.462  32.870  1.00  0.00           H
ATOM    804  HD2 HIS A 970      18.593  16.084  31.907  1.00  0.00           H
ATOM    805  HE1 HIS A 970      15.232  18.554  31.630  1.00  0.00           H
ATOM    806  H   HIS A 970      17.350  12.983  31.432  1.00  0.00           H
ATOM    807  HA  HIS A 970      18.455  14.229  33.861  1.00  0.00           H
ATOM    808  HB3 HIS A 970      16.020  14.650  34.349  1.00  0.00           H
ATOM    809  HB2 HIS A 970      15.597  13.869  32.857  1.00  0.00           H
ATOM    810  N   LEU A 971      17.505  11.165  33.900  1.00 51.45           N
ANISOU  810  N   LEU A 971     4353   6164   9032   -855    170   -969       N
ATOM    811  CA  LEU A 971      17.489   9.956  34.725  1.00 49.72           C
ANISOU  811  CA  LEU A 971     4185   6197   8511   -729    106  -1007       C
ATOM    812  C   LEU A 971      18.831   9.775  35.444  1.00 55.54           C
ANISOU  812  C   LEU A 971     4803   7290   9011   -790     51  -1121       C
ATOM    813  O   LEU A 971      19.867   9.681  34.784  1.00 55.45           O
ANISOU  813  O   LEU A 971     4707   7420   8941   -803     14  -1023       O
ATOM    814  CB  LEU A 971      17.208   8.708  33.853  1.00 47.20           C
ANISOU  814  CB  LEU A 971     3969   5910   8054   -522     46   -753       C
ATOM    815  CG  LEU A 971      15.757   8.576  33.349  1.00 48.80           C
ANISOU  815  CG  LEU A 971     4302   5872   8369   -415     63   -649       C
ATOM    816  CD1 LEU A 971      15.639   7.439  32.314  1.00 46.91           C
ANISOU  816  CD1 LEU A 971     4137   5703   7983   -248      4   -436       C
ATOM    817  CD2 LEU A 971      14.760   8.398  34.512  1.00 47.64           C
ANISOU  817  CD2 LEU A 971     4203   5717   8180   -389     89   -802       C
ATOM    818  HB3 LEU A 971      17.447   7.805  34.419  1.00  0.00           H
ATOM    819  HB2 LEU A 971      17.896   8.705  33.009  1.00  0.00           H
ATOM    820  HG  LEU A 971      15.502   9.501  32.830  1.00  0.00           H
ATOM    821 HD11 LEU A 971      15.144   7.795  31.410  1.00  0.00           H
ATOM    822 HD12 LEU A 971      16.611   7.046  32.016  1.00  0.00           H
ATOM    823 HD13 LEU A 971      15.062   6.592  32.684  1.00  0.00           H
ATOM    824 HD21 LEU A 971      14.016   7.625  34.321  1.00  0.00           H
ATOM    825 HD22 LEU A 971      15.267   8.122  35.436  1.00  0.00           H
ATOM    826 HD23 LEU A 971      14.218   9.326  34.701  1.00  0.00           H
ATOM    827  H   LEU A 971      17.621  11.027  32.907  1.00  0.00           H
ATOM    828  HA  LEU A 971      16.702  10.056  35.475  1.00  0.00           H
ATOM    829  N   GLN A 972      18.769   9.664  36.779  1.00 52.40           N
ANISOU  829  N   GLN A 972     4385   7067   8457   -826     44  -1317       N
ATOM    830  CA  GLN A 972      19.855   9.136  37.597  1.00 52.42           C
ANISOU  830  CA  GLN A 972     4264   7470   8182   -865    -31  -1394       C
ATOM    831  C   GLN A 972      19.864   7.607  37.485  1.00 57.77           C
ANISOU  831  C   GLN A 972     5000   8308   8643   -630   -109  -1149       C
ATOM    832  O   GLN A 972      18.817   6.975  37.635  1.00 57.31           O
ANISOU  832  O   GLN A 972     5075   8108   8593   -493    -94  -1056       O
ATOM    833  CB  GLN A 972      19.695   9.594  39.055  1.00 54.85           C
ANISOU  833  CB  GLN A 972     4523   7933   8384  -1002     -6  -1686       C
ATOM    834  CG  GLN A 972      20.037  11.080  39.251  1.00 65.41           C
ANISOU  834  CG  GLN A 972     5756   9173   9925  -1263     70  -1976       C
ATOM    835  CD  GLN A 972      19.899  11.495  40.714  1.00 76.79           C
ANISOU  835  CD  GLN A 972     7115  10869  11193  -1427     86  -2306       C
ATOM    836  OE1 GLN A 972      18.788  11.660  41.211  1.00 70.91           O
ANISOU  836  OE1 GLN A 972     6442  10004  10496  -1446    171  -2474       O
ATOM    837  NE2 GLN A 972      21.024  11.670  41.409  1.00 64.82           N
ANISOU  837  NE2 GLN A 972     5434   9733   9462  -1555      6  -2411       N
ATOM    838  HG2 GLN A 972      21.051  11.283  38.903  1.00  0.00           H
ATOM    839 HE21 GLN A 972      20.979  11.948  42.378  1.00  0.00           H
ATOM    840 HE22 GLN A 972      21.924  11.527  40.974  1.00  0.00           H
ATOM    841  H   GLN A 972      17.877   9.767  37.247  1.00  0.00           H
ATOM    842  HA  GLN A 972      20.805   9.522  37.221  1.00  0.00           H
ATOM    843  HB3 GLN A 972      20.350   9.001  39.695  1.00  0.00           H
ATOM    844  HB2 GLN A 972      18.679   9.394  39.396  1.00  0.00           H
ATOM    845  HG3 GLN A 972      19.372  11.701  38.650  1.00  0.00           H
ATOM    846  N   HIS A 973      21.047   7.059  37.191  1.00 55.58           N
ANISOU  846  N   HIS A 973     4617   8282   8221   -580   -179  -1032       N
ATOM    847  CA  HIS A 973      21.231   5.653  36.859  1.00 54.57           C
ANISOU  847  CA  HIS A 973     4517   8272   7943   -353   -234   -798       C
ATOM    848  C   HIS A 973      22.510   5.113  37.506  1.00 59.75           C
ANISOU  848  C   HIS A 973     4996   9328   8380   -336   -319   -759       C
ATOM    849  O   HIS A 973      23.346   5.884  37.979  1.00 61.07           O
ANISOU  849  O   HIS A 973     5014   9687   8502   -516   -343   -913       O
ATOM    850  CB  HIS A 973      21.214   5.502  35.323  1.00 54.17           C
ANISOU  850  CB  HIS A 973     4536   8014   8031   -253   -204   -623       C
ATOM    851  CG  HIS A 973      22.341   6.169  34.572  1.00 58.79           C
ANISOU  851  CG  HIS A 973     4997   8655   8685   -364   -195   -623       C
ATOM    852  ND1 HIS A 973      23.589   5.588  34.420  1.00 61.12           N
ANISOU  852  ND1 HIS A 973     5284   8750   9190   -545   -136   -714       N
ATOM    853  CD2 HIS A 973      22.404   7.365  33.892  1.00 60.64           C
ANISOU  853  CD2 HIS A 973     5101   9115   8825   -315   -227   -530       C
ATOM    854  CE1 HIS A 973      24.329   6.431  33.696  1.00 61.16           C
ANISOU  854  CE1 HIS A 973     5160   8871   9205   -609   -136   -668       C
ATOM    855  NE2 HIS A 973      23.677   7.531  33.342  1.00 61.29           N
ANISOU  855  NE2 HIS A 973     5098   9153   9037   -475   -189   -566       N
ATOM    856  HD1 HIS A 973      23.883   4.689  34.776  1.00  0.00           H
ATOM    857  HD2 HIS A 973      21.637   8.111  33.750  1.00  0.00           H
ATOM    858  HE1 HIS A 973      25.356   6.235  33.421  1.00  0.00           H
ATOM    859  H   HIS A 973      21.868   7.641  37.105  1.00  0.00           H
ATOM    860  HA  HIS A 973      20.405   5.068  37.267  1.00  0.00           H
ATOM    861  HB2 HIS A 973      20.269   5.880  34.932  1.00  0.00           H
ATOM    862  HB3 HIS A 973      21.234   4.449  35.062  1.00  0.00           H
ATOM    863  N   CYS A 974      22.628   3.779  37.494  1.00 55.67           N
ANISOU  863  N   CYS A 974     4481   8925   7747   -122   -361   -548       N
ATOM    864  CA  CYS A 974      23.755   3.041  38.054  1.00 56.19           C
ANISOU  864  CA  CYS A 974     4365   9354   7629    -52   -443   -438       C
ATOM    865  C   CYS A 974      24.661   2.507  36.934  1.00 58.71           C
ANISOU  865  C   CYS A 974     4610   9673   8023     59   -433   -291       C
ATOM    866  O   CYS A 974      24.194   2.209  35.833  1.00 55.48           O
ANISOU  866  O   CYS A 974     4319   8994   7767    114   -363   -248       O
ATOM    867  CB  CYS A 974      23.267   1.945  39.027  1.00 56.51           C
ANISOU  867  CB  CYS A 974     4430   9520   7523    119   -483   -283       C
ATOM    868  SG  CYS A 974      22.378   0.582  38.217  1.00 57.91           S
ANISOU  868  SG  CYS A 974     4783   9378   7841    389   -424    -62       S
ATOM    869  H   CYS A 974      21.930   3.233  37.010  1.00  0.00           H
ATOM    870  HA  CYS A 974      24.366   3.724  38.647  1.00  0.00           H
ATOM    871  HB3 CYS A 974      22.621   2.380  39.789  1.00  0.00           H
ATOM    872  HB2 CYS A 974      24.120   1.517  39.555  1.00  0.00           H
ATOM    873  HG  CYS A 974      21.785   0.185  39.346  1.00  0.00           H
ATOM    874  N   THR A 975      25.952   2.397  37.277  1.00 58.18           N
ANISOU  874  N   THR A 975     4333   9938   7837     86   -501   -214       N
ATOM    875  CA  THR A 975      27.040   1.909  36.427  1.00 58.89           C
ANISOU  875  CA  THR A 975     4306  10086   7984    194   -484    -84       C
ATOM    876  C   THR A 975      27.371   0.426  36.738  1.00 65.18           C
ANISOU  876  C   THR A 975     5028  11018   8720    456   -515    152       C
ATOM    877  O   THR A 975      28.496  -0.020  36.504  1.00 65.72           O
ANISOU  877  O   THR A 975     4921  11253   8798    555   -523    267       O
ATOM    878  CB  THR A 975      28.306   2.788  36.634  1.00 62.49           C
ANISOU  878  CB  THR A 975     4546  10786   8410      0   -522   -187       C
ATOM    879  OG1 THR A 975      28.876   2.617  37.922  1.00 62.46           O
ANISOU  879  OG1 THR A 975     4375  11147   8210    -77   -631   -220       O
ATOM    880  CG2 THR A 975      28.056   4.286  36.396  1.00 60.35           C
ANISOU  880  CG2 THR A 975     4346  10311   8274   -241   -464   -388       C
ATOM    881  H   THR A 975      26.231   2.656  38.214  1.00  0.00           H
ATOM    882  HA  THR A 975      26.748   1.974  35.378  1.00  0.00           H
ATOM    883  HB  THR A 975      29.062   2.475  35.911  1.00  0.00           H
ATOM    884  HG1 THR A 975      29.210   1.718  37.983  1.00  0.00           H
ATOM    885 HG21 THR A 975      28.986   4.852  36.472  1.00  0.00           H
ATOM    886 HG22 THR A 975      27.643   4.461  35.402  1.00  0.00           H
ATOM    887 HG23 THR A 975      27.360   4.703  37.124  1.00  0.00           H
ATOM    888  N   CYS A 976      26.374  -0.307  37.259  1.00 62.72           N
ANISOU  888  N   CYS A 976     4845  10606   8381    575   -518    232       N
ATOM    889  CA  CYS A 976      26.453  -1.702  37.679  1.00 64.58           C
ANISOU  889  CA  CYS A 976     5021  10920   8596    818   -538    475       C
ATOM    890  C   CYS A 976      26.618  -2.668  36.496  1.00 70.67           C
ANISOU  890  C   CYS A 976     5832  11468   9553   1031   -444    587       C
ATOM    891  O   CYS A 976      25.809  -2.646  35.567  1.00 67.37           O
ANISOU  891  O   CYS A 976     5608  10732   9256   1046   -358    512       O
ATOM    892  CB  CYS A 976      25.217  -2.082  38.516  1.00 64.73           C
ANISOU  892  CB  CYS A 976     5170  10878   8547    854   -553    524       C
ATOM    893  SG  CYS A 976      25.218  -1.386  40.208  1.00 70.08           S
ANISOU  893  SG  CYS A 976     5774  11892   8962    615   -650    379       S
ATOM    894  HB3 CYS A 976      25.134  -3.167  38.593  1.00  0.00           H
ATOM    895  HB2 CYS A 976      24.321  -1.783  37.970  1.00  0.00           H
ATOM    896  H   CYS A 976      25.482   0.139  37.407  1.00  0.00           H
ATOM    897  HA  CYS A 976      27.334  -1.797  38.318  1.00  0.00           H
ATOM    898  N   VAL A 977      27.632  -3.536  36.616  1.00 73.51           N
ANISOU  898  N   VAL A 977     5989  12012   9931   1198   -459    769       N
ATOM    899  CA  VAL A 977      27.887  -4.670  35.730  1.00 74.81           C
ANISOU  899  CA  VAL A 977     6137  12003  10283   1427   -357    875       C
ATOM    900  C   VAL A 977      27.383  -6.002  36.336  1.00 82.63           C
ANISOU  900  C   VAL A 977     7140  12907  11350   1655   -349   1099       C
ATOM    901  O   VAL A 977      27.373  -7.005  35.623  1.00 84.00           O
ANISOU  901  O   VAL A 977     7327  12868  11721   1857   -245   1174       O
ATOM    902  CB  VAL A 977      29.406  -4.798  35.416  1.00 79.97           C
ANISOU  902  CB  VAL A 977     6539  12884  10963   1468   -350    921       C
ATOM    903  CG1 VAL A 977      29.915  -3.579  34.627  1.00  0.00           C
ATOM    904  CG2 VAL A 977      30.296  -5.071  36.647  1.00  0.00           C
ATOM    905  H   VAL A 977      28.244  -3.464  37.416  1.00  0.00           H
ATOM    906  HA  VAL A 977      27.354  -4.531  34.788  1.00  0.00           H
ATOM    907  HB  VAL A 977      29.531  -5.653  34.749  1.00  0.00           H
ATOM    908 HG11 VAL A 977      30.956  -3.708  34.331  1.00  0.00           H
ATOM    909 HG12 VAL A 977      29.333  -3.429  33.716  1.00  0.00           H
ATOM    910 HG13 VAL A 977      29.851  -2.663  35.215  1.00  0.00           H
ATOM    911 HG21 VAL A 977      31.346  -5.137  36.359  1.00  0.00           H
ATOM    912 HG22 VAL A 977      30.210  -4.275  37.387  1.00  0.00           H
ATOM    913 HG23 VAL A 977      30.042  -6.011  37.137  1.00  0.00           H
ATOM    914  N   ASP A 978      26.950  -5.986  37.613  1.00 79.64           N
ANISOU  914  N   ASP A 978     6755  12683  10821   1612   -447   1195       N
ATOM    915  CA  ASP A 978      26.315  -7.110  38.311  1.00 80.05           C
ANISOU  915  CA  ASP A 978     6818  12667  10931   1800   -444   1440       C
ATOM    916  C   ASP A 978      24.779  -7.063  38.114  1.00 78.01           C
ANISOU  916  C   ASP A 978     6839  12081  10719   1755   -386   1336       C
ATOM    917  O   ASP A 978      24.276  -6.315  37.272  1.00 77.77           O
ANISOU  917  O   ASP A 978     6977  11805  10767   1670   -316   1120       O
ATOM    918  OD2 ASP A 978      25.844  -4.975  40.184  1.00103.57           O
ANISOU  918  OD2 ASP A 978     9825  16126  13400   1359   -640   1231       O
ATOM    919  CB  ASP A 978      26.719  -7.185  39.819  1.00 85.17           C
ANISOU  919  CB  ASP A 978     7256  13741  11364   1791   -584   1655       C
ATOM    920  CG  ASP A 978      26.380  -5.974  40.707  1.00100.31           C
ANISOU  920  CG  ASP A 978     9221  15894  12998   1541   -680   1513       C
ATOM    921  OD1 ASP A 978      26.641  -6.078  41.924  1.00103.96           O
ANISOU  921  OD1 ASP A 978     9516  16734  13251   1524   -791   1684       O
ATOM    922  H   ASP A 978      26.964  -5.118  38.129  1.00  0.00           H
ATOM    923  HA  ASP A 978      26.650  -8.041  37.852  1.00  0.00           H
ATOM    924  HB2 ASP A 978      27.801  -7.317  39.862  1.00  0.00           H
ATOM    925  HB3 ASP A 978      26.280  -8.075  40.273  1.00  0.00           H
ATOM    926  N   ASP A 979      24.055  -7.849  38.928  1.00 70.41           N
ANISOU  926  N   ASP A 979     5913  11131   9709   1806   -415   1503       N
ATOM    927  CA  ASP A 979      22.592  -7.869  39.027  1.00 65.84           C
ANISOU  927  CA  ASP A 979     5575  10262   9180   1762   -359   1421       C
ATOM    928  C   ASP A 979      22.051  -6.805  40.017  1.00 64.16           C
ANISOU  928  C   ASP A 979     5419  10238   8721   1540   -430   1293       C
ATOM    929  O   ASP A 979      20.905  -6.928  40.447  1.00 61.92           O
ANISOU  929  O   ASP A 979     5277   9818   8433   1516   -402   1294       O
ATOM    930  CB  ASP A 979      22.049  -9.282  39.378  1.00 68.19           C
ANISOU  930  CB  ASP A 979     5880  10384   9646   1978   -306   1692       C
ATOM    931  CG  ASP A 979      22.561  -9.906  40.687  1.00 78.95           C
ANISOU  931  CG  ASP A 979     7068  12072  10857   2041   -394   2001       C
ATOM    932  OD1 ASP A 979      23.488  -9.344  41.312  1.00 81.30           O
ANISOU  932  OD1 ASP A 979     7178  12775  10936   1966   -502   2037       O
ATOM    933  OD2 ASP A 979      21.993 -10.956  41.052  1.00 83.40           O
ANISOU  933  OD2 ASP A 979     7672  12505  11510   2150   -357   2215       O
ATOM    934  H   ASP A 979      24.529  -8.429  39.607  1.00  0.00           H
ATOM    935  HA  ASP A 979      22.176  -7.607  38.053  1.00  0.00           H
ATOM    936  HB2 ASP A 979      22.325  -9.959  38.569  1.00  0.00           H
ATOM    937  HB3 ASP A 979      20.959  -9.255  39.408  1.00  0.00           H
ATOM    938  N   CYS A 980      22.862  -5.792  40.376  1.00 59.97           N
ANISOU  938  N   CYS A 980     4765  10021   8000   1375   -512   1170       N
ATOM    939  CA  CYS A 980      22.529  -4.701  41.304  1.00 59.70           C
ANISOU  939  CA  CYS A 980     4738  10213   7733   1145   -570    996       C
ATOM    940  C   CYS A 980      22.360  -5.166  42.766  1.00 68.90           C
ANISOU  940  C   CYS A 980     5823  11672   8684   1161   -631   1188       C
ATOM    941  O   CYS A 980      21.663  -4.503  43.535  1.00 69.55           O
ANISOU  941  O   CYS A 980     6002  11786   8637   1021   -620   1055       O
ATOM    942  CB  CYS A 980      21.330  -3.844  40.831  1.00 56.43           C
ANISOU  942  CB  CYS A 980     4548   9486   7405   1002   -497    730       C
ATOM    943  SG  CYS A 980      21.754  -2.988  39.293  1.00 57.82           S
ANISOU  943  SG  CYS A 980     4780   9431   7756    923   -447    520       S
ATOM    944  H   CYS A 980      23.801  -5.760  39.998  1.00  0.00           H
ATOM    945  HA  CYS A 980      23.406  -4.053  41.325  1.00  0.00           H
ATOM    946  HB3 CYS A 980      21.076  -3.080  41.564  1.00  0.00           H
ATOM    947  HB2 CYS A 980      20.428  -4.436  40.679  1.00  0.00           H
ATOM    948  HG  CYS A 980      20.685  -2.189  39.354  1.00  0.00           H
ATOM    949  N   SER A 981      23.025  -6.275  43.137  1.00 68.23           N
ANISOU  949  N   SER A 981     5547  11812   8564   1333   -689   1512       N
ATOM    950  CA  SER A 981      23.043  -6.797  44.507  1.00 70.95           C
ANISOU  950  CA  SER A 981     5773  12493   8690   1368   -759   1776       C
ATOM    951  C   SER A 981      23.978  -6.004  45.443  1.00 76.53           C
ANISOU  951  C   SER A 981     6244  13772   9061   1208   -898   1753       C
ATOM    952  O   SER A 981      23.770  -6.037  46.655  1.00 77.34           O
ANISOU  952  O   SER A 981     6223  14251   8911   1197   -973   1956       O
ATOM    953  CB  SER A 981      23.442  -8.283  44.485  1.00 76.39           C
ANISOU  953  CB  SER A 981     6358  13106   9562   1656   -745   2194       C
ATOM    954  OG  SER A 981      22.381  -9.071  43.989  1.00 86.91           O
ANISOU  954  OG  SER A 981     7879  13940  11202   1804   -617   2235       O
ATOM    955  H   SER A 981      23.572  -6.785  42.456  1.00  0.00           H
ATOM    956  HA  SER A 981      22.038  -6.717  44.927  1.00  0.00           H
ATOM    957  HB3 SER A 981      23.672  -8.640  45.490  1.00  0.00           H
ATOM    958  HB2 SER A 981      24.334  -8.444  43.878  1.00  0.00           H
ATOM    959  HG  SER A 981      22.531  -9.206  43.045  1.00  0.00           H
ATOM    960  N   SER A 982      24.985  -5.317  44.872  1.00 73.10           N
ANISOU  960  N   SER A 982     5732  13423   8619   1081   -933   1522       N
ATOM    961  CA  SER A 982      25.964  -4.500  45.590  1.00 75.72           C
ANISOU  961  CA  SER A 982     5821  14286   8663    913  -1067   1466       C
ATOM    962  C   SER A 982      25.381  -3.199  46.175  1.00 80.74           C
ANISOU  962  C   SER A 982     6522  15085   9072    598  -1075   1079       C
ATOM    963  O   SER A 982      24.408  -2.655  45.650  1.00 77.80           O
ANISOU  963  O   SER A 982     6379  14349   8830    509   -968    817       O
ATOM    964  CB  SER A 982      27.165  -4.224  44.658  1.00 78.07           C
ANISOU  964  CB  SER A 982     5966  14603   9092    939  -1095   1436       C
ATOM    965  OG  SER A 982      26.836  -3.380  43.570  1.00 83.64           O
ANISOU  965  OG  SER A 982     6847  14948   9986    825   -999   1110       O
ATOM    966  H   SER A 982      25.098  -5.351  43.868  1.00  0.00           H
ATOM    967  HA  SER A 982      26.330  -5.104  46.424  1.00  0.00           H
ATOM    968  HB2 SER A 982      27.575  -5.159  44.275  1.00  0.00           H
ATOM    969  HB3 SER A 982      27.971  -3.746  45.219  1.00  0.00           H
ATOM    970  HG  SER A 982      26.561  -3.933  42.831  1.00  0.00           H
ATOM    971  N   SER A 983      26.046  -2.707  47.235  1.00 81.50           N
ANISOU  971  N   SER A 983     6391  15740   8835    425  -1203   1037       N
ATOM    972  CA  SER A 983      25.778  -1.423  47.888  1.00 82.14           C
ANISOU  972  CA  SER A 983     6470  16068   8672    100  -1218    638       C
ATOM    973  C   SER A 983      26.179  -0.192  47.046  1.00 83.78           C
ANISOU  973  C   SER A 983     6732  16022   9077    -77  -1163    259       C
ATOM    974  O   SER A 983      25.707   0.905  47.344  1.00 83.26           O
ANISOU  974  O   SER A 983     6732  15955   8947   -334  -1118   -124       O
ATOM    975  CB  SER A 983      26.463  -1.426  49.272  1.00 88.98           C
ANISOU  975  CB  SER A 983     7040  17637   9132    -28  -1383    719       C
ATOM    976  OG  SER A 983      27.875  -1.399  49.170  1.00  0.00           O
ATOM    977  H   SER A 983      26.841  -3.213  47.598  1.00  0.00           H
ATOM    978  HA  SER A 983      24.701  -1.358  48.052  1.00  0.00           H
ATOM    979  HB3 SER A 983      26.146  -0.556  49.847  1.00  0.00           H
ATOM    980  HB2 SER A 983      26.163  -2.303  49.847  1.00  0.00           H
ATOM    981  HG  SER A 983      28.247  -1.368  50.055  1.00  0.00           H
ATOM    982  N   ASN A 984      27.021  -0.396  46.015  1.00 78.32           N
ANISOU  982  N   ASN A 984     6008  15110   8642     61  -1154    374       N
ATOM    983  CA  ASN A 984      27.485   0.627  45.071  1.00 76.42           C
ANISOU  983  CA  ASN A 984     5789  14646   8601    -80  -1103    101       C
ATOM    984  C   ASN A 984      26.456   0.973  43.978  1.00 76.09           C
ANISOU  984  C   ASN A 984     6034  14015   8863    -57   -951    -50       C
ATOM    985  O   ASN A 984      26.730   1.891  43.204  1.00 75.40           O
ANISOU  985  O   ASN A 984     5969  13739   8940   -192   -903   -263       O
ATOM    986  CB  ASN A 984      28.825   0.171  44.447  1.00 78.57           C
ANISOU  986  CB  ASN A 984     5864  15018   8972     46  -1159    300       C
ATOM    987  CG  ASN A 984      29.995   0.279  45.428  1.00 99.92           C
ANISOU  987  CG  ASN A 984     8277  18222  11465   -161  -1287    193       C
ATOM    988  OD1 ASN A 984      30.270  -0.654  46.178  1.00 98.82           O
ANISOU  988  OD1 ASN A 984     8122  18087  11337   -430  -1271   -148       O
ATOM    989  ND2 ASN A 984      30.689   1.419  45.424  1.00 87.18           N
ANISOU  989  ND2 ASN A 984     6416  17051   9659    -49  -1419    491       N
ATOM    990  H   ASN A 984      27.364  -1.331  45.847  1.00  0.00           H
ATOM    991  HA  ASN A 984      27.674   1.521  45.668  1.00  0.00           H
ATOM    992  HB3 ASN A 984      29.076   0.790  43.583  1.00  0.00           H
ATOM    993  HB2 ASN A 984      28.747  -0.849  44.067  1.00  0.00           H
ATOM    994 HD21 ASN A 984      31.469   1.534  46.054  1.00  0.00           H
ATOM    995 HD22 ASN A 984      30.445   2.168  44.794  1.00  0.00           H
ATOM    996  N   CYS A 985      25.299   0.282  43.932  1.00 69.11           N
ANISOU  996  N   CYS A 985     5350  12852   8056    101   -880     73       N
ATOM    997  CA  CYS A 985      24.180   0.616  43.050  1.00 65.04           C
ANISOU  997  CA  CYS A 985     5088  11816   7807    117   -751    -54       C
ATOM    998  C   CYS A 985      23.609   1.995  43.415  1.00 69.38           C
ANISOU  998  C   CYS A 985     5708  12310   8343   -154   -701   -424       C
ATOM    999  O   CYS A 985      23.042   2.142  44.495  1.00 71.09           O
ANISOU  999  O   CYS A 985     5938  12698   8375   -244   -701   -522       O
ATOM   1000  CB  CYS A 985      23.077  -0.470  43.060  1.00 63.71           C
ANISOU 1000  CB  CYS A 985     5087  11413   7709    326   -698    155       C
ATOM   1001  SG  CYS A 985      21.734  -0.243  41.825  1.00 64.07           S
ANISOU 1001  SG  CYS A 985     5419  10859   8066    354   -560     31       S
ATOM   1002  HB3 CYS A 985      22.655  -0.548  44.064  1.00  0.00           H
ATOM   1003  HB2 CYS A 985      23.547  -1.441  42.894  1.00  0.00           H
ATOM   1004  H   CYS A 985      25.141  -0.470  44.588  1.00  0.00           H
ATOM   1005  HA  CYS A 985      24.581   0.676  42.038  1.00  0.00           H
ATOM   1006  N   LEU A 986      23.772   2.962  42.498  1.00 64.82           N
ANISOU 1006  N   LEU A 986     5155  11509   7964   -289   -650   -625       N
ATOM   1007  CA  LEU A 986      23.315   4.346  42.642  1.00 64.90           C
ANISOU 1007  CA  LEU A 986     5216  11393   8049   -544   -580   -981       C
ATOM   1008  C   LEU A 986      21.786   4.462  42.784  1.00 66.58           C
ANISOU 1008  C   LEU A 986     5631  11334   8333   -519   -486  -1053       C
ATOM   1009  O   LEU A 986      21.321   5.316  43.534  1.00 68.65           O
ANISOU 1009  O   LEU A 986     5892  11672   8518   -697   -444  -1317       O
ATOM   1010  CB  LEU A 986      23.892   5.168  41.467  1.00 64.11           C
ANISOU 1010  CB  LEU A 986     5127  11008   8223   -638   -524  -1085       C
ATOM   1011  CG  LEU A 986      23.694   6.702  41.536  1.00 69.25           C
ANISOU 1011  CG  LEU A 986     5790  11504   9017   -910   -444  -1439       C
ATOM   1012  CD1 LEU A 986      24.871   7.445  40.866  1.00  0.00           C
ATOM   1013  CD2 LEU A 986      22.335   7.157  40.958  1.00  0.00           C
ATOM   1014  H   LEU A 986      24.287   2.760  41.653  1.00  0.00           H
ATOM   1015  HA  LEU A 986      23.761   4.728  43.562  1.00  0.00           H
ATOM   1016  HB3 LEU A 986      23.519   4.785  40.518  1.00  0.00           H
ATOM   1017  HB2 LEU A 986      24.965   4.969  41.459  1.00  0.00           H
ATOM   1018  HG  LEU A 986      23.711   6.991  42.589  1.00  0.00           H
ATOM   1019 HD11 LEU A 986      24.554   8.313  40.287  1.00  0.00           H
ATOM   1020 HD12 LEU A 986      25.570   7.809  41.619  1.00  0.00           H
ATOM   1021 HD13 LEU A 986      25.432   6.801  40.188  1.00  0.00           H
ATOM   1022 HD21 LEU A 986      21.774   7.721  41.704  1.00  0.00           H
ATOM   1023 HD22 LEU A 986      22.439   7.799  40.084  1.00  0.00           H
ATOM   1024 HD23 LEU A 986      21.713   6.318  40.645  1.00  0.00           H
ATOM   1025  N   CYS A 987      21.042   3.570  42.109  1.00 58.66           N
ANISOU 1025  N   CYS A 987     4783  10036   7468   -301   -449   -830       N
ATOM   1026  CA  CYS A 987      19.586   3.434  42.197  1.00 55.47           C
ANISOU 1026  CA  CYS A 987     4563   9359   7155   -249   -364   -850       C
ATOM   1027  C   CYS A 987      19.132   2.897  43.570  1.00 60.57           C
ANISOU 1027  C   CYS A 987     5181  10296   7536   -245   -382   -830       C
ATOM   1028  O   CYS A 987      18.093   3.326  44.070  1.00 60.61           O
ANISOU 1028  O   CYS A 987     5262  10219   7547   -342   -302  -1019       O
ATOM   1029  SG  CYS A 987      19.471   3.141  39.368  1.00 54.79           S
ANISOU 1029  SG  CYS A 987     4630   8685   7502    -39   -318   -608       S
ATOM   1030  CB  CYS A 987      19.046   2.555  41.049  1.00 52.31           C
ANISOU 1030  CB  CYS A 987     4302   8632   6941    -31   -339   -613       C
ATOM   1031  H   CYS A 987      21.505   2.895  41.520  1.00  0.00           H
ATOM   1032  HA  CYS A 987      19.156   4.431  42.082  1.00  0.00           H
ATOM   1033  HB3 CYS A 987      17.961   2.497  41.124  1.00  0.00           H
ATOM   1034  HB2 CYS A 987      19.394   1.531  41.179  1.00  0.00           H
ATOM   1035  N   GLY A 988      19.944   2.011  44.174  1.00 58.45           N
ANISOU 1035  N   GLY A 988     4784  10384   7041   -142   -481   -599       N
ATOM   1036  CA  GLY A 988      19.762   1.524  45.540  1.00 60.18           C
ANISOU 1036  CA  GLY A 988     4937  10967   6962   -144   -516   -521       C
ATOM   1037  C   GLY A 988      20.097   2.622  46.564  1.00 64.85           C
ANISOU 1037  C   GLY A 988     5415  11894   7333   -418   -523   -856       C
ATOM   1038  O   GLY A 988      19.391   2.744  47.559  1.00 63.14           O
ANISOU 1038  O   GLY A 988     5234  11784   6971   -508   -464   -995       O
ATOM   1039  H   GLY A 988      20.780   1.705  43.694  1.00  0.00           H
ATOM   1040  HA3 GLY A 988      20.426   0.675  45.705  1.00  0.00           H
ATOM   1041  HA2 GLY A 988      18.741   1.168  45.686  1.00  0.00           H
ATOM   1042  N   GLN A 989      21.126   3.449  46.310  1.00 63.39           N
ANISOU 1042  N   GLN A 989     5092  11848   7145   -570   -576  -1023       N
ATOM   1043  CA  GLN A 989      21.515   4.582  47.158  1.00 66.20           C
ANISOU 1043  CA  GLN A 989     5319  12509   7324   -864   -581  -1394       C
ATOM   1044  C   GLN A 989      20.477   5.719  47.187  1.00 71.37           C
ANISOU 1044  C   GLN A 989     6112  12836   8171  -1029   -424  -1773       C
ATOM   1045  O   GLN A 989      20.281   6.312  48.247  1.00 73.74           O
ANISOU 1045  O   GLN A 989     6354  13391   8274  -1230   -384  -2070       O
ATOM   1046  CD  GLN A 989      25.404   4.568  46.525  1.00101.27           C
ANISOU 1046  CD  GLN A 989     9197  17673  11609   -974   -898  -1217       C
ATOM   1047  OE1 GLN A 989      25.532   5.611  45.887  1.00 96.22           O
ANISOU 1047  OE1 GLN A 989     8574  16803  11180  -1153   -832  -1499       O
ATOM   1048  NE2 GLN A 989      26.434   3.756  46.761  1.00 89.53           N
ANISOU 1048  NE2 GLN A 989     7502  16581   9932   -873  -1038   -940       N
ATOM   1049  CB  GLN A 989      22.901   5.102  46.737  1.00 68.32           C
ANISOU 1049  CB  GLN A 989     5416  12916   7625   -982   -661  -1474       C
ATOM   1050  CG  GLN A 989      24.049   4.136  47.093  1.00 82.55           C
ANISOU 1050  CG  GLN A 989     7021  15139   9207   -854   -820  -1142       C
ATOM   1051 HE21 GLN A 989      27.354   3.995  46.421  1.00  0.00           H
ATOM   1052 HE22 GLN A 989      26.294   2.887  47.261  1.00  0.00           H
ATOM   1053  H   GLN A 989      21.690   3.295  45.485  1.00  0.00           H
ATOM   1054  HA  GLN A 989      21.597   4.209  48.182  1.00  0.00           H
ATOM   1055  HB3 GLN A 989      23.097   6.063  47.215  1.00  0.00           H
ATOM   1056  HB2 GLN A 989      22.897   5.299  45.665  1.00  0.00           H
ATOM   1057  HG3 GLN A 989      23.833   3.134  46.726  1.00  0.00           H
ATOM   1058  HG2 GLN A 989      24.134   4.052  48.177  1.00  0.00           H
ATOM   1059  N   LEU A 990      19.795   5.961  46.051  1.00 64.95           N
ANISOU 1059  N   LEU A 990     5467  11472   7737   -943   -329  -1758       N
ATOM   1060  CA  LEU A 990      18.635   6.855  45.943  1.00 64.02           C
ANISOU 1060  CA  LEU A 990     5469  10985   7872  -1061   -175  -2059       C
ATOM   1061  C   LEU A 990      17.426   6.363  46.759  1.00 70.89           C
ANISOU 1061  C   LEU A 990     6426  11893   8614  -1018    -99  -2081       C
ATOM   1062  O   LEU A 990      16.645   7.190  47.230  1.00 73.40           O
ANISOU 1062  O   LEU A 990     6776  12097   9016  -1167     29  -2407       O
ATOM   1063  CB  LEU A 990      18.207   6.985  44.464  1.00 61.05           C
ANISOU 1063  CB  LEU A 990     5233  10065   7897   -945   -118  -1940       C
ATOM   1064  CG  LEU A 990      19.111   7.845  43.561  1.00 65.58           C
ANISOU 1064  CG  LEU A 990     5737  10507   8672  -1028   -141  -1973       C
ATOM   1065  CD1 LEU A 990      18.734   7.629  42.079  1.00 62.40           C
ANISOU 1065  CD1 LEU A 990     5466   9689   8555   -855   -119  -1728       C
ATOM   1066  CD2 LEU A 990      19.083   9.334  43.969  1.00 69.81           C
ANISOU 1066  CD2 LEU A 990     6209  10942   9375  -1301    -46  -2372       C
ATOM   1067  HA  LEU A 990      18.920   7.831  46.338  1.00  0.00           H
ATOM   1068  HB3 LEU A 990      17.208   7.413  44.408  1.00  0.00           H
ATOM   1069  HB2 LEU A 990      18.125   5.984  44.040  1.00  0.00           H
ATOM   1070  HG  LEU A 990      20.138   7.508  43.688  1.00  0.00           H
ATOM   1071 HD11 LEU A 990      18.602   8.564  41.539  1.00  0.00           H
ATOM   1072 HD12 LEU A 990      19.504   7.060  41.558  1.00  0.00           H
ATOM   1073 HD13 LEU A 990      17.804   7.070  41.968  1.00  0.00           H
ATOM   1074 HD21 LEU A 990      20.089   9.697  44.181  1.00  0.00           H
ATOM   1075 HD22 LEU A 990      18.664   9.974  43.196  1.00  0.00           H
ATOM   1076 HD23 LEU A 990      18.481   9.508  44.861  1.00  0.00           H
ATOM   1077  H   LEU A 990      20.044   5.456  45.210  1.00  0.00           H
ATOM   1078  N   SER A 991      17.307   5.035  46.917  1.00 66.41           N
ANISOU 1078  N   SER A 991     5889  11478   7867   -812   -166  -1731       N
ATOM   1079  CA  SER A 991      16.261   4.371  47.694  1.00 65.47           C
ANISOU 1079  CA  SER A 991     5838  11440   7598   -744   -108  -1659       C
ATOM   1080  C   SER A 991      16.585   4.289  49.201  1.00 73.72           C
ANISOU 1080  C   SER A 991     6719  13116   8176   -851   -178  -1679       C
ATOM   1081  O   SER A 991      15.760   3.757  49.938  1.00 74.56           O
ANISOU 1081  O   SER A 991     6842  13402   8084   -768   -167  -1500       O
ATOM   1082  CB  SER A 991      16.038   2.956  47.118  1.00 63.58           C
ANISOU 1082  CB  SER A 991     5708  10989   7460   -467   -140  -1241       C
ATOM   1083  OG  SER A 991      15.652   3.005  45.763  1.00 58.94           O
ANISOU 1083  OG  SER A 991     5230   9941   7222   -358   -126  -1156       O
ATOM   1084  H   SER A 991      18.001   4.427  46.505  1.00  0.00           H
ATOM   1085  HA  SER A 991      15.338   4.937  47.594  1.00  0.00           H
ATOM   1086  HB2 SER A 991      15.257   2.431  47.668  1.00  0.00           H
ATOM   1087  HB3 SER A 991      16.938   2.351  47.189  1.00  0.00           H
ATOM   1088  HG  SER A 991      16.433   3.186  45.229  1.00  0.00           H
ATOM   1089  N   ILE A 992      17.770   4.785  49.617  1.00 73.65           N
ANISOU 1089  N   ILE A 992     6537  13461   7985  -1046   -254  -1883       N
ATOM   1090  CA  ILE A 992      18.475   4.587  50.896  1.00 77.34           C
ANISOU 1090  CA  ILE A 992     6806  14602   7978  -1176   -357  -1899       C
ATOM   1091  C   ILE A 992      19.310   3.293  50.835  1.00 81.16           C
ANISOU 1091  C   ILE A 992     7186  15326   8324   -964   -529  -1405       C
ATOM   1092  O   ILE A 992      20.532   3.350  50.975  1.00 82.32           O
ANISOU 1092  O   ILE A 992     7144  15831   8303  -1037   -660  -1379       O
ATOM   1093  CB  ILE A 992      17.598   4.609  52.194  1.00 82.30           C
ANISOU 1093  CB  ILE A 992     7432  15543   8294  -1277   -273  -2039       C
ATOM   1094  CG1 ILE A 992      16.832   5.946  52.333  1.00 83.01           C
ANISOU 1094  CG1 ILE A 992     7603  15366   8569  -1482    -81  -2562       C
ATOM   1095  CG2 ILE A 992      18.390   4.314  53.489  1.00 86.93           C
ANISOU 1095  CG2 ILE A 992     7789  16892   8350  -1420   -404  -2020       C
ATOM   1096  CD1 ILE A 992      15.657   5.888  53.320  1.00 92.96           C
ANISOU 1096  CD1 ILE A 992     8951  16627   9743  -1473     62  -2629       C
ATOM   1097  HA  ILE A 992      19.181   5.416  50.965  1.00  0.00           H
ATOM   1098  HB  ILE A 992      16.861   3.811  52.121  1.00  0.00           H
ATOM   1099 HG13 ILE A 992      16.434   6.261  51.369  1.00  0.00           H
ATOM   1100 HG12 ILE A 992      17.525   6.733  52.633  1.00  0.00           H
ATOM   1101 HG21 ILE A 992      17.747   4.364  54.368  1.00  0.00           H
ATOM   1102 HG22 ILE A 992      18.828   3.317  53.491  1.00  0.00           H
ATOM   1103 HG23 ILE A 992      19.196   5.034  53.630  1.00  0.00           H
ATOM   1104 HD11 ILE A 992      14.957   6.702  53.131  1.00  0.00           H
ATOM   1105 HD12 ILE A 992      15.105   4.953  53.233  1.00  0.00           H
ATOM   1106 HD13 ILE A 992      16.000   5.984  54.350  1.00  0.00           H
ATOM   1107  H   ILE A 992      18.341   5.234  48.915  1.00  0.00           H
ATOM   1108  N   ARG A 993      18.633   2.171  50.554  1.00 75.99           N
ANISOU 1108  N   ARG A 993     6647  14452   7774   -703   -516  -1025       N
ATOM   1109  CA  ARG A 993      19.222   0.908  50.121  1.00 75.12           C
ANISOU 1109  CA  ARG A 993     6479  14403   7658   -449   -628   -536       C
ATOM   1110  C   ARG A 993      18.255   0.242  49.129  1.00 74.33           C
ANISOU 1110  C   ARG A 993     6597  13754   7891   -226   -531   -342       C
ATOM   1111  O   ARG A 993      17.076   0.598  49.099  1.00 72.31           O
ANISOU 1111  O   ARG A 993     6491  13231   7751   -281   -403   -541       O
ATOM   1112  CB  ARG A 993      19.533   0.004  51.337  1.00 78.93           C
ANISOU 1112  CB  ARG A 993     6794  15479   7717   -428   -725   -259       C
ATOM   1113  CG  ARG A 993      18.314  -0.483  52.159  1.00  0.00           C
ATOM   1114  CD  ARG A 993      18.604  -1.750  52.977  1.00  0.00           C
ATOM   1115  NE  ARG A 993      18.804  -2.908  52.092  1.00  0.00           N
ATOM   1116  CZ  ARG A 993      19.381  -4.073  52.420  1.00  0.00           C
ATOM   1117  NH1 ARG A 993      19.765  -4.335  53.677  1.00  0.00           N
ATOM   1118  NH2 ARG A 993      19.574  -4.988  51.461  1.00  0.00           N
ATOM   1119  H   ARG A 993      17.629   2.223  50.449  1.00  0.00           H
ATOM   1120  HA  ARG A 993      20.152   1.110  49.586  1.00  0.00           H
ATOM   1121  HB3 ARG A 993      20.073  -0.862  50.954  1.00  0.00           H
ATOM   1122  HB2 ARG A 993      20.236   0.506  52.003  1.00  0.00           H
ATOM   1123  HG2 ARG A 993      17.868   0.307  52.762  1.00  0.00           H
ATOM   1124  HG3 ARG A 993      17.534  -0.780  51.459  1.00  0.00           H
ATOM   1125  HD2 ARG A 993      19.571  -1.607  53.459  1.00  0.00           H
ATOM   1126  HD3 ARG A 993      17.883  -1.924  53.777  1.00  0.00           H
ATOM   1127  HE  ARG A 993      18.455  -2.806  51.147  1.00  0.00           H
ATOM   1128 HH11 ARG A 993      20.179  -5.223  53.920  1.00  0.00           H
ATOM   1129 HH12 ARG A 993      19.544  -3.684  54.420  1.00  0.00           H
ATOM   1130 HH21 ARG A 993      20.005  -5.875  51.675  1.00  0.00           H
ATOM   1131 HH22 ARG A 993      19.264  -4.802  50.516  1.00  0.00           H
ATOM   1132  N   CYS A 994      18.745  -0.754  48.372  1.00 69.12           N
ANISOU 1132  N   CYS A 994     5946  12912   7405     13   -581     12       N
ATOM   1133  CA  CYS A 994      17.886  -1.657  47.601  1.00 65.76           C
ANISOU 1133  CA  CYS A 994     5708  12009   7268    207   -496    186       C
ATOM   1134  C   CYS A 994      17.140  -2.577  48.588  1.00 71.20           C
ANISOU 1134  C   CYS A 994     6389  12899   7765    279   -478    431       C
ATOM   1135  O   CYS A 994      17.760  -3.459  49.186  1.00 73.65           O
ANISOU 1135  O   CYS A 994     6533  13612   7838    340   -572    717       O
ATOM   1136  CB  CYS A 994      18.668  -2.439  46.524  1.00 64.44           C
ANISOU 1136  CB  CYS A 994     5541  11600   7342    423   -536    443       C
ATOM   1137  SG  CYS A 994      17.564  -3.477  45.514  1.00 65.11           S
ANISOU 1137  SG  CYS A 994     5849  11110   7781    632   -430    607       S
ATOM   1138  H   CYS A 994      19.723  -1.000  48.430  1.00  0.00           H
ATOM   1139  HA  CYS A 994      17.151  -1.047  47.071  1.00  0.00           H
ATOM   1140  HB3 CYS A 994      19.432  -3.072  46.977  1.00  0.00           H
ATOM   1141  HB2 CYS A 994      19.187  -1.747  45.859  1.00  0.00           H
ATOM   1142  HG  CYS A 994      16.927  -2.469  44.911  1.00  0.00           H
ATOM   1143  N   TRP A 995      15.841  -2.299  48.777  1.00 66.40           N
ANISOU 1143  N   TRP A 995     5937  12047   7246    251   -357    317       N
ATOM   1144  CA  TRP A 995      14.980  -2.968  49.755  1.00 67.98           C
ANISOU 1144  CA  TRP A 995     6143  12414   7271    278   -306    491       C
ATOM   1145  C   TRP A 995      14.483  -4.354  49.322  1.00 69.65           C
ANISOU 1145  C   TRP A 995     6435  12324   7704    519   -279    879       C
ATOM   1146  O   TRP A 995      13.877  -5.034  50.146  1.00 70.14           O
ANISOU 1146  O   TRP A 995     6511  12466   7672    552   -223   1059       O
ATOM   1147  CG  TRP A 995      14.145  -0.751  50.738  1.00 70.35           C
ANISOU 1147  CG  TRP A 995     6459  12925   7348   -149   -170   -278       C
ATOM   1148  CD1 TRP A 995      14.147   0.454  50.127  1.00 72.24           C
ANISOU 1148  CD1 TRP A 995     6750  12917   7780   -290   -116   -673       C
ATOM   1149  CD2 TRP A 995      14.592  -0.511  52.108  1.00 73.82           C
ANISOU 1149  CD2 TRP A 995     6724  13987   7338   -306   -221   -333       C
ATOM   1150  NE1 TRP A 995      14.554   1.418  51.023  1.00 74.40           N
ANISOU 1150  NE1 TRP A 995     6902  13583   7785   -529   -115  -1004       N
ATOM   1151  CE2 TRP A 995      14.836   0.887  52.262  1.00 78.84           C
ANISOU 1151  CE2 TRP A 995     7321  14708   7926   -551   -186   -817       C
ATOM   1152  CE3 TRP A 995      14.810  -1.330  53.242  1.00 77.60           C
ANISOU 1152  CE3 TRP A 995     7063  14975   7448   -269   -294     -9       C
ATOM   1153  CZ2 TRP A 995      15.272   1.446  53.476  1.00 81.75           C
ANISOU 1153  CZ2 TRP A 995     7520  15667   7874   -775   -223  -1030       C
ATOM   1154  CZ3 TRP A 995      15.244  -0.780  54.466  1.00 82.56           C
ANISOU 1154  CZ3 TRP A 995     7519  16221   7629   -484   -342   -183       C
ATOM   1155  CH2 TRP A 995      15.475   0.604  54.584  1.00 84.19           C
ANISOU 1155  CH2 TRP A 995     7694  16515   7780   -741   -307   -710       C
ATOM   1156  CB  TRP A 995      13.790  -2.056  50.098  1.00 67.18           C
ANISOU 1156  CB  TRP A 995     6148  12209   7167    107   -171    129       C
ATOM   1157  H   TRP A 995      15.420  -1.534  48.269  1.00  0.00           H
ATOM   1158  HA  TRP A 995      15.556  -3.120  50.670  1.00  0.00           H
ATOM   1159  HB3 TRP A 995      13.129  -2.571  50.795  1.00  0.00           H
ATOM   1160  HB2 TRP A 995      13.195  -1.859  49.205  1.00  0.00           H
ATOM   1161  HD1 TRP A 995      13.886   0.619  49.092  1.00  0.00           H
ATOM   1162  HE1 TRP A 995      14.665   2.391  50.758  1.00  0.00           H
ATOM   1163  HE3 TRP A 995      14.637  -2.394  53.170  1.00  0.00           H
ATOM   1164  HZ2 TRP A 995      15.447   2.508  53.559  1.00  0.00           H
ATOM   1165  HZ3 TRP A 995      15.404  -1.420  55.320  1.00  0.00           H
ATOM   1166  HH2 TRP A 995      15.809   1.017  55.525  1.00  0.00           H
ATOM   1167  N   TYR A 996      14.733  -4.750  48.065  1.00 62.92           N
ANISOU 1167  N   TYR A 996     5629  11133   7147    676   -306    995       N
ATOM   1168  CA  TYR A 996      14.353  -6.052  47.528  1.00 60.47           C
ANISOU 1168  CA  TYR A 996     5391  10494   7090    894   -269   1314       C
ATOM   1169  C   TYR A 996      15.405  -7.118  47.866  1.00 65.66           C
ANISOU 1169  C   TYR A 996     5882  11375   7691   1062   -354   1719       C
ATOM   1170  O   TYR A 996      16.601  -6.833  47.788  1.00 65.21           O
ANISOU 1170  O   TYR A 996     5684  11547   7544   1063   -451   1728       O
ATOM   1171  CD1 TYR A 996      11.841  -4.934  46.060  1.00 56.89           C
ANISOU 1171  CD1 TYR A 996     5316   9188   7110    763    -63    771       C
ATOM   1172  CD2 TYR A 996      13.513  -3.932  44.596  1.00 54.14           C
ANISOU 1172  CD2 TYR A 996     4931   8723   6917    764   -166    598       C
ATOM   1173  CE1 TYR A 996      10.891  -3.998  45.612  1.00 56.11           C
ANISOU 1173  CE1 TYR A 996     5333   8828   7160    655     10    478       C
ATOM   1174  CE2 TYR A 996      12.556  -3.008  44.132  1.00 53.02           C
ANISOU 1174  CE2 TYR A 996     4908   8319   6920    652    -97    329       C
ATOM   1175  CZ  TYR A 996      11.243  -3.044  44.639  1.00 59.54           C
ANISOU 1175  CZ  TYR A 996     5805   9065   7751    605    -11    270       C
ATOM   1176  OH  TYR A 996      10.300  -2.176  44.175  1.00 58.51           O
ANISOU 1176  OH  TYR A 996     5769   8666   7796    512     59     30       O
ATOM   1177  CB  TYR A 996      14.182  -5.933  46.004  1.00 57.45           C
ANISOU 1177  CB  TYR A 996     5154   9601   7072    963   -230   1182       C
ATOM   1178  CG  TYR A 996      13.156  -4.908  45.549  1.00 55.31           C
ANISOU 1178  CG  TYR A 996     5031   9068   6915    821   -155    832       C
ATOM   1179  HE1 TYR A 996       9.886  -4.029  46.002  1.00  0.00           H
ATOM   1180  HE2 TYR A 996      12.835  -2.277  43.388  1.00  0.00           H
ATOM   1181  HH  TYR A 996      10.515  -1.823  43.302  1.00  0.00           H
ATOM   1182  H   TYR A 996      15.245  -4.143  47.442  1.00  0.00           H
ATOM   1183  HA  TYR A 996      13.399  -6.348  47.961  1.00  0.00           H
ATOM   1184  HB2 TYR A 996      13.889  -6.898  45.591  1.00  0.00           H
ATOM   1185  HB3 TYR A 996      15.145  -5.695  45.548  1.00  0.00           H
ATOM   1186  HD1 TYR A 996      11.548  -5.677  46.787  1.00  0.00           H
ATOM   1187  HD2 TYR A 996      14.520  -3.896  44.212  1.00  0.00           H
ATOM   1188  N   ASP A 997      14.933  -8.335  48.184  1.00 63.61           N
ANISOU 1188  N   ASP A 997     5624  11030   7514   1210   -311   2069       N
ATOM   1189  CA  ASP A 997      15.769  -9.529  48.353  1.00 66.27           C
ANISOU 1189  CA  ASP A 997     5798  11500   7883   1405   -372   2507       C
ATOM   1190  C   ASP A 997      16.019 -10.212  46.987  1.00 70.41           C
ANISOU 1190  C   ASP A 997     6390  11533   8830   1595   -331   2566       C
ATOM   1191  O   ASP A 997      15.691  -9.653  45.938  1.00 67.80           O
ANISOU 1191  O   ASP A 997     6221  10849   8691   1548   -279   2259       O
ATOM   1192  OD2 ASP A 997      13.200 -11.390  50.318  1.00 95.75           O
ANISOU 1192  OD2 ASP A 997     9605  15207  11568   1469   -167   3135       O
ATOM   1193  CB  ASP A 997      15.220 -10.507  49.436  1.00 70.33           C
ANISOU 1193  CB  ASP A 997     6244  12200   8278   1466   -344   2899       C
ATOM   1194  CG  ASP A 997      13.772 -10.994  49.280  1.00 82.88           C
ANISOU 1194  CG  ASP A 997     7999  13372  10119   1517   -209   2963       C
ATOM   1195  OD1 ASP A 997      13.284 -11.053  48.131  1.00 79.85           O
ANISOU 1195  OD1 ASP A 997     7753  12480  10105   1604   -146   2859       O
ATOM   1196  HA  ASP A 997      16.751  -9.210  48.707  1.00  0.00           H
ATOM   1197  HB2 ASP A 997      15.270  -9.975  50.386  1.00  0.00           H
ATOM   1198  HB3 ASP A 997      15.867 -11.378  49.543  1.00  0.00           H
ATOM   1199  H   ASP A 997      13.934  -8.485  48.249  1.00  0.00           H
ATOM   1200  N   LYS A 998      16.580 -11.431  47.031  1.00 69.75           N
ANISOU 1200  N   LYS A 998     6174  11435   8894   1807   -347   2959       N
ATOM   1201  CA  LYS A 998      16.811 -12.312  45.882  1.00 69.14           C
ANISOU 1201  CA  LYS A 998     6125  10919   9225   2006   -290   3037       C
ATOM   1202  C   LYS A 998      15.529 -12.705  45.108  1.00 70.27           C
ANISOU 1202  C   LYS A 998     6495  10532   9674   2016   -161   2889       C
ATOM   1203  O   LYS A 998      15.621 -12.963  43.909  1.00 67.42           O
ANISOU 1203  O   LYS A 998     6227   9819   9569   2064   -113   2698       O
ATOM   1204  CB  LYS A 998      17.584 -13.559  46.375  1.00 75.39           C
ANISOU 1204  CB  LYS A 998     6716  11793  10135   2232   -305   3539       C
ATOM   1205  CG  LYS A 998      16.789 -14.459  47.344  1.00  0.00           C
ATOM   1206  CD  LYS A 998      17.547 -15.713  47.799  1.00  0.00           C
ATOM   1207  CE  LYS A 998      16.678 -16.651  48.655  1.00  0.00           C
ATOM   1208  NZ  LYS A 998      15.582 -17.259  47.876  1.00  0.00           N
ATOM   1209  H   LYS A 998      16.825 -11.818  47.931  1.00  0.00           H
ATOM   1210  HA  LYS A 998      17.455 -11.768  45.189  1.00  0.00           H
ATOM   1211  HB3 LYS A 998      17.876 -14.154  45.509  1.00  0.00           H
ATOM   1212  HB2 LYS A 998      18.516 -13.246  46.848  1.00  0.00           H
ATOM   1213  HG2 LYS A 998      16.483 -13.887  48.221  1.00  0.00           H
ATOM   1214  HG3 LYS A 998      15.872 -14.777  46.859  1.00  0.00           H
ATOM   1215  HD2 LYS A 998      17.926 -16.252  46.929  1.00  0.00           H
ATOM   1216  HD3 LYS A 998      18.423 -15.413  48.374  1.00  0.00           H
ATOM   1217  HE3 LYS A 998      17.293 -17.454  49.062  1.00  0.00           H
ATOM   1218  HE2 LYS A 998      16.257 -16.111  49.503  1.00  0.00           H
ATOM   1219  HZ2 LYS A 998      14.971 -16.540  47.505  1.00  0.00           H
ATOM   1220  HZ3 LYS A 998      15.961 -17.789  47.106  1.00  0.00           H
ATOM   1221  HZ1 LYS A 998      15.038 -17.868  48.470  1.00  0.00           H
ATOM   1222  N   ASP A 999      14.378 -12.740  45.804  1.00 67.36           N
ANISOU 1222  N   ASP A 999     6200  10144   9249   1954   -108   2968       N
ATOM   1223  CA  ASP A 999      13.059 -13.115  45.275  1.00 65.49           C
ANISOU 1223  CA  ASP A 999     6147   9459   9276   1948      6   2868       C
ATOM   1224  C   ASP A 999      12.205 -11.894  44.875  1.00 64.76           C
ANISOU 1224  C   ASP A 999     6217   9307   9081   1747     22   2465       C
ATOM   1225  O   ASP A 999      11.105 -12.090  44.357  1.00 63.22           O
ANISOU 1225  O   ASP A 999     6162   8775   9083   1723    103   2369       O
ATOM   1226  OD2 ASP A 999      12.785 -15.652  47.913  1.00 94.31           O
ANISOU 1226  OD2 ASP A 999     9442  13483  12908   2237     32   4048       O
ATOM   1227  CB  ASP A 999      12.268 -14.019  46.256  1.00 70.09           C
ANISOU 1227  CB  ASP A 999     6692  10033   9908   2013     69   3239       C
ATOM   1228  CG  ASP A 999      13.025 -15.259  46.751  1.00 82.86           C
ANISOU 1228  CG  ASP A 999     8127  11693  11662   2223     61   3699       C
ATOM   1229  OD1 ASP A 999      13.771 -15.857  45.944  1.00 81.91           O
ANISOU 1229  OD1 ASP A 999     7989  11272  11861   2376     91   3718       O
ATOM   1230  HB2 ASP A 999      11.335 -14.355  45.803  1.00  0.00           H
ATOM   1231  HB3 ASP A 999      12.002 -13.420  47.128  1.00  0.00           H
ATOM   1232  H   ASP A 999      14.385 -12.472  46.779  1.00  0.00           H
ATOM   1233  HA  ASP A 999      13.203 -13.688  44.357  1.00  0.00           H
ATOM   1234  N   GLY A1000      12.709 -10.668  45.102  1.00 59.79           N
ANISOU 1234  N   GLY A1000     5556   8986   8177   1605    -51   2234       N
ATOM   1235  CA  GLY A1000      12.037  -9.421  44.741  1.00 56.63           C
ANISOU 1235  CA  GLY A1000     5285   8513   7720   1423    -30   1855       C
ATOM   1236  C   GLY A1000      11.056  -8.928  45.820  1.00 58.26           C
ANISOU 1236  C   GLY A1000     5509   8915   7711   1282     12   1793       C
ATOM   1237  O   GLY A1000      10.320  -7.979  45.558  1.00 55.20           O
ANISOU 1237  O   GLY A1000     5222   8420   7333   1149     53   1495       O
ATOM   1238  H   GLY A1000      13.613 -10.586  45.548  1.00  0.00           H
ATOM   1239  HA2 GLY A1000      11.506  -9.530  43.794  1.00  0.00           H
ATOM   1240  HA3 GLY A1000      12.798  -8.658  44.582  1.00  0.00           H
ATOM   1241  N   ARG A1001      11.029  -9.546  47.014  1.00 56.16           N
ANISOU 1241  N   ARG A1001     5130   8958   7252   1312      8   2084       N
ATOM   1242  CA  ARG A1001      10.187  -9.128  48.136  1.00 56.01           C
ANISOU 1242  CA  ARG A1001     5101   9201   6978   1177     59   2048       C
ATOM   1243  C   ARG A1001      10.900  -8.069  48.986  1.00 61.20           C
ANISOU 1243  C   ARG A1001     5651  10347   7256   1017     -8   1854       C
ATOM   1244  O   ARG A1001      12.118  -8.142  49.141  1.00 62.76           O
ANISOU 1244  O   ARG A1001     5716  10809   7321   1050   -115   1953       O
ATOM   1245  CD  ARG A1001       8.522 -12.529  49.192  1.00 77.56           C
ANISOU 1245  CD  ARG A1001     7796  11557  10117   1493    242   3054       C
ATOM   1246  NE  ARG A1001       7.912 -13.628  48.433  1.00 82.16           N
ANISOU 1246  NE  ARG A1001     8488  11590  11140   1596    321   3105       N
ATOM   1247  CZ  ARG A1001       8.536 -14.743  48.023  1.00 94.30           C
ANISOU 1247  CZ  ARG A1001     9977  12889  12964   1775    332   3403       C
ATOM   1248  NH1 ARG A1001       9.814 -14.979  48.350  1.00 73.96           N
ANISOU 1248  NH1 ARG A1001     7234  10577  10291   1892    267   3732       N
ATOM   1249  NH2 ARG A1001       7.869 -15.630  47.275  1.00 83.38           N
ANISOU 1249  NH2 ARG A1001     8696  11006  11978   1835    415   3377       N
ATOM   1250  CB  ARG A1001       9.833 -10.348  49.011  1.00 56.07           C
ANISOU 1250  CB  ARG A1001     5031   9322   6952   1278     96   2486       C
ATOM   1251  CG  ARG A1001       9.076 -11.449  48.256  1.00 61.72           C
ANISOU 1251  CG  ARG A1001     5872   9562   8017   1354    204   2575       C
ATOM   1252 HH21 ARG A1001       8.325 -16.472  46.955  1.00  0.00           H
ATOM   1253 HH22 ARG A1001       6.907 -15.460  47.018  1.00  0.00           H
ATOM   1254  H   ARG A1001      11.689 -10.290  47.208  1.00  0.00           H
ATOM   1255  HA  ARG A1001       9.260  -8.707  47.746  1.00  0.00           H
ATOM   1256  HB3 ARG A1001       9.221 -10.015  49.850  1.00  0.00           H
ATOM   1257  HB2 ARG A1001      10.737 -10.773  49.448  1.00  0.00           H
ATOM   1258  HG3 ARG A1001       9.645 -11.882  47.433  1.00  0.00           H
ATOM   1259  HG2 ARG A1001       8.219 -10.953  47.801  1.00  0.00           H
ATOM   1260  HD3 ARG A1001       7.669 -12.084  49.706  1.00  0.00           H
ATOM   1261  HD2 ARG A1001       9.207 -12.837  49.982  1.00  0.00           H
ATOM   1262  HE  ARG A1001       6.964 -13.456  48.121  1.00  0.00           H
ATOM   1263 HH11 ARG A1001      10.303 -15.801  48.023  1.00  0.00           H
ATOM   1264 HH12 ARG A1001      10.325 -14.307  48.904  1.00  0.00           H
ATOM   1265  N   LEU A1002      10.124  -7.138  49.568  1.00 57.60           N
ANISOU 1265  N   LEU A1002     5237  10014   6634    837     60   1565       N
ATOM   1266  CA  LEU A1002      10.618  -6.167  50.546  1.00 59.02           C
ANISOU 1266  CA  LEU A1002     5310  10667   6446    652     20   1328       C
ATOM   1267  C   LEU A1002      11.133  -6.862  51.816  1.00 65.33           C
ANISOU 1267  C   LEU A1002     5927  12019   6878    662    -46   1657       C
ATOM   1268  O   LEU A1002      10.470  -7.761  52.336  1.00 64.75           O
ANISOU 1268  O   LEU A1002     5836  11985   6781    744      3   1989       O
ATOM   1269  CB  LEU A1002       9.516  -5.159  50.943  1.00 58.53           C
ANISOU 1269  CB  LEU A1002     5319  10612   6307    468    143    958       C
ATOM   1270  CG  LEU A1002       9.061  -4.190  49.836  1.00 59.51           C
ANISOU 1270  CG  LEU A1002     5584  10289   6738    413    207    593       C
ATOM   1271  CD1 LEU A1002       7.860  -3.374  50.334  1.00 60.22           C
ANISOU 1271  CD1 LEU A1002     5712  10396   6774    268    350    313       C
ATOM   1272  CD2 LEU A1002      10.195  -3.258  49.364  1.00 59.25           C
ANISOU 1272  CD2 LEU A1002     5518  10280   6714    331    127    334       C
ATOM   1273 HD23 LEU A1002      10.507  -3.504  48.351  1.00  0.00           H
ATOM   1274  H   LEU A1002       9.128  -7.132  49.388  1.00  0.00           H
ATOM   1275  HA  LEU A1002      11.440  -5.628  50.078  1.00  0.00           H
ATOM   1276  HB3 LEU A1002       9.867  -4.560  51.787  1.00  0.00           H
ATOM   1277  HB2 LEU A1002       8.654  -5.707  51.321  1.00  0.00           H
ATOM   1278  HG  LEU A1002       8.724  -4.774  48.978  1.00  0.00           H
ATOM   1279 HD11 LEU A1002       7.572  -2.601  49.621  1.00  0.00           H
ATOM   1280 HD12 LEU A1002       6.998  -4.018  50.500  1.00  0.00           H
ATOM   1281 HD13 LEU A1002       8.082  -2.886  51.281  1.00  0.00           H
ATOM   1282 HD21 LEU A1002       9.893  -2.210  49.365  1.00  0.00           H
ATOM   1283 HD22 LEU A1002      11.074  -3.331  50.003  1.00  0.00           H
ATOM   1284  N   LEU A1003      12.288  -6.387  52.302  1.00 64.85           N
ANISOU 1284  N   LEU A1003     5715  12395   6529    569   -159   1578       N
ATOM   1285  CA  LEU A1003      12.915  -6.795  53.558  1.00 69.39           C
ANISOU 1285  CA  LEU A1003     6081  13586   6699    552   -252   1879       C
ATOM   1286  C   LEU A1003      12.038  -6.472  54.782  1.00 76.11           C
ANISOU 1286  C   LEU A1003     6904  14823   7191    386   -163   1803       C
ATOM   1287  O   LEU A1003      11.223  -5.550  54.739  1.00 75.05           O
ANISOU 1287  O   LEU A1003     6879  14566   7070    233    -48   1381       O
ATOM   1288  CB  LEU A1003      14.268  -6.065  53.677  1.00 70.67           C
ANISOU 1288  CB  LEU A1003     6084  14125   6641    453   -396   1731       C
ATOM   1289  CG  LEU A1003      15.365  -6.575  52.718  1.00  0.00           C
ATOM   1290  CD1 LEU A1003      16.516  -5.555  52.607  1.00  0.00           C
ATOM   1291  CD2 LEU A1003      15.858  -7.987  53.101  1.00  0.00           C
ATOM   1292  H   LEU A1003      12.778  -5.672  51.781  1.00  0.00           H
ATOM   1293  HA  LEU A1003      13.076  -7.874  53.527  1.00  0.00           H
ATOM   1294  HB2 LEU A1003      14.098  -4.997  53.521  1.00  0.00           H
ATOM   1295  HB3 LEU A1003      14.647  -6.160  54.692  1.00  0.00           H
ATOM   1296  HG  LEU A1003      14.932  -6.661  51.724  1.00  0.00           H
ATOM   1297 HD11 LEU A1003      16.720  -5.319  51.562  1.00  0.00           H
ATOM   1298 HD12 LEU A1003      16.290  -4.613  53.108  1.00  0.00           H
ATOM   1299 HD13 LEU A1003      17.440  -5.924  53.049  1.00  0.00           H
ATOM   1300 HD21 LEU A1003      16.944  -8.062  53.140  1.00  0.00           H
ATOM   1301 HD22 LEU A1003      15.481  -8.304  54.074  1.00  0.00           H
ATOM   1302 HD23 LEU A1003      15.516  -8.721  52.372  1.00  0.00           H
ATOM   1303  N   GLN A1004      12.259  -7.223  55.872  1.00 76.82           N
ANISOU 1303  N   GLN A1004     6839  15371   6977    423   -204   2225       N
ATOM   1304  CA  GLN A1004      11.606  -7.041  57.173  1.00 79.79           C
ANISOU 1304  CA  GLN A1004     7168  16187   6962    265   -114   2201       C
ATOM   1305  C   GLN A1004      11.902  -5.671  57.822  1.00 86.96           C
ANISOU 1305  C   GLN A1004     8017  17535   7490    -20   -111   1673       C
ATOM   1306  O   GLN A1004      11.027  -5.130  58.497  1.00 86.46           O
ANISOU 1306  O   GLN A1004     8022  17516   7315   -176     38   1348       O
ATOM   1307  CB  GLN A1004      11.963  -8.229  58.106  1.00 84.77           C
ANISOU 1307  CB  GLN A1004     7610  17289   7308    355   -182   2804       C
ATOM   1308  CG  GLN A1004      13.373  -8.257  58.754  1.00  0.00           C
ATOM   1309  CD  GLN A1004      14.548  -8.317  57.770  1.00  0.00           C
ATOM   1310  OE1 GLN A1004      14.481  -8.995  56.747  1.00  0.00           O
ATOM   1311  NE2 GLN A1004      15.639  -7.616  58.084  1.00  0.00           N
ATOM   1312  H   GLN A1004      12.951  -7.961  55.832  1.00  0.00           H
ATOM   1313  HA  GLN A1004      10.530  -7.084  56.989  1.00  0.00           H
ATOM   1314  HB3 GLN A1004      11.237  -8.236  58.921  1.00  0.00           H
ATOM   1315  HB2 GLN A1004      11.790  -9.166  57.575  1.00  0.00           H
ATOM   1316  HG3 GLN A1004      13.495  -7.396  59.413  1.00  0.00           H
ATOM   1317  HG2 GLN A1004      13.445  -9.133  59.400  1.00  0.00           H
ATOM   1318 HE21 GLN A1004      16.440  -7.624  57.469  1.00  0.00           H
ATOM   1319 HE22 GLN A1004      15.677  -7.075  58.935  1.00  0.00           H
ATOM   1320  N   GLU A1005      13.107  -5.131  57.563  1.00 87.35           N
ANISOU 1320  N   GLU A1005     7940  17856   7393    -88   -262   1553       N
ATOM   1321  CA  GLU A1005      13.586  -3.818  58.004  1.00 89.88           C
ANISOU 1321  CA  GLU A1005     8182  18576   7391   -370   -277   1031       C
ATOM   1322  C   GLU A1005      12.972  -2.622  57.243  1.00 94.00           C
ANISOU 1322  C   GLU A1005     8892  18606   8219   -492   -131    426       C
ATOM   1323  O   GLU A1005      13.204  -1.489  57.666  1.00 96.11           O
ANISOU 1323  O   GLU A1005     9109  19140   8268   -742    -94    -59       O
ATOM   1324  CD  GLU A1005      17.230  -3.946  56.465  1.00119.85           C
ANISOU 1324  CD  GLU A1005    11635  22567  11337   -226   -756   1265       C
ATOM   1325  OE1 GLU A1005      17.946  -4.922  56.151  1.00101.82           O
ANISOU 1325  OE1 GLU A1005     9288  20130   9267      3   -855   1666       O
ATOM   1326  OE2 GLU A1005      17.639  -2.782  56.661  1.00117.65           O
ANISOU 1326  OE2 GLU A1005    11251  22694  10755   -488   -797    867       O
ATOM   1327  CB  GLU A1005      15.132  -3.785  57.942  1.00 92.27           C
ANISOU 1327  CB  GLU A1005     8293  19232   7533   -395   -485   1096       C
ATOM   1328  CG  GLU A1005      15.726  -4.195  56.577  1.00 99.42           C
ANISOU 1328  CG  GLU A1005     9250  19634   8892   -189   -568   1238       C
ATOM   1329  H   GLU A1005      13.753  -5.651  56.988  1.00  0.00           H
ATOM   1330  HA  GLU A1005      13.297  -3.693  59.049  1.00  0.00           H
ATOM   1331  HB2 GLU A1005      15.530  -4.444  58.715  1.00  0.00           H
ATOM   1332  HB3 GLU A1005      15.482  -2.787  58.212  1.00  0.00           H
ATOM   1333  HG3 GLU A1005      15.231  -3.674  55.759  1.00  0.00           H
ATOM   1334  HG2 GLU A1005      15.552  -5.258  56.424  1.00  0.00           H
ATOM   1335  N   PHE A1006      12.206  -2.870  56.162  1.00 86.89           N
ANISOU 1335  N   PHE A1006     8190  17002   7824   -324    -45    460       N
ATOM   1336  CA  PHE A1006      11.473  -1.844  55.411  1.00 83.47           C
ANISOU 1336  CA  PHE A1006     7923  16061   7732   -399     87    -13       C
ATOM   1337  C   PHE A1006      10.418  -1.169  56.303  1.00 89.44           C
ANISOU 1337  C   PHE A1006     8697  16983   8302   -592    266   -377       C
ATOM   1338  O   PHE A1006       9.605  -1.872  56.908  1.00 90.25           O
ANISOU 1338  O   PHE A1006     8805  17211   8274   -552    352   -164       O
ATOM   1339  CB  PHE A1006      10.819  -2.485  54.167  1.00 80.96           C
ANISOU 1339  CB  PHE A1006     7786  15053   7920   -176    133    183       C
ATOM   1340  CG  PHE A1006      10.142  -1.522  53.203  1.00 79.33           C
ANISOU 1340  CG  PHE A1006     7729  14311   8101   -221    228   -215       C
ATOM   1341  CD1 PHE A1006      10.915  -0.863  52.229  1.00 80.32           C
ANISOU 1341  CD1 PHE A1006     7872  14201   8443   -218    147   -356       C
ATOM   1342  CD2 PHE A1006       8.785  -1.161  53.352  1.00 80.67           C
ANISOU 1342  CD2 PHE A1006     8006  14217   8429   -260    400   -416       C
ATOM   1343  CE1 PHE A1006      10.332   0.056  51.370  1.00 78.77           C
ANISOU 1343  CE1 PHE A1006     7797  13525   8607   -256    231   -670       C
ATOM   1344  CE2 PHE A1006       8.217  -0.232  52.489  1.00 80.77           C
ANISOU 1344  CE2 PHE A1006     8132  13740   8817   -289    480   -735       C
ATOM   1345  CZ  PHE A1006       8.984   0.360  51.493  1.00 77.05           C
ANISOU 1345  CZ  PHE A1006     7678  13048   8551   -286    392   -845       C
ATOM   1346  HA  PHE A1006      12.196  -1.098  55.076  1.00  0.00           H
ATOM   1347  HB3 PHE A1006      10.081  -3.227  54.474  1.00  0.00           H
ATOM   1348  HB2 PHE A1006      11.578  -3.032  53.606  1.00  0.00           H
ATOM   1349  HD1 PHE A1006      11.963  -1.088  52.148  1.00  0.00           H
ATOM   1350  HD2 PHE A1006       8.183  -1.610  54.127  1.00  0.00           H
ATOM   1351  HE1 PHE A1006      10.930   0.541  50.611  1.00  0.00           H
ATOM   1352  HE2 PHE A1006       7.176   0.034  52.596  1.00  0.00           H
ATOM   1353  HZ  PHE A1006       8.538   1.078  50.821  1.00  0.00           H
ATOM   1354  H   PHE A1006      12.056  -3.825  55.869  1.00  0.00           H
ATOM   1355  N   ASN A1007      10.455   0.172  56.357  1.00 87.12           N
ANISOU 1355  N   ASN A1007     8400  16691   8011   -804    334   -929       N
ATOM   1356  CA  ASN A1007       9.522   0.991  57.128  1.00 88.92           C
ANISOU 1356  CA  ASN A1007     8635  17043   8109   -998    531  -1359       C
ATOM   1357  C   ASN A1007       8.128   0.951  56.477  1.00 88.44           C
ANISOU 1357  C   ASN A1007     8745  16384   8475   -874    694  -1368       C
ATOM   1358  O   ASN A1007       7.911   1.592  55.452  1.00 84.05           O
ANISOU 1358  O   ASN A1007     8301  15268   8365   -811    713  -1505       O
ATOM   1359  CG  ASN A1007       9.426   3.274  58.359  1.00120.86           C
ANISOU 1359  CG  ASN A1007    12567  21490  11864  -1491    761  -2431       C
ATOM   1360  OD1 ASN A1007       8.353   2.954  58.868  1.00113.78           O
ANISOU 1360  OD1 ASN A1007    11708  20618  10904  -1468    915  -2395       O
ATOM   1361  ND2 ASN A1007      10.074   4.380  58.727  1.00118.29           N
ANISOU 1361  ND2 ASN A1007    12141  21411  11391  -1741    771  -2916       N
ATOM   1362  CB  ASN A1007      10.076   2.432  57.251  1.00 92.74           C
ANISOU 1362  CB  ASN A1007     9062  17607   8566  -1249    570  -1955       C
ATOM   1363  H   ASN A1007      11.152   0.673  55.825  1.00  0.00           H
ATOM   1364  HA  ASN A1007       9.420   0.576  58.133  1.00  0.00           H
ATOM   1365  HB3 ASN A1007      10.022   2.961  56.298  1.00  0.00           H
ATOM   1366  HB2 ASN A1007      11.137   2.371  57.498  1.00  0.00           H
ATOM   1367 HD21 ASN A1007       9.688   4.976  59.446  1.00  0.00           H
ATOM   1368 HD22 ASN A1007      10.944   4.638  58.284  1.00  0.00           H
ATOM   1369  N   LYS A1008       7.223   0.173  57.085  1.00 86.70           N
ANISOU 1369  N   LYS A1008     8530  16301   8110   -833    800  -1171       N
ATOM   1370  CA  LYS A1008       5.848  -0.009  56.622  1.00 84.32           C
ANISOU 1370  CA  LYS A1008     8362  15505   8171   -719    953  -1128       C
ATOM   1371  C   LYS A1008       4.900   1.125  57.061  1.00 89.65           C
ANISOU 1371  C   LYS A1008     9050  16092   8921   -885   1182  -1665       C
ATOM   1372  O   LYS A1008       3.826   1.246  56.473  1.00 86.45           O
ANISOU 1372  O   LYS A1008     8750  15166   8932   -804   1297  -1743       O
ATOM   1373  CB  LYS A1008       5.360  -1.403  57.076  1.00 86.83           C
ANISOU 1373  CB  LYS A1008     8665  15993   8334   -592    962   -626       C
ATOM   1374  CG  LYS A1008       5.972  -2.546  56.239  1.00 92.58           C
ANISOU 1374  CG  LYS A1008     9389  16666   9122   -390    770    -78       C
ATOM   1375  CD  LYS A1008       5.786  -3.949  56.846  1.00  0.00           C
ATOM   1376  CE  LYS A1008       6.840  -4.317  57.905  1.00  0.00           C
ATOM   1377  NZ  LYS A1008       8.175  -4.512  57.308  1.00  0.00           N
ATOM   1378  H   LYS A1008       7.486  -0.338  57.914  1.00  0.00           H
ATOM   1379  HA  LYS A1008       5.858   0.004  55.531  1.00  0.00           H
ATOM   1380  HB3 LYS A1008       4.275  -1.470  56.980  1.00  0.00           H
ATOM   1381  HB2 LYS A1008       5.576  -1.538  58.137  1.00  0.00           H
ATOM   1382  HG2 LYS A1008       5.504  -2.538  55.256  1.00  0.00           H
ATOM   1383  HG3 LYS A1008       7.029  -2.360  56.057  1.00  0.00           H
ATOM   1384  HD2 LYS A1008       4.795  -4.016  57.299  1.00  0.00           H
ATOM   1385  HD3 LYS A1008       5.789  -4.695  56.050  1.00  0.00           H
ATOM   1386  HE2 LYS A1008       6.897  -3.552  58.680  1.00  0.00           H
ATOM   1387  HE3 LYS A1008       6.553  -5.247  58.397  1.00  0.00           H
ATOM   1388  HZ2 LYS A1008       8.835  -4.788  58.023  1.00  0.00           H
ATOM   1389  HZ3 LYS A1008       8.129  -5.232  56.602  1.00  0.00           H
ATOM   1390  HZ1 LYS A1008       8.493  -3.645  56.893  1.00  0.00           H
ATOM   1391  N   ILE A1009       5.311   1.937  58.053  1.00 90.98           N
ANISOU 1391  N   ILE A1009     9098  16774   8696  -1120   1249  -2044       N
ATOM   1392  CA  ILE A1009       4.545   3.077  58.567  1.00 92.89           C
ANISOU 1392  CA  ILE A1009     9325  16980   8988  -1300   1488  -2617       C
ATOM   1393  C   ILE A1009       4.839   4.352  57.748  1.00 94.88           C
ANISOU 1393  C   ILE A1009     9624  16761   9665  -1356   1504  -3027       C
ATOM   1394  O   ILE A1009       3.894   5.060  57.403  1.00 92.34           O
ANISOU 1394  O   ILE A1009     9381  15912   9792  -1306   1654  -3216       O
ATOM   1395  CB  ILE A1009       4.847   3.360  60.072  1.00100.78           C
ANISOU 1395  CB  ILE A1009    10168  18743   9379  -1547   1563  -2884       C
ATOM   1396  CG1 ILE A1009       4.586   2.106  60.943  1.00  0.00           C
ATOM   1397  CG2 ILE A1009       4.054   4.562  60.642  1.00  0.00           C
ATOM   1398  CD1 ILE A1009       5.073   2.236  62.394  1.00  0.00           C
ATOM   1399  H   ILE A1009       6.217   1.787  58.474  1.00  0.00           H
ATOM   1400  HA  ILE A1009       3.479   2.858  58.476  1.00  0.00           H
ATOM   1401  HB  ILE A1009       5.908   3.601  60.158  1.00  0.00           H
ATOM   1402 HG12 ILE A1009       3.519   1.881  60.941  1.00  0.00           H
ATOM   1403 HG13 ILE A1009       5.072   1.231  60.513  1.00  0.00           H
ATOM   1404 HG21 ILE A1009       4.294   4.741  61.690  1.00  0.00           H
ATOM   1405 HG22 ILE A1009       4.263   5.495  60.123  1.00  0.00           H
ATOM   1406 HG23 ILE A1009       2.979   4.387  60.577  1.00  0.00           H
ATOM   1407 HD11 ILE A1009       5.307   1.258  62.814  1.00  0.00           H
ATOM   1408 HD12 ILE A1009       5.973   2.848  62.464  1.00  0.00           H
ATOM   1409 HD13 ILE A1009       4.309   2.689  63.026  1.00  0.00           H
ATOM   1410  N   GLU A1010       6.123   4.590  57.419  1.00 91.27           N
ANISOU 1410  N   GLU A1010     9104  16494   9081  -1454   1345  -3129       N
ATOM   1411  CA  GLU A1010       6.595   5.726  56.619  1.00 89.37           C
ANISOU 1411  CA  GLU A1010     8887  15855   9213  -1521   1337  -3464       C
ATOM   1412  C   GLU A1010       7.544   5.215  55.509  1.00 88.38           C
ANISOU 1412  C   GLU A1010     8804  15538   9236  -1360   1094  -3065       C
ATOM   1413  O   GLU A1010       8.761   5.306  55.684  1.00 88.07           O
ANISOU 1413  O   GLU A1010     8669  15852   8943  -1448    938  -3055       O
ATOM   1414  CB  GLU A1010       7.294   6.769  57.535  1.00 94.81           C
ANISOU 1414  CB  GLU A1010     9442  16938   9642  -1824   1405  -4029       C
ATOM   1415  CG  GLU A1010       6.443   7.373  58.675  1.00  0.00           C
ATOM   1416  CD  GLU A1010       5.197   8.137  58.219  1.00  0.00           C
ATOM   1417  OE1 GLU A1010       5.236   8.711  57.108  1.00  0.00           O
ATOM   1418  OE2 GLU A1010       4.226   8.148  59.007  1.00  0.00           O
ATOM   1419  HB3 GLU A1010       8.170   6.314  57.997  1.00  0.00           H
ATOM   1420  HB2 GLU A1010       7.684   7.582  56.921  1.00  0.00           H
ATOM   1421  H   GLU A1010       6.840   3.954  57.741  1.00  0.00           H
ATOM   1422  HA  GLU A1010       5.759   6.222  56.125  1.00  0.00           H
ATOM   1423  HG2 GLU A1010       6.152   6.590  59.374  1.00  0.00           H
ATOM   1424  HG3 GLU A1010       7.058   8.068  59.247  1.00  0.00           H
ATOM   1425  N   PRO A1011       6.999   4.655  54.399  1.00 80.43           N
ANISOU 1425  N   PRO A1011     7931  14000   8629  -1128   1063  -2735       N
ATOM   1426  CA  PRO A1011       7.822   4.089  53.307  1.00 77.06           C
ANISOU 1426  CA  PRO A1011     7543  13411   8326   -970    854  -2363       C
ATOM   1427  C   PRO A1011       8.706   5.120  52.568  1.00 78.73           C
ANISOU 1427  C   PRO A1011     7755  13347   8813  -1036    800  -2585       C
ATOM   1428  O   PRO A1011       8.194   6.181  52.205  1.00 78.10           O
ANISOU 1428  O   PRO A1011     7707  12907   9060  -1117    936  -2928       O
ATOM   1429  CG  PRO A1011       5.546   3.245  53.192  1.00 81.20           C
ANISOU 1429  CG  PRO A1011     8214  13491   9145   -768   1065  -2132       C
ATOM   1430  CD  PRO A1011       5.575   4.432  54.140  1.00 79.61           C
ANISOU 1430  CD  PRO A1011     7932  13465   8852  -1003   1211  -2675       C
ATOM   1431  CB  PRO A1011       6.782   3.478  52.347  1.00 75.51           C
ANISOU 1431  CB  PRO A1011     7483  12753   8455   -736    870  -2013       C
ATOM   1432  HD2 PRO A1011       4.976   4.213  55.018  1.00  0.00           H
ATOM   1433  HA  PRO A1011       8.403   3.290  53.755  1.00  0.00           H
ATOM   1434  HB3 PRO A1011       7.139   2.560  51.886  1.00  0.00           H
ATOM   1435  HB2 PRO A1011       6.531   4.168  51.538  1.00  0.00           H
ATOM   1436  HG3 PRO A1011       5.659   2.320  53.760  1.00  0.00           H
ATOM   1437  HG2 PRO A1011       4.627   3.173  52.610  1.00  0.00           H
ATOM   1438  HD3 PRO A1011       5.163   5.322  53.661  1.00  0.00           H
ATOM   1439  N   PRO A1012       9.996   4.787  52.320  1.00 73.77           N
ANISOU 1439  N   PRO A1012     7083  12852   8096   -990    609  -2363       N
ATOM   1440  CA  PRO A1012      10.864   5.601  51.451  1.00 71.94           C
ANISOU 1440  CA  PRO A1012     6843  12358   8132  -1055    562  -2543       C
ATOM   1441  C   PRO A1012      10.509   5.456  49.957  1.00 71.11           C
ANISOU 1441  C   PRO A1012     6876  11655   8489   -869    551  -2335       C
ATOM   1442  O   PRO A1012       9.942   4.437  49.556  1.00 69.16           O
ANISOU 1442  O   PRO A1012     6721  11235   8321   -679    541  -2014       O
ATOM   1443  CG  PRO A1012      12.045   3.589  52.091  1.00 79.01           C
ANISOU 1443  CG  PRO A1012     7621  13916   8485   -884    284  -1894       C
ATOM   1444  CD  PRO A1012      10.704   3.601  52.816  1.00 75.50           C
ANISOU 1444  CD  PRO A1012     7237  13460   7989   -876    438  -1930       C
ATOM   1445  CB  PRO A1012      12.269   5.054  51.755  1.00 74.72           C
ANISOU 1445  CB  PRO A1012     7072  13151   8169  -1072    367  -2361       C
ATOM   1446  HD3 PRO A1012      10.851   3.707  53.892  1.00  0.00           H
ATOM   1447  HA  PRO A1012      10.809   6.656  51.729  1.00  0.00           H
ATOM   1448  HB3 PRO A1012      12.670   5.570  52.628  1.00  0.00           H
ATOM   1449  HB2 PRO A1012      12.983   5.188  50.941  1.00  0.00           H
ATOM   1450  HG3 PRO A1012      12.849   3.151  52.681  1.00  0.00           H
ATOM   1451  HG2 PRO A1012      11.955   3.015  51.167  1.00  0.00           H
ATOM   1452  HD2 PRO A1012      10.167   2.672  52.631  1.00  0.00           H
ATOM   1453  N   LEU A1013      10.880   6.476  49.164  1.00 65.65           N
ANISOU 1453  N   LEU A1013     6186  10664   8093   -937    552  -2514       N
ATOM   1454  CA  LEU A1013      10.801   6.458  47.700  1.00 60.86           C
ANISOU 1454  CA  LEU A1013     5685   9553   7885   -790    525  -2321       C
ATOM   1455  C   LEU A1013      11.751   5.391  47.130  1.00 64.05           C
ANISOU 1455  C   LEU A1013     6088  10084   8163   -637    347  -1935       C
ATOM   1456  O   LEU A1013      12.953   5.492  47.371  1.00 64.72           O
ANISOU 1456  O   LEU A1013     6059  10551   7981   -703    243  -1925       O
ATOM   1457  CB  LEU A1013      11.202   7.840  47.126  1.00 60.52           C
ANISOU 1457  CB  LEU A1013     5611   9233   8149   -930    572  -2597       C
ATOM   1458  CG  LEU A1013      10.305   9.034  47.517  1.00 66.09           C
ANISOU 1458  CG  LEU A1013     6318   9657   9134  -1052    768  -2964       C
ATOM   1459  CD1 LEU A1013      10.907  10.360  46.999  1.00  0.00           C
ATOM   1460  CD2 LEU A1013       8.842   8.847  47.070  1.00  0.00           C
ATOM   1461  HA  LEU A1013       9.777   6.220  47.414  1.00  0.00           H
ATOM   1462  HB3 LEU A1013      11.232   7.777  46.037  1.00  0.00           H
ATOM   1463  HB2 LEU A1013      12.223   8.063  47.438  1.00  0.00           H
ATOM   1464  HG  LEU A1013      10.304   9.100  48.606  1.00  0.00           H
ATOM   1465  H   LEU A1013      11.339   7.279  49.570  1.00  0.00           H
ATOM   1466 HD11 LEU A1013      11.049  11.065  47.818  1.00  0.00           H
ATOM   1467 HD12 LEU A1013      11.881  10.213  46.531  1.00  0.00           H
ATOM   1468 HD13 LEU A1013      10.279  10.851  46.256  1.00  0.00           H
ATOM   1469 HD21 LEU A1013       8.428   9.730  46.584  1.00  0.00           H
ATOM   1470 HD22 LEU A1013       8.736   8.020  46.368  1.00  0.00           H
ATOM   1471 HD23 LEU A1013       8.212   8.634  47.933  1.00  0.00           H
ATOM   1472  N   ILE A1014      11.212   4.411  46.387  1.00 58.16           N
ANISOU 1472  N   ILE A1014     5455   9034   7610   -437    316  -1630       N
ATOM   1473  CA  ILE A1014      12.028   3.405  45.704  1.00 55.72           C
ANISOU 1473  CA  ILE A1014     5149   8778   7245   -279    177  -1291       C
ATOM   1474  C   ILE A1014      12.332   3.893  44.278  1.00 57.23           C
ANISOU 1474  C   ILE A1014     5385   8623   7737   -251    150  -1273       C
ATOM   1475  O   ILE A1014      11.416   4.159  43.506  1.00 57.22           O
ANISOU 1475  O   ILE A1014     5477   8241   8024   -222    217  -1296       O
ATOM   1476  CB  ILE A1014      11.353   2.001  45.645  1.00 57.68           C
ANISOU 1476  CB  ILE A1014     5470   8999   7446    -86    164   -963       C
ATOM   1477  CG1 ILE A1014      11.123   1.446  47.073  1.00 60.29           C
ANISOU 1477  CG1 ILE A1014     5712   9789   7406   -114    158   -897       C
ATOM   1478  CG2 ILE A1014      12.151   0.979  44.797  1.00 55.62           C
ANISOU 1478  CG2 ILE A1014     5240   8613   7278     95     61   -654       C
ATOM   1479  CD1 ILE A1014      10.354   0.116  47.128  1.00 62.89           C
ANISOU 1479  CD1 ILE A1014     6103  10083   7707     26    196   -630       C
ATOM   1480 HG22 ILE A1014      12.245   1.278  43.755  1.00  0.00           H
ATOM   1481 HG23 ILE A1014      13.157   0.838  45.193  1.00  0.00           H
ATOM   1482 HD11 ILE A1014       9.929  -0.044  48.119  1.00  0.00           H
ATOM   1483 HD12 ILE A1014       9.535   0.092  46.408  1.00  0.00           H
ATOM   1484 HD13 ILE A1014      11.008  -0.732  46.922  1.00  0.00           H
ATOM   1485  H   ILE A1014      10.214   4.381  46.227  1.00  0.00           H
ATOM   1486  HA  ILE A1014      12.971   3.276  46.238  1.00  0.00           H
ATOM   1487  HB  ILE A1014      10.378   2.121  45.177  1.00  0.00           H
ATOM   1488 HG13 ILE A1014      10.579   2.174  47.676  1.00  0.00           H
ATOM   1489 HG12 ILE A1014      12.086   1.315  47.568  1.00  0.00           H
ATOM   1490 HG21 ILE A1014      11.667   0.005  44.782  1.00  0.00           H
ATOM   1491  N   PHE A1015      13.625   3.967  43.958  1.00 51.82           N
ANISOU 1491  N   PHE A1015     4616   8099   6976   -271     53  -1228       N
ATOM   1492  CA  PHE A1015      14.141   4.258  42.629  1.00 48.05           C
ANISOU 1492  CA  PHE A1015     4160   7363   6733   -249     23  -1181       C
ATOM   1493  C   PHE A1015      14.640   2.944  42.030  1.00 48.80           C
ANISOU 1493  C   PHE A1015     4273   7495   6774    -54    -67   -861       C
ATOM   1494  O   PHE A1015      15.731   2.491  42.375  1.00 47.61           O
ANISOU 1494  O   PHE A1015     4013   7648   6428    -27   -151   -760       O
ATOM   1495  CZ  PHE A1015      13.655   9.201  43.651  1.00 55.07           C
ANISOU 1495  CZ  PHE A1015     4869   7872   8183   -980    379  -2404       C
ATOM   1496  CB  PHE A1015      15.261   5.312  42.732  1.00 49.70           C
ANISOU 1496  CB  PHE A1015     4245   7708   6931   -434      4  -1396       C
ATOM   1497  CG  PHE A1015      14.762   6.706  43.061  1.00 50.72           C
ANISOU 1497  CG  PHE A1015     4364   7681   7228   -629    121  -1738       C
ATOM   1498  CD1 PHE A1015      14.396   7.590  42.024  1.00 51.60           C
ANISOU 1498  CD1 PHE A1015     4518   7395   7693   -671    185  -1796       C
ATOM   1499  CD2 PHE A1015      14.502   7.075  44.398  1.00 53.27           C
ANISOU 1499  CD2 PHE A1015     4620   8260   7361   -775    176  -2002       C
ATOM   1500  CE1 PHE A1015      13.860   8.834  42.327  1.00 53.67           C
ANISOU 1500  CE1 PHE A1015     4754   7468   8170   -840    310  -2104       C
ATOM   1501  CE2 PHE A1015      13.971   8.325  44.682  1.00 57.31           C
ANISOU 1501  CE2 PHE A1015     5112   8602   8063   -957    309  -2358       C
ATOM   1502  H   PHE A1015      14.319   3.713  44.651  1.00  0.00           H
ATOM   1503  HA  PHE A1015      13.361   4.659  41.978  1.00  0.00           H
ATOM   1504  HB3 PHE A1015      15.812   5.363  41.792  1.00  0.00           H
ATOM   1505  HB2 PHE A1015      15.986   5.016  43.490  1.00  0.00           H
ATOM   1506  HD1 PHE A1015      14.536   7.302  40.994  1.00  0.00           H
ATOM   1507  HD2 PHE A1015      14.726   6.392  45.205  1.00  0.00           H
ATOM   1508  HE1 PHE A1015      13.593   9.514  41.531  1.00  0.00           H
ATOM   1509  HE2 PHE A1015      13.799   8.613  45.708  1.00  0.00           H
ATOM   1510  HZ  PHE A1015      13.234  10.167  43.883  1.00  0.00           H
ATOM   1511  N   GLU A1016      13.817   2.346  41.155  1.00 42.81           N
ANISOU 1511  N   GLU A1016     3639   6435   6190     84    -44   -704       N
ATOM   1512  CA  GLU A1016      14.197   1.182  40.361  1.00 40.91           C
ANISOU 1512  CA  GLU A1016     3427   6173   5946    268   -101   -439       C
ATOM   1513  C   GLU A1016      15.120   1.576  39.201  1.00 46.55           C
ANISOU 1513  C   GLU A1016     4107   6825   6756    264   -139   -423       C
ATOM   1514  O   GLU A1016      15.137   2.734  38.777  1.00 47.73           O
ANISOU 1514  O   GLU A1016     4245   6861   7029    132   -113   -578       O
ATOM   1515  CB  GLU A1016      12.945   0.447  39.845  1.00 39.95           C
ANISOU 1515  CB  GLU A1016     3441   5759   5979    384    -59   -322       C
ATOM   1516  CG  GLU A1016      12.122  -0.192  40.978  1.00 46.28           C
ANISOU 1516  CG  GLU A1016     4259   6661   6664    433    -28   -246       C
ATOM   1517  CD  GLU A1016      11.072  -1.200  40.508  1.00 56.94           C
ANISOU 1517  CD  GLU A1016     5713   7780   8143    572     -4    -71       C
ATOM   1518  OE1 GLU A1016      10.805  -1.281  39.289  1.00 42.30           O
ANISOU 1518  OE1 GLU A1016     3929   5676   6468    625    -12    -35       O
ATOM   1519  OE2 GLU A1016      10.562  -1.910  41.400  1.00 45.12           O
ANISOU 1519  OE2 GLU A1016     4218   6367   6558    615     25     27       O
ATOM   1520  HB2 GLU A1016      12.314   1.136  39.281  1.00  0.00           H
ATOM   1521  HG3 GLU A1016      11.622   0.582  41.559  1.00  0.00           H
ATOM   1522  HG2 GLU A1016      12.794  -0.712  41.662  1.00  0.00           H
ATOM   1523  H   GLU A1016      12.928   2.772  40.926  1.00  0.00           H
ATOM   1524  HA  GLU A1016      14.749   0.491  40.999  1.00  0.00           H
ATOM   1525  HB3 GLU A1016      13.248  -0.327  39.141  1.00  0.00           H
ATOM   1526  N   CYS A1017      15.855   0.575  38.695  1.00 41.25           N
ANISOU 1526  N   CYS A1017     3409   6219   6047    409   -187   -232       N
ATOM   1527  CA  CYS A1017      16.690   0.684  37.503  1.00 41.53           C
ANISOU 1527  CA  CYS A1017     3411   6204   6165    414   -204   -212       C
ATOM   1528  C   CYS A1017      15.853   0.990  36.251  1.00 44.35           C
ANISOU 1528  C   CYS A1017     3892   6230   6730    405   -160   -231       C
ATOM   1529  O   CYS A1017      14.700   0.572  36.157  1.00 40.85           O
ANISOU 1529  O   CYS A1017     3558   5591   6371    444   -128   -211       O
ATOM   1530  CB  CYS A1017      17.520  -0.589  37.284  1.00 41.89           C
ANISOU 1530  CB  CYS A1017     3391   6377   6148    583   -241    -22       C
ATOM   1531  SG  CYS A1017      18.899  -0.652  38.457  1.00 48.01           S
ANISOU 1531  SG  CYS A1017     3955   7594   6693    566   -319     24       S
ATOM   1532  H   CYS A1017      15.750  -0.354  39.084  1.00  0.00           H
ATOM   1533  HA  CYS A1017      17.367   1.528  37.655  1.00  0.00           H
ATOM   1534  HB3 CYS A1017      17.949  -0.598  36.282  1.00  0.00           H
ATOM   1535  HB2 CYS A1017      16.911  -1.486  37.383  1.00  0.00           H
ATOM   1536  HG  CYS A1017      19.702  -1.245  37.573  1.00  0.00           H
ATOM   1537  N   ASN A1018      16.471   1.729  35.323  1.00 42.60           N
ANISOU 1537  N   ASN A1018     3635   5968   6583    335   -160   -262       N
ATOM   1538  CA  ASN A1018      15.829   2.315  34.147  1.00 40.98           C
ANISOU 1538  CA  ASN A1018     3517   5502   6552    303   -129   -253       C
ATOM   1539  C   ASN A1018      16.655   2.035  32.881  1.00 43.49           C
ANISOU 1539  C   ASN A1018     3811   5840   6871    350   -136   -160       C
ATOM   1540  O   ASN A1018      17.649   1.309  32.931  1.00 43.11           O
ANISOU 1540  O   ASN A1018     3678   5984   6718    418   -154   -117       O
ATOM   1541  CB  ASN A1018      15.553   3.818  34.426  1.00 40.97           C
ANISOU 1541  CB  ASN A1018     3489   5396   6681    124    -95   -395       C
ATOM   1542  CG  ASN A1018      16.787   4.652  34.799  1.00 51.52           C
ANISOU 1542  CG  ASN A1018     4687   6911   7975     -7   -104   -496       C
ATOM   1543  OD1 ASN A1018      17.651   4.893  33.962  1.00 39.07           O
ANISOU 1543  OD1 ASN A1018     3055   5377   6414    -25   -114   -435       O
ATOM   1544  ND2 ASN A1018      16.866   5.101  36.053  1.00 42.82           N
ANISOU 1544  ND2 ASN A1018     3519   5940   6812   -114    -97   -664       N
ATOM   1545  H   ASN A1018      17.439   1.995  35.458  1.00  0.00           H
ATOM   1546  HA  ASN A1018      14.863   1.831  33.985  1.00  0.00           H
ATOM   1547  HB2 ASN A1018      14.842   3.882  35.248  1.00  0.00           H
ATOM   1548  HB3 ASN A1018      15.058   4.288  33.577  1.00  0.00           H
ATOM   1549 HD21 ASN A1018      17.655   5.664  36.347  1.00  0.00           H
ATOM   1550 HD22 ASN A1018      16.143   4.879  36.722  1.00  0.00           H
ATOM   1551  N   GLN A1019      16.193   2.595  31.753  1.00 38.55           N
ANISOU 1551  N   GLN A1019     3246   5040   6362    312   -117   -124       N
ATOM   1552  CA  GLN A1019      16.783   2.445  30.423  1.00 37.73           C
ANISOU 1552  CA  GLN A1019     3125   4967   6245    330   -110    -46       C
ATOM   1553  C   GLN A1019      18.179   3.083  30.254  1.00 44.29           C
ANISOU 1553  C   GLN A1019     3821   5954   7051    231   -104    -65       C
ATOM   1554  O   GLN A1019      18.888   2.688  29.330  1.00 45.37           O
ANISOU 1554  O   GLN A1019     3922   6166   7149    248    -86     -2       O
ATOM   1555  NE2 GLN A1019      13.609   5.974  29.943  1.00 35.18           N
ANISOU 1555  NE2 GLN A1019     2887   3965   6515     13    -58    -29       N
ATOM   1556  CB  GLN A1019      15.782   2.932  29.344  1.00 38.14           C
ANISOU 1556  CB  GLN A1019     3258   4830   6403    287   -104     18       C
ATOM   1557  CG  GLN A1019      15.415   4.439  29.350  1.00 53.51           C
ANISOU 1557  CG  GLN A1019     5175   6643   8512    136    -91     11       C
ATOM   1558  CD  GLN A1019      14.215   4.820  30.225  1.00 52.54           C
ANISOU 1558  CD  GLN A1019     5097   6351   8516    109    -80    -61       C
ATOM   1559  OE1 GLN A1019      13.847   4.110  31.157  1.00 46.33           O
ANISOU 1559  OE1 GLN A1019     4337   5604   7663    168    -81   -139       O
ATOM   1560  HB2 GLN A1019      14.877   2.322  29.372  1.00  0.00           H
ATOM   1561  HB3 GLN A1019      16.225   2.716  28.371  1.00  0.00           H
ATOM   1562  HG3 GLN A1019      15.167   4.726  28.327  1.00  0.00           H
ATOM   1563  HG2 GLN A1019      16.269   5.053  29.634  1.00  0.00           H
ATOM   1564 HE21 GLN A1019      12.842   6.290  30.522  1.00  0.00           H
ATOM   1565 HE22 GLN A1019      13.929   6.553  29.181  1.00  0.00           H
ATOM   1566  H   GLN A1019      15.359   3.168  31.792  1.00  0.00           H
ATOM   1567  HA  GLN A1019      16.920   1.374  30.264  1.00  0.00           H
ATOM   1568  N   ALA A1020      18.554   4.030  31.134  1.00 40.35           N
ANISOU 1568  N   ALA A1020     3241   5519   6572    116   -111   -167       N
ATOM   1569  CA  ALA A1020      19.875   4.663  31.146  1.00 41.51           C
ANISOU 1569  CA  ALA A1020     3245   5817   6710      3   -107   -200       C
ATOM   1570  C   ALA A1020      20.927   3.874  31.955  1.00 45.30           C
ANISOU 1570  C   ALA A1020     3607   6580   7025     71   -145   -217       C
ATOM   1571  O   ALA A1020      22.113   4.169  31.806  1.00 44.49           O
ANISOU 1571  O   ALA A1020     3368   6646   6892     12   -147   -219       O
ATOM   1572  CB  ALA A1020      19.747   6.108  31.657  1.00 42.81           C
ANISOU 1572  CB  ALA A1020     3366   5873   7026   -192    -83   -321       C
ATOM   1573  HB1 ALA A1020      20.687   6.648  31.543  1.00  0.00           H
ATOM   1574  HB2 ALA A1020      18.991   6.658  31.098  1.00  0.00           H
ATOM   1575  HB3 ALA A1020      19.474   6.152  32.709  1.00  0.00           H
ATOM   1576  H   ALA A1020      17.924   4.307  31.875  1.00  0.00           H
ATOM   1577  HA  ALA A1020      20.243   4.722  30.120  1.00  0.00           H
ATOM   1578  N   CYS A1021      20.504   2.890  32.775  1.00 41.93           N
ANISOU 1578  N   CYS A1021     3220   6210   6502    201   -174   -201       N
ATOM   1579  CA  CYS A1021      21.392   2.004  33.538  1.00 42.63           C
ANISOU 1579  CA  CYS A1021     3188   6567   6443    297   -218   -155       C
ATOM   1580  C   CYS A1021      22.122   1.012  32.613  1.00 48.13           C
ANISOU 1580  C   CYS A1021     3838   7319   7130    439   -194    -39       C
ATOM   1581  O   CYS A1021      21.525   0.513  31.658  1.00 47.50           O
ANISOU 1581  O   CYS A1021     3861   7068   7119    493   -146     -2       O
ATOM   1582  CB  CYS A1021      20.643   1.220  34.642  1.00 41.24           C
ANISOU 1582  CB  CYS A1021     3068   6412   6190    402   -244   -120       C
ATOM   1583  SG  CYS A1021      19.747   2.215  35.891  1.00 45.29           S
ANISOU 1583  SG  CYS A1021     3612   6918   6680    234   -251   -292       S
ATOM   1584  HA  CYS A1021      22.147   2.625  34.023  1.00  0.00           H
ATOM   1585  HB3 CYS A1021      21.366   0.593  35.164  1.00  0.00           H
ATOM   1586  HB2 CYS A1021      19.942   0.524  34.178  1.00  0.00           H
ATOM   1587  H   CYS A1021      19.516   2.698  32.855  1.00  0.00           H
ATOM   1588  N   SER A1022      23.386   0.713  32.955  1.00 47.07           N
ANISOU 1588  N   SER A1022     3539   7439   6907    502   -225     14       N
ATOM   1589  CA  SER A1022      24.226  -0.274  32.266  1.00 48.25           C
ANISOU 1589  CA  SER A1022     3604   7665   7064    651   -187    111       C
ATOM   1590  C   SER A1022      23.896  -1.741  32.615  1.00 56.07           C
ANISOU 1590  C   SER A1022     4636   8600   8069    879   -173    226       C
ATOM   1591  O   SER A1022      24.384  -2.636  31.925  1.00 60.36           O
ANISOU 1591  O   SER A1022     5136   9134   8666   1028   -113    287       O
ATOM   1592  OG  SER A1022      26.068  -0.168  33.873  1.00 58.48           O
ANISOU 1592  OG  SER A1022     4579   9463   8180    612   -313    152       O
ATOM   1593  CB  SER A1022      25.705   0.069  32.531  1.00 51.41           C
ANISOU 1593  CB  SER A1022     3772   8367   7394    607   -227    125       C
ATOM   1594  H   SER A1022      23.806   1.157  33.759  1.00  0.00           H
ATOM   1595  HA  SER A1022      24.056  -0.162  31.193  1.00  0.00           H
ATOM   1596  HB2 SER A1022      25.908   1.113  32.286  1.00  0.00           H
ATOM   1597  HB3 SER A1022      26.353  -0.533  31.891  1.00  0.00           H
ATOM   1598  HG  SER A1022      26.050  -1.116  34.042  1.00  0.00           H
ATOM   1599  N   CYS A1023      23.087  -1.962  33.666  1.00 50.39           N
ANISOU 1599  N   CYS A1023     3986   7844   7316    901   -215    252       N
ATOM   1600  CA  CYS A1023      22.593  -3.270  34.098  1.00 49.97           C
ANISOU 1600  CA  CYS A1023     3969   7721   7298   1097   -203    385       C
ATOM   1601  C   CYS A1023      21.538  -3.843  33.129  1.00 55.39           C
ANISOU 1601  C   CYS A1023     4834   8100   8112   1169   -125    359       C
ATOM   1602  O   CYS A1023      20.907  -3.096  32.377  1.00 53.83           O
ANISOU 1602  O   CYS A1023     4738   7771   7945   1059    -98    251       O
ATOM   1603  CB  CYS A1023      22.035  -3.197  35.538  1.00 49.74           C
ANISOU 1603  CB  CYS A1023     3951   7782   7168   1061   -268    422       C
ATOM   1604  SG  CYS A1023      20.569  -2.116  35.760  1.00 51.52           S
ANISOU 1604  SG  CYS A1023     4366   7806   7405    877   -259    252       S
ATOM   1605  HA  CYS A1023      23.444  -3.956  34.105  1.00  0.00           H
ATOM   1606  HB3 CYS A1023      22.841  -2.871  36.197  1.00  0.00           H
ATOM   1607  HB2 CYS A1023      21.803  -4.208  35.880  1.00  0.00           H
ATOM   1608  H   CYS A1023      22.717  -1.171  34.171  1.00  0.00           H
ATOM   1609  N   TRP A1024      21.341  -5.166  33.215  1.00 53.85           N
ANISOU 1609  N   TRP A1024     4666   7796   7997   1346    -92    468       N
ATOM   1610  CA  TRP A1024      20.341  -5.909  32.451  1.00 53.32           C
ANISOU 1610  CA  TRP A1024     4754   7448   8058   1410    -20    429       C
ATOM   1611  C   TRP A1024      18.917  -5.717  33.009  1.00 56.17           C
ANISOU 1611  C   TRP A1024     5263   7659   8421   1340    -47    413       C
ATOM   1612  O   TRP A1024      18.744  -5.315  34.162  1.00 56.00           O
ANISOU 1612  O   TRP A1024     5212   7752   8312   1297   -103    466       O
ATOM   1613  CH2 TRP A1024      22.923 -10.775  28.690  1.00 64.70           C
ANISOU 1613  CH2 TRP A1024     5948   8473  10163   2115    521    286       C
ATOM   1614  CB  TRP A1024      20.723  -7.404  32.420  1.00 54.47           C
ANISOU 1614  CB  TRP A1024     4841   7514   8342   1630     49    540       C
ATOM   1615  CG  TRP A1024      21.940  -7.797  31.626  1.00 57.62           C
ANISOU 1615  CG  TRP A1024     5117   7983   8791   1715    119    512       C
ATOM   1616  CD1 TRP A1024      23.174  -7.246  31.710  1.00 61.34           C
ANISOU 1616  CD1 TRP A1024     5428   8705   9172   1674     91    518       C
ATOM   1617  CD2 TRP A1024      22.060  -8.880  30.650  1.00 58.74           C
ANISOU 1617  CD2 TRP A1024     5269   7949   9101   1857    242    462       C
ATOM   1618  NE1 TRP A1024      24.029  -7.879  30.833  1.00 62.24           N
ANISOU 1618  NE1 TRP A1024     5453   8815   9380   1787    193    484       N
ATOM   1619  CE2 TRP A1024      23.399  -8.900  30.155  1.00 64.06           C
ANISOU 1619  CE2 TRP A1024     5784   8785   9770   1904    293    440       C
ATOM   1620  CE3 TRP A1024      21.172  -9.852  30.128  1.00 60.09           C
ANISOU 1620  CE3 TRP A1024     5558   7838   9436   1940    326    414       C
ATOM   1621  CZ2 TRP A1024      23.833  -9.825  29.188  1.00 64.62           C
ANISOU 1621  CZ2 TRP A1024     5813   8747   9994   2042    435    360       C
ATOM   1622  CZ3 TRP A1024      21.596 -10.787  29.161  1.00 62.90           C
ANISOU 1622  CZ3 TRP A1024     5877   8076   9945   2060    462    317       C
ATOM   1623  H   TRP A1024      21.884  -5.705  33.873  1.00  0.00           H
ATOM   1624  HA  TRP A1024      20.337  -5.539  31.423  1.00  0.00           H
ATOM   1625  HB3 TRP A1024      19.895  -7.965  31.988  1.00  0.00           H
ATOM   1626  HB2 TRP A1024      20.839  -7.785  33.437  1.00  0.00           H
ATOM   1627  HD1 TRP A1024      23.449  -6.429  32.359  1.00  0.00           H
ATOM   1628  HE1 TRP A1024      24.998  -7.612  30.729  1.00  0.00           H
ATOM   1629  HE3 TRP A1024      20.149  -9.878  30.474  1.00  0.00           H
ATOM   1630  HZ2 TRP A1024      24.854  -9.810  28.836  1.00  0.00           H
ATOM   1631  HZ3 TRP A1024      20.897 -11.518  28.779  1.00  0.00           H
ATOM   1632  HH2 TRP A1024      23.241 -11.494  27.950  1.00  0.00           H
ATOM   1633  N   ARG A1025      17.920  -6.040  32.166  1.00 50.84           N
ANISOU 1633  N   ARG A1025     4733   6749   7835   1323     -3    334       N
ATOM   1634  CA  ARG A1025      16.484  -5.972  32.464  1.00 49.06           C
ANISOU 1634  CA  ARG A1025     4644   6350   7647   1264    -15    312       C
ATOM   1635  C   ARG A1025      16.004  -6.974  33.541  1.00 52.52           C
ANISOU 1635  C   ARG A1025     5083   6744   8128   1372    -10    448       C
ATOM   1636  O   ARG A1025      14.919  -6.778  34.087  1.00 52.00           O
ANISOU 1636  O   ARG A1025     5096   6599   8060   1311    -24    448       O
ATOM   1637  CB  ARG A1025      15.710  -6.095  31.127  1.00 47.02           C
ANISOU 1637  CB  ARG A1025     4502   5890   7475   1244     29    214       C
ATOM   1638  CG  ARG A1025      14.168  -6.042  31.201  1.00 44.12           C
ANISOU 1638  CG  ARG A1025     4262   5330   7172   1188     19    192       C
ATOM   1639  CD  ARG A1025      13.608  -4.696  31.694  1.00 53.44           C
ANISOU 1639  CD  ARG A1025     5464   6542   8299   1047    -36    168       C
ATOM   1640  NE  ARG A1025      12.153  -4.730  31.898  1.00 61.17           N
ANISOU 1640  NE  ARG A1025     6535   7353   9353   1016    -38    169       N
ATOM   1641  CZ  ARG A1025      11.501  -5.259  32.948  1.00 68.89           C
ANISOU 1641  CZ  ARG A1025     7520   8310  10346   1057    -29    237       C
ATOM   1642  NH1 ARG A1025      12.145  -5.864  33.956  1.00 53.32           N
ANISOU 1642  NH1 ARG A1025     5466   6488   8304   1135    -27    328       N
ATOM   1643  NH2 ARG A1025      10.166  -5.182  32.989  1.00 51.57           N
ANISOU 1643  NH2 ARG A1025     5399   5965   8229   1021    -21    232       N
ATOM   1644  H   ARG A1025      18.157  -6.366  31.240  1.00  0.00           H
ATOM   1645  HA  ARG A1025      16.306  -4.972  32.858  1.00  0.00           H
ATOM   1646  HB3 ARG A1025      15.990  -7.031  30.643  1.00  0.00           H
ATOM   1647  HB2 ARG A1025      16.049  -5.304  30.457  1.00  0.00           H
ATOM   1648  HG2 ARG A1025      13.728  -6.885  31.736  1.00  0.00           H
ATOM   1649  HG3 ARG A1025      13.837  -6.161  30.168  1.00  0.00           H
ATOM   1650  HD3 ARG A1025      13.715  -3.994  30.867  1.00  0.00           H
ATOM   1651  HD2 ARG A1025      14.156  -4.254  32.524  1.00  0.00           H
ATOM   1652  HE  ARG A1025      11.603  -4.329  31.152  1.00  0.00           H
ATOM   1653 HH11 ARG A1025      11.625  -6.281  34.717  1.00  0.00           H
ATOM   1654 HH12 ARG A1025      13.151  -5.977  33.930  1.00  0.00           H
ATOM   1655 HH21 ARG A1025       9.655  -5.560  33.774  1.00  0.00           H
ATOM   1656 HH22 ARG A1025       9.653  -4.722  32.250  1.00  0.00           H
ATOM   1657  N   ASN A1026      16.817  -7.996  33.851  1.00 48.79           N
ANISOU 1657  N   ASN A1026     4509   6324   7705   1531     17    582       N
ATOM   1658  CA  ASN A1026      16.537  -9.033  34.850  1.00 49.96           C
ANISOU 1658  CA  ASN A1026     4634   6438   7911   1647     28    768       C
ATOM   1659  C   ASN A1026      17.284  -8.819  36.187  1.00 54.96           C
ANISOU 1659  C   ASN A1026     5109   7385   8387   1671    -40    933       C
ATOM   1660  O   ASN A1026      17.410  -9.778  36.950  1.00 56.02           O
ANISOU 1660  O   ASN A1026     5160   7551   8572   1810    -31   1155       O
ATOM   1661  CB  ASN A1026      16.785 -10.435  34.230  1.00 51.50           C
ANISOU 1661  CB  ASN A1026     4817   6418   8331   1824    122    835       C
ATOM   1662  CG  ASN A1026      18.237 -10.714  33.816  1.00 68.09           C
ANISOU 1662  CG  ASN A1026     6770   8630  10473   1944    152    870       C
ATOM   1663  OD1 ASN A1026      18.737 -10.125  32.862  1.00 64.97           O
ANISOU 1663  OD1 ASN A1026     6358   8311  10016   1881    156    720       O
ATOM   1664  ND2 ASN A1026      18.912 -11.622  34.522  1.00 57.01           N
ANISOU 1664  ND2 ASN A1026     5237   7240   9183   2122    179   1090       N
ATOM   1665  H   ASN A1026      17.698  -8.090  33.365  1.00  0.00           H
ATOM   1666  HA  ASN A1026      15.480  -9.001  35.118  1.00  0.00           H
ATOM   1667  HB2 ASN A1026      16.165 -10.549  33.340  1.00  0.00           H
ATOM   1668  HB3 ASN A1026      16.447 -11.212  34.917  1.00  0.00           H
ATOM   1669 HD21 ASN A1026      19.868 -11.840  34.282  1.00  0.00           H
ATOM   1670 HD22 ASN A1026      18.478 -12.089  35.306  1.00  0.00           H
ATOM   1671  N   CYS A1027      17.749  -7.586  36.469  1.00 50.24           N
ANISOU 1671  N   CYS A1027     4458   7025   7605   1526   -110    833       N
ATOM   1672  CA  CYS A1027      18.403  -7.218  37.733  1.00 50.57           C
ANISOU 1672  CA  CYS A1027     4337   7415   7462   1510   -187    947       C
ATOM   1673  C   CYS A1027      17.421  -7.234  38.932  1.00 52.44           C
ANISOU 1673  C   CYS A1027     4605   7731   7588   1470   -208   1036       C
ATOM   1674  O   CYS A1027      16.203  -7.210  38.741  1.00 51.36           O
ANISOU 1674  O   CYS A1027     4617   7364   7533   1438   -161    978       O
ATOM   1675  CB  CYS A1027      19.182  -5.881  37.608  1.00 50.06           C
ANISOU 1675  CB  CYS A1027     4203   7561   7258   1345   -242    778       C
ATOM   1676  SG  CYS A1027      18.244  -4.325  37.851  1.00 52.57           S
ANISOU 1676  SG  CYS A1027     4631   7871   7472   1102   -259    550       S
ATOM   1677  HA  CYS A1027      19.147  -7.995  37.927  1.00  0.00           H
ATOM   1678  HB3 CYS A1027      19.690  -5.863  36.642  1.00  0.00           H
ATOM   1679  HB2 CYS A1027      19.998  -5.891  38.324  1.00  0.00           H
ATOM   1680  H   CYS A1027      17.618  -6.837  35.805  1.00  0.00           H
ATOM   1681  N   LYS A1028      17.986  -7.243  40.150  1.00 47.20           N
ANISOU 1681  N   LYS A1028     3789   7411   6733   1471   -276   1184       N
ATOM   1682  CA  LYS A1028      17.266  -7.308  41.428  1.00 47.25           C
ANISOU 1682  CA  LYS A1028     3809   7541   6603   1433   -286   1283       C
ATOM   1683  C   LYS A1028      16.504  -6.023  41.832  1.00 51.07           C
ANISOU 1683  C   LYS A1028     4382   8080   6941   1209   -286   1019       C
ATOM   1684  O   LYS A1028      15.849  -6.041  42.874  1.00 52.86           O
ANISOU 1684  O   LYS A1028     4630   8399   7055   1167   -270   1067       O
ATOM   1685  CB  LYS A1028      18.261  -7.735  42.535  1.00 52.27           C
ANISOU 1685  CB  LYS A1028     4239   8565   7055   1506   -360   1560       C
ATOM   1686  CG  LYS A1028      18.906  -9.124  42.344  1.00 69.45           C
ANISOU 1686  CG  LYS A1028     6313  10648   9427   1756   -340   1881       C
ATOM   1687  CD  LYS A1028      17.895 -10.286  42.311  1.00 73.06           C
ANISOU 1687  CD  LYS A1028     6884  10758  10116   1886   -243   2046       C
ATOM   1688  CE  LYS A1028      18.543 -11.680  42.339  1.00  0.00           C
ATOM   1689  NZ  LYS A1028      19.357 -11.947  41.141  1.00  0.00           N
ATOM   1690  HG2 LYS A1028      19.504  -9.130  41.433  1.00  0.00           H
ATOM   1691  HD2 LYS A1028      17.210 -10.195  43.155  1.00  0.00           H
ATOM   1692  HD3 LYS A1028      17.278 -10.211  41.415  1.00  0.00           H
ATOM   1693  H   LYS A1028      18.996  -7.232  40.221  1.00  0.00           H
ATOM   1694  HA  LYS A1028      16.499  -8.077  41.336  1.00  0.00           H
ATOM   1695  HB3 LYS A1028      17.758  -7.733  43.504  1.00  0.00           H
ATOM   1696  HB2 LYS A1028      19.053  -6.989  42.615  1.00  0.00           H
ATOM   1697  HG3 LYS A1028      19.611  -9.289  43.159  1.00  0.00           H
ATOM   1698  HE2 LYS A1028      19.162 -11.801  43.229  1.00  0.00           H
ATOM   1699  HE3 LYS A1028      17.764 -12.441  42.388  1.00  0.00           H
ATOM   1700  HZ2 LYS A1028      20.172 -11.341  41.132  1.00  0.00           H
ATOM   1701  HZ3 LYS A1028      19.678 -12.903  41.160  1.00  0.00           H
ATOM   1702  HZ1 LYS A1028      18.808 -11.792  40.308  1.00  0.00           H
ATOM   1703  N   ASN A1029      16.580  -4.948  41.027  1.00 44.91           N
ANISOU 1703  N   ASN A1029     3647   7226   6190   1072   -286    754       N
ATOM   1704  CA  ASN A1029      15.945  -3.657  41.304  1.00 43.69           C
ANISOU 1704  CA  ASN A1029     3560   7073   5966    872   -266    498       C
ATOM   1705  C   ASN A1029      15.007  -3.244  40.151  1.00 44.81           C
ANISOU 1705  C   ASN A1029     3876   6814   6336    844   -199    358       C
ATOM   1706  O   ASN A1029      15.085  -2.109  39.682  1.00 45.50           O
ANISOU 1706  O   ASN A1029     3990   6826   6473    709   -190    153       O
ATOM   1707  CB  ASN A1029      17.050  -2.607  41.613  1.00 46.12           C
ANISOU 1707  CB  ASN A1029     3744   7648   6130    711   -323    318       C
ATOM   1708  CG  ASN A1029      16.574  -1.369  42.388  1.00 62.38           C
ANISOU 1708  CG  ASN A1029     5826   9766   8110    497   -294     43       C
ATOM   1709  OD1 ASN A1029      15.612  -1.422  43.151  1.00 54.19           O
ANISOU 1709  OD1 ASN A1029     4804   8837   6948    448   -265     15       O
ATOM   1710  ND2 ASN A1029      17.260  -0.240  42.203  1.00 54.60           N
ANISOU 1710  ND2 ASN A1029     4821   8729   7195    359   -293   -169       N
ATOM   1711  H   ASN A1029      17.103  -5.014  40.164  1.00  0.00           H
ATOM   1712  HA  ASN A1029      15.261  -3.720  42.149  1.00  0.00           H
ATOM   1713  HB3 ASN A1029      17.570  -2.314  40.700  1.00  0.00           H
ATOM   1714  HB2 ASN A1029      17.806  -3.069  42.250  1.00  0.00           H
ATOM   1715 HD21 ASN A1029      16.967   0.608  42.671  1.00  0.00           H
ATOM   1716 HD22 ASN A1029      18.063  -0.214  41.594  1.00  0.00           H
ATOM   1717  N   ARG A1030      14.144  -4.175  39.705  1.00 38.71           N
ANISOU 1717  N   ARG A1030     3206   5789   5713    966   -153    482       N
ATOM   1718  CA  ARG A1030      13.159  -3.983  38.628  1.00 36.42           C
ANISOU 1718  CA  ARG A1030     3060   5157   5622    947   -106    383       C
ATOM   1719  C   ARG A1030      11.874  -4.791  38.916  1.00 40.30           C
ANISOU 1719  C   ARG A1030     3645   5464   6204   1003    -52    473       C
ATOM   1720  O   ARG A1030      11.353  -5.449  38.014  1.00 38.68           O
ANISOU 1720  O   ARG A1030     3530   4993   6174   1058    -24    489       O
ATOM   1721  CB  ARG A1030      13.768  -4.345  37.247  1.00 35.18           C
ANISOU 1721  CB  ARG A1030     2918   4857   5592   1028   -110    403       C
ATOM   1722  CG  ARG A1030      14.944  -3.474  36.782  1.00 41.79           C
ANISOU 1722  CG  ARG A1030     3682   5815   6381    943   -144    291       C
ATOM   1723  CD  ARG A1030      15.544  -4.001  35.476  1.00 41.73           C
ANISOU 1723  CD  ARG A1030     3675   5711   6469   1031   -131    321       C
ATOM   1724  NE  ARG A1030      16.671  -3.208  34.968  1.00 48.08           N
ANISOU 1724  NE  ARG A1030     4379   6674   7215    966   -157    258       N
ATOM   1725  CZ  ARG A1030      16.614  -2.115  34.191  1.00 57.61           C
ANISOU 1725  CZ  ARG A1030     5616   7803   8472    857   -149    149       C
ATOM   1726  NH1 ARG A1030      15.442  -1.575  33.830  1.00 36.19           N
ANISOU 1726  NH1 ARG A1030     3024   4866   5859    808   -127     99       N
ATOM   1727  NH2 ARG A1030      17.757  -1.562  33.764  1.00 54.36           N
ANISOU 1727  NH2 ARG A1030     5097   7544   8013    797   -165    113       N
ATOM   1728  H   ARG A1030      14.154  -5.093  40.128  1.00  0.00           H
ATOM   1729  HA  ARG A1030      12.860  -2.935  38.607  1.00  0.00           H
ATOM   1730  HB3 ARG A1030      12.999  -4.284  36.478  1.00  0.00           H
ATOM   1731  HB2 ARG A1030      14.084  -5.390  37.265  1.00  0.00           H
ATOM   1732  HG3 ARG A1030      15.705  -3.570  37.545  1.00  0.00           H
ATOM   1733  HG2 ARG A1030      14.708  -2.412  36.723  1.00  0.00           H
ATOM   1734  HD3 ARG A1030      14.791  -4.229  34.725  1.00  0.00           H
ATOM   1735  HD2 ARG A1030      16.020  -4.949  35.728  1.00  0.00           H
ATOM   1736  HE  ARG A1030      17.584  -3.575  35.206  1.00  0.00           H
ATOM   1737 HH11 ARG A1030      15.417  -0.755  33.242  1.00  0.00           H
ATOM   1738 HH12 ARG A1030      14.570  -1.959  34.172  1.00  0.00           H
ATOM   1739 HH21 ARG A1030      17.745  -0.714  33.210  1.00  0.00           H
ATOM   1740 HH22 ARG A1030      18.652  -1.972  34.004  1.00  0.00           H
ATOM   1741  N   VAL A1031      11.387  -4.748  40.166  1.00 37.19           N
ANISOU 1741  N   VAL A1031     3219   5235   5677    970    -35    518       N
ATOM   1742  CA  VAL A1031      10.266  -5.563  40.645  1.00 37.69           C
ANISOU 1742  CA  VAL A1031     3339   5183   5798   1016     22    633       C
ATOM   1743  C   VAL A1031       8.885  -5.081  40.153  1.00 42.34           C
ANISOU 1743  C   VAL A1031     4039   5500   6546    941     74    488       C
ATOM   1744  O   VAL A1031       8.110  -5.904  39.664  1.00 42.05           O
ANISOU 1744  O   VAL A1031     4076   5217   6685   1005    101    559       O
ATOM   1745  CB  VAL A1031      10.276  -5.645  42.198  1.00 42.77           C
ANISOU 1745  CB  VAL A1031     3891   6156   6204    987     27    730       C
ATOM   1746  CG1 VAL A1031       9.007  -6.231  42.857  1.00 42.54           C
ANISOU 1746  CG1 VAL A1031     3913   6038   6210    991    105    817       C
ATOM   1747  CG2 VAL A1031      11.517  -6.420  42.679  1.00 44.13           C
ANISOU 1747  CG2 VAL A1031     3941   6559   6267   1104    -29    972       C
ATOM   1748 HG11 VAL A1031       9.128  -6.299  43.937  1.00  0.00           H
ATOM   1749 HG12 VAL A1031       8.129  -5.607  42.691  1.00  0.00           H
ATOM   1750 HG13 VAL A1031       8.789  -7.232  42.484  1.00  0.00           H
ATOM   1751 HG21 VAL A1031      11.546  -6.481  43.764  1.00  0.00           H
ATOM   1752 HG22 VAL A1031      11.522  -7.439  42.293  1.00  0.00           H
ATOM   1753 HG23 VAL A1031      12.442  -5.938  42.364  1.00  0.00           H
ATOM   1754  H   VAL A1031      11.826  -4.151  40.853  1.00  0.00           H
ATOM   1755  HA  VAL A1031      10.406  -6.576  40.259  1.00  0.00           H
ATOM   1756  HB  VAL A1031      10.370  -4.627  42.575  1.00  0.00           H
ATOM   1757  N   VAL A1032       8.596  -3.778  40.301  1.00 38.09           N
ANISOU 1757  N   VAL A1032     3499   5010   5965    804     93    288       N
ATOM   1758  CA  VAL A1032       7.291  -3.184  39.988  1.00 36.98           C
ANISOU 1758  CA  VAL A1032     3429   4635   5988    739    144    166       C
ATOM   1759  C   VAL A1032       7.053  -3.058  38.470  1.00 42.37           C
ANISOU 1759  C   VAL A1032     4177   5057   6867    758    109    144       C
ATOM   1760  O   VAL A1032       5.936  -3.318  38.022  1.00 43.04           O
ANISOU 1760  O   VAL A1032     4322   4928   7106    773    128    168       O
ATOM   1761  CB  VAL A1032       7.123  -1.791  40.661  1.00 40.97           C
ANISOU 1761  CB  VAL A1032     3892   5242   6432    595    190    -55       C
ATOM   1762  CG1 VAL A1032       5.832  -1.028  40.288  1.00 39.32           C
ANISOU 1762  CG1 VAL A1032     3731   4786   6424    548    259   -155       C
ATOM   1763  CG2 VAL A1032       7.200  -1.924  42.190  1.00 42.99           C
ANISOU 1763  CG2 VAL A1032     4071   5831   6433    557    219    -53       C
ATOM   1764 HG11 VAL A1032       5.781  -0.074  40.812  1.00  0.00           H
ATOM   1765 HG12 VAL A1032       5.768  -0.797  39.226  1.00  0.00           H
ATOM   1766 HG13 VAL A1032       4.942  -1.598  40.554  1.00  0.00           H
ATOM   1767 HG21 VAL A1032       7.095  -0.955  42.672  1.00  0.00           H
ATOM   1768 HG22 VAL A1032       6.411  -2.570  42.572  1.00  0.00           H
ATOM   1769 HG23 VAL A1032       8.151  -2.343  42.513  1.00  0.00           H
ATOM   1770  H   VAL A1032       9.290  -3.150  40.694  1.00  0.00           H
ATOM   1771  HA  VAL A1032       6.517  -3.845  40.387  1.00  0.00           H
ATOM   1772  HB  VAL A1032       7.961  -1.164  40.351  1.00  0.00           H
ATOM   1773  N   GLN A1033       8.112  -2.725  37.709  1.00 38.98           N
ANISOU 1773  N   GLN A1033     3723   4673   6415    750     55    107       N
ATOM   1774  CA  GLN A1033       8.092  -2.656  36.241  1.00 36.21           C
ANISOU 1774  CA  GLN A1033     3419   4138   6200    754     23     93       C
ATOM   1775  C   GLN A1033       7.921  -4.023  35.548  1.00 40.32           C
ANISOU 1775  C   GLN A1033     3993   4530   6796    864     19    207       C
ATOM   1776  O   GLN A1033       7.547  -4.043  34.376  1.00 40.22           O
ANISOU 1776  O   GLN A1033     4027   4370   6885    853     -1    183       O
ATOM   1777  CG  GLN A1033      10.681  -2.625  36.038  1.00 39.74           C
ANISOU 1777  CG  GLN A1033     3749   4889   6461    798    -44    119       C
ATOM   1778  CD  GLN A1033      11.875  -1.738  35.705  1.00 55.21           C
ANISOU 1778  CD  GLN A1033     5636   6977   8365    728    -76     44       C
ATOM   1779  OE1 GLN A1033      12.461  -1.843  34.629  1.00 47.15           O
ANISOU 1779  OE1 GLN A1033     4622   5898   7395    736    -89     47       O
ATOM   1780  NE2 GLN A1033      12.250  -0.874  36.648  1.00 52.97           N
ANISOU 1780  NE2 GLN A1033     5273   6881   7972    639    -81    -39       N
ATOM   1781  CB  GLN A1033       9.348  -1.921  35.728  1.00 36.20           C
ANISOU 1781  CB  GLN A1033     3365   4248   6142    714    -17     37       C
ATOM   1782  H   GLN A1033       8.993  -2.510  38.157  1.00  0.00           H
ATOM   1783  HA  GLN A1033       7.227  -2.053  35.962  1.00  0.00           H
ATOM   1784  HB2 GLN A1033       9.361  -0.915  36.146  1.00  0.00           H
ATOM   1785  HB3 GLN A1033       9.267  -1.781  34.648  1.00  0.00           H
ATOM   1786  HG3 GLN A1033      10.764  -3.561  35.485  1.00  0.00           H
ATOM   1787  HG2 GLN A1033      10.730  -2.884  37.094  1.00  0.00           H
ATOM   1788 HE21 GLN A1033      13.044  -0.263  36.496  1.00  0.00           H
ATOM   1789 HE22 GLN A1033      11.754  -0.842  37.533  1.00  0.00           H
ATOM   1790  N   SER A1034       8.177  -5.129  36.269  1.00 35.32           N
ANISOU 1790  N   SER A1034     3345   3955   6122    961     41    332       N
ATOM   1791  CA  SER A1034       7.946  -6.495  35.792  1.00 34.76           C
ANISOU 1791  CA  SER A1034     3314   3726   6168   1062     59    425       C
ATOM   1792  C   SER A1034       6.468  -6.937  35.877  1.00 41.53           C
ANISOU 1792  C   SER A1034     4227   4400   7152   1048     99    455       C
ATOM   1793  O   SER A1034       6.138  -7.978  35.311  1.00 41.11           O
ANISOU 1793  O   SER A1034     4204   4190   7225   1113    126    517       O
ATOM   1794  CB  SER A1034       8.880  -7.466  36.539  1.00 37.89           C
ANISOU 1794  CB  SER A1034     3643   4238   6514   1186     71    575       C
ATOM   1795  OG  SER A1034      10.217  -7.266  36.124  1.00 44.00           O
ANISOU 1795  OG  SER A1034     4354   5163   7199   1200     33    538       O
ATOM   1796  H   SER A1034       8.478  -5.037  37.229  1.00  0.00           H
ATOM   1797  HA  SER A1034       8.203  -6.544  34.733  1.00  0.00           H
ATOM   1798  HB3 SER A1034       8.623  -8.503  36.320  1.00  0.00           H
ATOM   1799  HB2 SER A1034       8.808  -7.343  37.619  1.00  0.00           H
ATOM   1800  HG  SER A1034      10.620  -6.632  36.729  1.00  0.00           H
ATOM   1801  N   GLY A1035       5.606  -6.138  36.534  1.00 39.85           N
ANISOU 1801  N   GLY A1035     4017   4198   6928    959    113    396       N
ATOM   1802  CA  GLY A1035       4.154  -6.318  36.577  1.00 39.99           C
ANISOU 1802  CA  GLY A1035     4067   4061   7067    929    154    412       C
ATOM   1803  C   GLY A1035       3.717  -7.353  37.624  1.00 45.88           C
ANISOU 1803  C   GLY A1035     4801   4808   7823    986    217    563       C
ATOM   1804  O   GLY A1035       4.534  -7.901  38.366  1.00 48.54           O
ANISOU 1804  O   GLY A1035     5095   5298   8052   1055    229    686       O
ATOM   1805  H   GLY A1035       5.962  -5.304  36.982  1.00  0.00           H
ATOM   1806  HA2 GLY A1035       3.777  -6.600  35.593  1.00  0.00           H
ATOM   1807  HA3 GLY A1035       3.702  -5.357  36.825  1.00  0.00           H
ATOM   1808  N   ILE A1036       2.393  -7.582  37.683  1.00 40.17           N
ANISOU 1808  N   ILE A1036     4102   3920   7241    955    255    577       N
ATOM   1809  CA  ILE A1036       1.704  -8.480  38.619  1.00 38.54           C
ANISOU 1809  CA  ILE A1036     3882   3677   7086    984    330    726       C
ATOM   1810  C   ILE A1036       2.147  -9.944  38.423  1.00 41.29           C
ANISOU 1810  C   ILE A1036     4236   3923   7528   1085    345    877       C
ATOM   1811  O   ILE A1036       2.093 -10.438  37.298  1.00 40.51           O
ANISOU 1811  O   ILE A1036     4176   3643   7572   1100    321    815       O
ATOM   1812  CB  ILE A1036       0.152  -8.403  38.434  1.00 39.00           C
ANISOU 1812  CB  ILE A1036     3951   3566   7302    909    362    677       C
ATOM   1813  CG1 ILE A1036      -0.370  -6.972  38.709  1.00 37.11           C
ANISOU 1813  CG1 ILE A1036     3683   3412   7006    827    371    539       C
ATOM   1814  CG2 ILE A1036      -0.638  -9.429  39.286  1.00 39.42           C
ANISOU 1814  CG2 ILE A1036     3982   3569   7426    927    450    844       C
ATOM   1815  CD1 ILE A1036      -1.855  -6.762  38.374  1.00 45.98           C
ANISOU 1815  CD1 ILE A1036     4793   4366   8313    760    383    476       C
ATOM   1816  H   ILE A1036       1.786  -7.092  37.040  1.00  0.00           H
ATOM   1817  HA  ILE A1036       1.954  -8.162  39.633  1.00  0.00           H
ATOM   1818  HB  ILE A1036      -0.067  -8.623  37.387  1.00  0.00           H
ATOM   1819 HG13 ILE A1036       0.205  -6.239  38.144  1.00  0.00           H
ATOM   1820 HG12 ILE A1036      -0.205  -6.733  39.757  1.00  0.00           H
ATOM   1821 HG21 ILE A1036      -1.714  -9.328  39.152  1.00  0.00           H
ATOM   1822 HG22 ILE A1036      -0.404 -10.459  39.018  1.00  0.00           H
ATOM   1823 HG23 ILE A1036      -0.428  -9.310  40.349  1.00  0.00           H
ATOM   1824 HD11 ILE A1036      -2.054  -5.720  38.121  1.00  0.00           H
ATOM   1825 HD12 ILE A1036      -2.163  -7.370  37.524  1.00  0.00           H
ATOM   1826 HD13 ILE A1036      -2.493  -7.022  39.219  1.00  0.00           H
ATOM   1827  N   LYS A1037       2.563 -10.599  39.519  1.00 38.47           N
ANISOU 1827  N   LYS A1037     3828   3690   7098   1151    393   1078       N
ATOM   1828  CA  LYS A1037       2.996 -12.001  39.521  1.00 39.31           C
ANISOU 1828  CA  LYS A1037     3916   3684   7337   1266    427   1272       C
ATOM   1829  C   LYS A1037       2.026 -12.896  40.308  1.00 44.66           C
ANISOU 1829  C   LYS A1037     4570   4262   8136   1274    518   1479       C
ATOM   1830  O   LYS A1037       1.877 -14.065  39.951  1.00 45.32           O
ANISOU 1830  O   LYS A1037     4653   4118   8448   1342    566   1600       O
ATOM   1831  CB  LYS A1037       4.420 -12.108  40.115  1.00 42.15           C
ANISOU 1831  CB  LYS A1037     4202   4276   7535   1365    397   1408       C
ATOM   1832  CG  LYS A1037       5.499 -11.279  39.391  1.00 41.12           C
ANISOU 1832  CG  LYS A1037     4074   4243   7306   1367    319   1237       C
ATOM   1833  CD  LYS A1037       5.627 -11.572  37.887  1.00 53.33           C
ANISOU 1833  CD  LYS A1037     5661   5552   9051   1424    318   1149       C
ATOM   1834  CE  LYS A1037       6.765 -10.782  37.231  1.00 67.65           C
ANISOU 1834  CE  LYS A1037     7458   7503  10744   1428    253   1017       C
ATOM   1835  NZ  LYS A1037       6.790 -10.994  35.774  1.00 78.48           N
ANISOU 1835  NZ  LYS A1037     8898   8690  12232   1390    243    816       N
ATOM   1836  H   LYS A1037       2.595 -10.117  40.405  1.00  0.00           H
ATOM   1837  HA  LYS A1037       3.015 -12.402  38.507  1.00  0.00           H
ATOM   1838  HB3 LYS A1037       4.729 -13.154  40.110  1.00  0.00           H
ATOM   1839  HB2 LYS A1037       4.402 -11.807  41.164  1.00  0.00           H
ATOM   1840  HG3 LYS A1037       6.459 -11.465  39.873  1.00  0.00           H
ATOM   1841  HG2 LYS A1037       5.300 -10.217  39.539  1.00  0.00           H
ATOM   1842  HD3 LYS A1037       4.696 -11.321  37.380  1.00  0.00           H
ATOM   1843  HD2 LYS A1037       5.783 -12.641  37.735  1.00  0.00           H
ATOM   1844  HE3 LYS A1037       7.727 -11.076  37.652  1.00  0.00           H
ATOM   1845  HE2 LYS A1037       6.641  -9.716  37.425  1.00  0.00           H
ATOM   1846  HZ1 LYS A1037       5.918 -10.677  35.374  1.00  0.00           H
ATOM   1847  HZ2 LYS A1037       7.548 -10.464  35.368  1.00  0.00           H
ATOM   1848  HZ3 LYS A1037       6.918 -11.975  35.572  1.00  0.00           H
ATOM   1849  N   VAL A1038       1.386 -12.341  41.350  1.00 40.35           N
ANISOU 1849  N   VAL A1038     3999   3878   7454   1199    557   1508       N
ATOM   1850  CA  VAL A1038       0.417 -13.037  42.195  1.00 41.48           C
ANISOU 1850  CA  VAL A1038     4107   3978   7675   1189    652   1713       C
ATOM   1851  C   VAL A1038      -0.951 -13.172  41.500  1.00 45.81           C
ANISOU 1851  C   VAL A1038     4698   4245   8464   1107    687   1603       C
ATOM   1852  O   VAL A1038      -1.372 -12.260  40.786  1.00 45.12           O
ANISOU 1852  O   VAL A1038     4653   4089   8402   1036    633   1363       O
ATOM   1853  CB  VAL A1038       0.220 -12.297  43.547  1.00 46.43           C
ANISOU 1853  CB  VAL A1038     4667   4952   8021   1143    698   1807       C
ATOM   1854  CG1 VAL A1038       1.496 -12.358  44.402  1.00 46.69           C
ANISOU 1854  CG1 VAL A1038     4637   5316   7787   1203    647   1914       C
ATOM   1855  CG2 VAL A1038      -0.269 -10.838  43.429  1.00 45.24           C
ANISOU 1855  CG2 VAL A1038     4535   4868   7785   1022    710   1548       C
ATOM   1856 HG11 VAL A1038       1.350 -11.865  45.362  1.00  0.00           H
ATOM   1857 HG12 VAL A1038       1.790 -13.388  44.603  1.00  0.00           H
ATOM   1858 HG13 VAL A1038       2.332 -11.862  43.907  1.00  0.00           H
ATOM   1859 HG21 VAL A1038      -0.425 -10.403  44.415  1.00  0.00           H
ATOM   1860 HG22 VAL A1038       0.457 -10.215  42.906  1.00  0.00           H
ATOM   1861 HG23 VAL A1038      -1.214 -10.754  42.899  1.00  0.00           H
ATOM   1862  H   VAL A1038       1.545 -11.371  41.575  1.00  0.00           H
ATOM   1863  HA  VAL A1038       0.801 -14.038  42.401  1.00  0.00           H
ATOM   1864  HB  VAL A1038      -0.547 -12.837  44.107  1.00  0.00           H
ATOM   1865  N   ARG A1039      -1.620 -14.312  41.730  1.00 42.28           N
ANISOU 1865  N   ARG A1039     4221   3655   8190   1110    778   1803       N
ATOM   1866  CA  ARG A1039      -2.959 -14.584  41.213  1.00 40.43           C
ANISOU 1866  CA  ARG A1039     4000   3166   8197   1025    819   1736       C
ATOM   1867  C   ARG A1039      -4.017 -13.879  42.073  1.00 46.07           C
ANISOU 1867  C   ARG A1039     4671   4030   8802    936    879   1729       C
ATOM   1868  O   ARG A1039      -4.125 -14.170  43.265  1.00 46.16           O
ANISOU 1868  O   ARG A1039     4624   4222   8694    944    965   1938       O
ATOM   1869  CG  ARG A1039      -2.235 -16.873  40.204  1.00 52.78           C
ANISOU 1869  CG  ARG A1039     5582   4257  10216   1155    860   1891       C
ATOM   1870  CD  ARG A1039      -2.095 -16.283  38.789  1.00 54.34           C
ANISOU 1870  CD  ARG A1039     5849   4372  10428   1108    763   1557       C
ATOM   1871  NE  ARG A1039      -3.394 -16.095  38.122  1.00 63.85           N
ANISOU 1871  NE  ARG A1039     7068   5436  11755    971    748   1380       N
ATOM   1872  CZ  ARG A1039      -4.216 -17.058  37.674  1.00 73.75           C
ANISOU 1872  CZ  ARG A1039     8328   6406  13288    911    777   1302       C
ATOM   1873  NH1 ARG A1039      -3.887 -18.355  37.745  1.00 56.80           N
ANISOU 1873  NH1 ARG A1039     6183   4040  11360    982    839   1362       N
ATOM   1874  NH2 ARG A1039      -5.392 -16.707  37.140  1.00 61.50           N
ANISOU 1874  NH2 ARG A1039     6767   4785  11815    778    746   1153       N
ATOM   1875  CB  ARG A1039      -3.200 -16.107  41.134  1.00 40.37           C
ANISOU 1875  CB  ARG A1039     3975   2880   8484   1064    895   1932       C
ATOM   1876  H   ARG A1039      -1.206 -15.030  42.309  1.00  0.00           H
ATOM   1877  HA  ARG A1039      -3.030 -14.177  40.202  1.00  0.00           H
ATOM   1878  HB2 ARG A1039      -4.219 -16.284  40.786  1.00  0.00           H
ATOM   1879  HB3 ARG A1039      -3.139 -16.542  42.132  1.00  0.00           H
ATOM   1880  HG2 ARG A1039      -2.465 -17.938  40.170  1.00  0.00           H
ATOM   1881  HG3 ARG A1039      -1.248 -16.811  40.661  1.00  0.00           H
ATOM   1882  HD2 ARG A1039      -1.538 -16.981  38.163  1.00  0.00           H
ATOM   1883  HD3 ARG A1039      -1.507 -15.366  38.808  1.00  0.00           H
ATOM   1884  HE  ARG A1039      -3.706 -15.137  38.043  1.00  0.00           H
ATOM   1885 HH11 ARG A1039      -4.514 -19.068  37.401  1.00  0.00           H
ATOM   1886 HH12 ARG A1039      -2.998 -18.627  38.140  1.00  0.00           H
ATOM   1887 HH21 ARG A1039      -6.032 -17.410  36.800  1.00  0.00           H
ATOM   1888 HH22 ARG A1039      -5.640 -15.729  37.045  1.00  0.00           H
ATOM   1889  N   LEU A1040      -4.759 -12.962  41.433  1.00 42.24           N
ANISOU 1889  N   LEU A1040     4203   3498   8346    854    835   1487       N
ATOM   1890  CA  LEU A1040      -5.808 -12.146  42.041  1.00 41.92           C
ANISOU 1890  CA  LEU A1040     4113   3571   8245    775    896   1423       C
ATOM   1891  C   LEU A1040      -7.143 -12.424  41.342  1.00 48.02           C
ANISOU 1891  C   LEU A1040     4857   4110   9278    693    916   1376       C
ATOM   1892  O   LEU A1040      -7.159 -12.790  40.166  1.00 47.90           O
ANISOU 1892  O   LEU A1040     4875   3874   9449    674    843   1293       O
ATOM   1893  CB  LEU A1040      -5.456 -10.645  41.893  1.00 40.03           C
ANISOU 1893  CB  LEU A1040     3886   3482   7843    754    833   1191       C
ATOM   1894  CG  LEU A1040      -4.094 -10.219  42.485  1.00 43.18           C
ANISOU 1894  CG  LEU A1040     4291   4155   7960    800    815   1189       C
ATOM   1895  CD1 LEU A1040      -3.838  -8.713  42.263  1.00 40.55           C
ANISOU 1895  CD1 LEU A1040     3965   3902   7541    760    767    943       C
ATOM   1896  CD2 LEU A1040      -3.922 -10.634  43.962  1.00 48.44           C
ANISOU 1896  CD2 LEU A1040     4893   5084   8427    796    925   1352       C
ATOM   1897  H   LEU A1040      -4.599 -12.794  40.451  1.00  0.00           H
ATOM   1898  HA  LEU A1040      -5.925 -12.398  43.096  1.00  0.00           H
ATOM   1899  HB3 LEU A1040      -6.241 -10.051  42.363  1.00  0.00           H
ATOM   1900  HB2 LEU A1040      -5.473 -10.375  40.835  1.00  0.00           H
ATOM   1901  HG  LEU A1040      -3.326 -10.739  41.914  1.00  0.00           H
ATOM   1902 HD11 LEU A1040      -2.858  -8.549  41.812  1.00  0.00           H
ATOM   1903 HD12 LEU A1040      -4.576  -8.266  41.595  1.00  0.00           H
ATOM   1904 HD13 LEU A1040      -3.869  -8.142  43.191  1.00  0.00           H
ATOM   1905 HD21 LEU A1040      -3.433  -9.863  44.554  1.00  0.00           H
ATOM   1906 HD22 LEU A1040      -4.875 -10.860  44.439  1.00  0.00           H
ATOM   1907 HD23 LEU A1040      -3.301 -11.527  44.042  1.00  0.00           H
ATOM   1908  N   GLN A1041      -8.237 -12.209  42.083  1.00 47.24           N
ANISOU 1908  N   GLN A1041     4684   4085   9178    636   1017   1408       N
ATOM   1909  CA  GLN A1041      -9.605 -12.373  41.612  1.00 47.88           C
ANISOU 1909  CA  GLN A1041     4708   3982   9501    551   1040   1368       C
ATOM   1910  C   GLN A1041     -10.453 -11.211  42.131  1.00 49.57           C
ANISOU 1910  C   GLN A1041     4847   4319   9667    505   1093   1245       C
ATOM   1911  O   GLN A1041     -10.509 -10.999  43.343  1.00 49.42           O
ANISOU 1911  O   GLN A1041     4798   4530   9448    517   1192   1266       O
ATOM   1912  CD  GLN A1041     -12.053 -15.379  42.308  1.00 68.67           C
ANISOU 1912  CD  GLN A1041     7169   6192  12730    385   1290   1794       C
ATOM   1913  OE1 GLN A1041     -12.296 -15.485  43.507  1.00 62.31           O
ANISOU 1913  OE1 GLN A1041     6289   5545  11840    367   1422   1932       O
ATOM   1914  NE2 GLN A1041     -12.171 -16.404  41.464  1.00 49.42           N
ANISOU 1914  NE2 GLN A1041     4758   3486  10535    365   1267   1842       N
ATOM   1915  CB  GLN A1041     -10.138 -13.739  42.094  1.00 51.54           C
ANISOU 1915  CB  GLN A1041     5125   4337  10121    524   1151   1600       C
ATOM   1916  CG  GLN A1041     -11.605 -14.040  41.733  1.00 58.81           C
ANISOU 1916  CG  GLN A1041     5978   5044  11324    421   1161   1555       C
ATOM   1917  H   GLN A1041      -8.139 -11.919  43.048  1.00  0.00           H
ATOM   1918  HA  GLN A1041      -9.630 -12.356  40.520  1.00  0.00           H
ATOM   1919  HB3 GLN A1041     -10.008 -13.813  43.175  1.00  0.00           H
ATOM   1920  HB2 GLN A1041      -9.515 -14.518  41.659  1.00  0.00           H
ATOM   1921  HG3 GLN A1041     -11.751 -14.026  40.654  1.00  0.00           H
ATOM   1922  HG2 GLN A1041     -12.267 -13.283  42.149  1.00  0.00           H
ATOM   1923 HE21 GLN A1041     -12.475 -17.305  41.804  1.00  0.00           H
ATOM   1924 HE22 GLN A1041     -11.971 -16.286  40.482  1.00  0.00           H
ATOM   1925  N   LEU A1042     -11.149 -10.537  41.203  1.00 45.55           N
ANISOU 1925  N   LEU A1042     4296   3667   9343    451   1030   1111       N
ATOM   1926  CA  LEU A1042     -12.260  -9.636  41.494  1.00 45.25           C
ANISOU 1926  CA  LEU A1042     4157   3685   9352    415   1091   1010       C
ATOM   1927  C   LEU A1042     -13.465 -10.476  41.950  1.00 48.81           C
ANISOU 1927  C   LEU A1042     4511   4061   9976    351   1199   1138       C
ATOM   1928  O   LEU A1042     -13.844 -11.413  41.249  1.00 48.28           O
ANISOU 1928  O   LEU A1042     4436   3805  10105    300   1145   1193       O
ATOM   1929  CB  LEU A1042     -12.551  -8.789  40.230  1.00 44.02           C
ANISOU 1929  CB  LEU A1042     3976   3424   9326    398    958    854       C
ATOM   1930  CG  LEU A1042     -13.799  -7.878  40.287  1.00 48.26           C
ANISOU 1930  CG  LEU A1042     4377   3968   9991    375   1023    774       C
ATOM   1931  CD1 LEU A1042     -13.770  -6.937  41.505  1.00 48.68           C
ANISOU 1931  CD1 LEU A1042     4411   4201   9884    410   1168    697       C
ATOM   1932  CD2 LEU A1042     -13.967  -7.097  38.967  1.00 48.80           C
ANISOU 1932  CD2 LEU A1042     4411   3944  10188    371    876    681       C
ATOM   1933  H   LEU A1042     -11.059 -10.810  40.233  1.00  0.00           H
ATOM   1934  HA  LEU A1042     -11.957  -8.970  42.304  1.00  0.00           H
ATOM   1935  HB3 LEU A1042     -12.656  -9.455  39.371  1.00  0.00           H
ATOM   1936  HB2 LEU A1042     -11.675  -8.176  40.018  1.00  0.00           H
ATOM   1937  HG  LEU A1042     -14.686  -8.505  40.387  1.00  0.00           H
ATOM   1938 HD11 LEU A1042     -14.186  -5.957  41.282  1.00  0.00           H
ATOM   1939 HD12 LEU A1042     -14.358  -7.350  42.323  1.00  0.00           H
ATOM   1940 HD13 LEU A1042     -12.757  -6.778  41.876  1.00  0.00           H
ATOM   1941 HD21 LEU A1042     -14.209  -6.046  39.118  1.00  0.00           H
ATOM   1942 HD22 LEU A1042     -13.058  -7.123  38.367  1.00  0.00           H
ATOM   1943 HD23 LEU A1042     -14.769  -7.522  38.363  1.00  0.00           H
ATOM   1944  N   TYR A1043     -14.026 -10.155  43.123  1.00 46.41           N
ANISOU 1944  N   TYR A1043     4130   3916   9589    342   1363   1180       N
ATOM   1945  CA  TYR A1043     -15.100 -10.943  43.723  1.00 47.95           C
ANISOU 1945  CA  TYR A1043     4218   4064   9934    276   1488   1321       C
ATOM   1946  C   TYR A1043     -16.096 -10.019  44.430  1.00 53.72           C
ANISOU 1946  C   TYR A1043     4814   4919  10678    252   1636   1233       C
ATOM   1947  O   TYR A1043     -15.709  -8.965  44.933  1.00 52.69           O
ANISOU 1947  O   TYR A1043     4685   4944  10391    291   1679   1079       O
ATOM   1948  CD2 TYR A1043     -13.358 -10.799  46.559  1.00 49.93           C
ANISOU 1948  CD2 TYR A1043     4546   4923   9503    361   1700   1493       C
ATOM   1949  CE1 TYR A1043     -15.105 -11.993  48.419  1.00 58.12           C
ANISOU 1949  CE1 TYR A1043     5382   6220  10482    256   2058   1827       C
ATOM   1950  CE2 TYR A1043     -13.253 -10.482  47.929  1.00 51.86           C
ANISOU 1950  CE2 TYR A1043     4755   5503   9448    356   1835   1507       C
ATOM   1951  CZ  TYR A1043     -14.125 -11.084  48.859  1.00 64.77           C
ANISOU 1951  CZ  TYR A1043     6291   7282  11038    303   2014   1673       C
ATOM   1952  OH  TYR A1043     -14.055 -10.789  50.189  1.00 70.11           O
ANISOU 1952  OH  TYR A1043     6924   8339  11377    281   2151   1674       O
ATOM   1953  CB  TYR A1043     -14.492 -12.037  44.639  1.00 49.59           C
ANISOU 1953  CB  TYR A1043     4463   4348  10030    285   1582   1567       C
ATOM   1954  CG  TYR A1043     -14.346 -11.706  46.117  1.00 51.40           C
ANISOU 1954  CG  TYR A1043     4667   4900   9965    306   1733   1621       C
ATOM   1955  CD1 TYR A1043     -15.218 -12.299  47.052  1.00 55.69           C
ANISOU 1955  CD1 TYR A1043     5108   5563  10490    254   1915   1790       C
ATOM   1956  H   TYR A1043     -13.689  -9.364  43.658  1.00  0.00           H
ATOM   1957  HA  TYR A1043     -15.658 -11.443  42.933  1.00  0.00           H
ATOM   1958  HB2 TYR A1043     -13.537 -12.393  44.250  1.00  0.00           H
ATOM   1959  HB3 TYR A1043     -15.148 -12.905  44.584  1.00  0.00           H
ATOM   1960  HD1 TYR A1043     -15.984 -12.988  46.726  1.00  0.00           H
ATOM   1961  HD2 TYR A1043     -12.688 -10.341  45.847  1.00  0.00           H
ATOM   1962  HE1 TYR A1043     -15.781 -12.447  49.128  1.00  0.00           H
ATOM   1963  HE2 TYR A1043     -12.501  -9.780  48.260  1.00  0.00           H
ATOM   1964  HH  TYR A1043     -13.546 -10.000  50.410  1.00  0.00           H
ATOM   1965  N   ARG A1044     -17.366 -10.446  44.471  1.00 51.89           N
ANISOU 1965  N   ARG A1044     4454   4607  10654    183   1724   1319       N
ATOM   1966  CA  ARG A1044     -18.427  -9.739  45.180  1.00 52.40           C
ANISOU 1966  CA  ARG A1044     4364   4773  10773    160   1890   1253       C
ATOM   1967  C   ARG A1044     -18.375 -10.090  46.677  1.00 55.66           C
ANISOU 1967  C   ARG A1044     4753   5434  10960    144   2100   1384       C
ATOM   1968  O   ARG A1044     -18.460 -11.268  47.025  1.00 54.39           O
ANISOU 1968  O   ARG A1044     4598   5256  10813    103   2146   1622       O
ATOM   1969  CB  ARG A1044     -19.776 -10.118  44.545  1.00 55.19           C
ANISOU 1969  CB  ARG A1044     4571   4939  11460     86   1875   1294       C
ATOM   1970  CG  ARG A1044     -20.972  -9.251  44.977  1.00 65.06           C
ANISOU 1970  CG  ARG A1044     5631   6251  12840     77   2024   1204       C
ATOM   1971  CD  ARG A1044     -20.908  -7.818  44.430  1.00 69.19           C
ANISOU 1971  CD  ARG A1044     6116   6717  13456    141   1933   1002       C
ATOM   1972  NE  ARG A1044     -22.207  -7.149  44.561  1.00 77.19           N
ANISOU 1972  NE  ARG A1044     6925   7754  14649    149   2088    921       N
ATOM   1973  CZ  ARG A1044     -22.467  -5.849  44.363  1.00 93.60           C
ANISOU 1973  CZ  ARG A1044     8925   9784  16856    216   2078    761       C
ATOM   1974  NH1 ARG A1044     -21.504  -4.981  44.021  1.00 80.53           N
ANISOU 1974  NH1 ARG A1044     7379   8063  15156    270   1911    677       N
ATOM   1975  NH2 ARG A1044     -23.728  -5.426  44.504  1.00 84.74           N
ANISOU 1975  NH2 ARG A1044     7600   8668  15931    233   2243    694       N
ATOM   1976  H   ARG A1044     -17.620 -11.320  44.033  1.00  0.00           H
ATOM   1977  HA  ARG A1044     -18.279  -8.664  45.057  1.00  0.00           H
ATOM   1978  HB3 ARG A1044     -19.994 -11.162  44.776  1.00  0.00           H
ATOM   1979  HB2 ARG A1044     -19.697 -10.071  43.458  1.00  0.00           H
ATOM   1980  HG2 ARG A1044     -20.988  -9.220  46.066  1.00  0.00           H
ATOM   1981  HG3 ARG A1044     -21.913  -9.710  44.684  1.00  0.00           H
ATOM   1982  HD3 ARG A1044     -20.494  -7.761  43.424  1.00  0.00           H
ATOM   1983  HD2 ARG A1044     -20.247  -7.245  45.079  1.00  0.00           H
ATOM   1984  HE  ARG A1044     -23.002  -7.759  44.730  1.00  0.00           H
ATOM   1985 HH11 ARG A1044     -21.719  -4.007  43.868  1.00  0.00           H
ATOM   1986 HH12 ARG A1044     -20.559  -5.308  43.871  1.00  0.00           H
ATOM   1987 HH21 ARG A1044     -23.983  -4.464  44.336  1.00  0.00           H
ATOM   1988 HH22 ARG A1044     -24.445  -6.100  44.756  1.00  0.00           H
ATOM   1989  N   THR A1045     -18.241  -9.059  47.522  1.00 52.48           N
ANISOU 1989  N   THR A1045     4320   5269  10350    169   2231   1226       N
ATOM   1990  CA  THR A1045     -18.240  -9.166  48.982  1.00 54.31           C
ANISOU 1990  CA  THR A1045     4516   5820  10299    142   2437   1306       C
ATOM   1991  C   THR A1045     -19.675  -9.052  49.545  1.00 61.97           C
ANISOU 1991  C   THR A1045     5304   6834  11409     80   2645   1334       C
ATOM   1992  O   THR A1045     -20.598  -8.675  48.820  1.00 61.78           O
ANISOU 1992  O   THR A1045     5179   6582  11714     63   2613   1300       O
ATOM   1993  CG2 THR A1045     -16.010  -7.827  48.943  1.00 50.73           C
ANISOU 1993  CG2 THR A1045     4270   5588   9419    232   2282   1040       C
ATOM   1994  CB  THR A1045     -17.359  -8.057  49.631  1.00 56.48           C
ANISOU 1994  CB  THR A1045     4838   6355  10265    174   2484   1078       C
ATOM   1995  OG1 THR A1045     -18.016  -6.814  49.748  1.00 56.00           O
ANISOU 1995  OG1 THR A1045     4676   6245  10357    182   2567    797       O
ATOM   1996  H   THR A1045     -18.191  -8.117  47.155  1.00  0.00           H
ATOM   1997  HA  THR A1045     -17.835 -10.138  49.273  1.00  0.00           H
ATOM   1998  HB  THR A1045     -17.137  -8.372  50.652  1.00  0.00           H
ATOM   1999  HG1 THR A1045     -18.144  -6.461  48.861  1.00  0.00           H
ATOM   2000 HG21 THR A1045     -15.411  -7.107  49.499  1.00  0.00           H
ATOM   2001 HG22 THR A1045     -15.439  -8.749  48.878  1.00  0.00           H
ATOM   2002 HG23 THR A1045     -16.134  -7.440  47.933  1.00  0.00           H
ATOM   2003  N   ALA A1046     -19.823  -9.366  50.843  1.00 61.51           N
ANISOU 2003  N   ALA A1046     5187   7098  11086     39   2857   1401       N
ATOM   2004  CA  ALA A1046     -21.098  -9.335  51.559  1.00 63.45           C
ANISOU 2004  CA  ALA A1046     5252   7435  11424    -26   3085   1439       C
ATOM   2005  C   ALA A1046     -21.659  -7.927  51.844  1.00 69.76           C
ANISOU 2005  C   ALA A1046     5928   8344  12232    -13   3254   1101       C
ATOM   2006  O   ALA A1046     -22.882  -7.795  51.873  1.00 71.06           O
ANISOU 2006  O   ALA A1046     5922   8438  12638    -39   3388   1072       O
ATOM   2007  CB  ALA A1046     -20.945 -10.120  52.871  1.00 66.38           C
ANISOU 2007  CB  ALA A1046     5604   8113  11503    -86   3242   1715       C
ATOM   2008  H   ALA A1046     -19.021  -9.664  51.378  1.00  0.00           H
ATOM   2009  HA  ALA A1046     -21.834  -9.859  50.946  1.00  0.00           H
ATOM   2010  HB1 ALA A1046     -21.882 -10.148  53.428  1.00  0.00           H
ATOM   2011  HB2 ALA A1046     -20.651 -11.152  52.678  1.00  0.00           H
ATOM   2012  HB3 ALA A1046     -20.188  -9.674  53.518  1.00  0.00           H
ATOM   2013  N   LYS A1047     -20.791  -6.924  52.087  1.00 66.76           N
ANISOU 2013  N   LYS A1047     5620   8124  11621     24   3260    839       N
ATOM   2014  CA  LYS A1047     -21.203  -5.593  52.568  1.00 68.09           C
ANISOU 2014  CA  LYS A1047     5675   8382  11815     33   3447    486       C
ATOM   2015  C   LYS A1047     -20.379  -4.412  52.013  1.00 71.93           C
ANISOU 2015  C   LYS A1047     6252   8767  12313     96   3331    188       C
ATOM   2016  O   LYS A1047     -20.781  -3.272  52.249  1.00 72.50           O
ANISOU 2016  O   LYS A1047     6235   8886  12425    104   3495   -133       O
ATOM   2017  CB  LYS A1047     -21.196  -5.563  54.117  1.00 73.69           C
ANISOU 2017  CB  LYS A1047     6319   9546  12136    -44   3717    432       C
ATOM   2018  CG  LYS A1047     -22.278  -6.424  54.798  1.00  0.00           C
ATOM   2019  CD  LYS A1047     -22.492  -6.078  56.281  1.00  0.00           C
ATOM   2020  CE  LYS A1047     -21.277  -6.365  57.177  1.00  0.00           C
ATOM   2021  NZ  LYS A1047     -21.506  -5.890  58.551  1.00  0.00           N
ATOM   2022  H   LYS A1047     -19.798  -7.101  52.037  1.00  0.00           H
ATOM   2023  HA  LYS A1047     -22.222  -5.396  52.229  1.00  0.00           H
ATOM   2024  HB2 LYS A1047     -20.207  -5.839  54.484  1.00  0.00           H
ATOM   2025  HB3 LYS A1047     -21.364  -4.537  54.445  1.00  0.00           H
ATOM   2026  HG2 LYS A1047     -23.225  -6.294  54.272  1.00  0.00           H
ATOM   2027  HG3 LYS A1047     -22.024  -7.480  54.708  1.00  0.00           H
ATOM   2028  HD2 LYS A1047     -22.771  -5.027  56.363  1.00  0.00           H
ATOM   2029  HD3 LYS A1047     -23.351  -6.640  56.651  1.00  0.00           H
ATOM   2030  HE2 LYS A1047     -21.063  -7.434  57.196  1.00  0.00           H
ATOM   2031  HE3 LYS A1047     -20.385  -5.866  56.801  1.00  0.00           H
ATOM   2032  HZ2 LYS A1047     -21.646  -4.888  58.529  1.00  0.00           H
ATOM   2033  HZ3 LYS A1047     -22.324  -6.339  58.939  1.00  0.00           H
ATOM   2034  HZ1 LYS A1047     -20.700  -6.101  59.122  1.00  0.00           H
ATOM   2035  N   MET A1048     -19.265  -4.667  51.307  1.00 66.73           N
ANISOU 2035  N   MET A1048     5756   7955  11642    137   3067    285       N
ATOM   2036  CA  MET A1048     -18.355  -3.638  50.782  1.00 65.25           C
ANISOU 2036  CA  MET A1048     5660   7669  11463    188   2942     49       C
ATOM   2037  C   MET A1048     -18.401  -3.512  49.245  1.00 66.07           C
ANISOU 2037  C   MET A1048     5804   7390  11910    253   2698    113       C
ATOM   2038  O   MET A1048     -17.514  -2.871  48.689  1.00 65.78           O
ANISOU 2038  O   MET A1048     5859   7265  11867    292   2563    -12       O
ATOM   2039  CB  MET A1048     -16.912  -3.916  51.269  1.00 67.85           C
ANISOU 2039  CB  MET A1048     6144   8261  11374    168   2861     74       C
ATOM   2040  CG  MET A1048     -16.740  -3.867  52.791  1.00 75.17           C
ANISOU 2040  CG  MET A1048     7028   9617  11918     95   3079    -89       C
ATOM   2041  SD  MET A1048     -15.033  -4.079  53.361  1.00 80.03           S
ANISOU 2041  SD  MET A1048     7793  10568  12045     69   2951    -52       S
ATOM   2042  CE  MET A1048     -14.847  -5.869  53.163  1.00 77.71           C
ANISOU 2042  CE  MET A1048     7520  10441  11567     55   2920    446       C
ATOM   2043  HE1 MET A1048     -13.848  -6.177  53.473  1.00  0.00           H
ATOM   2044  HE2 MET A1048     -15.577  -6.398  53.775  1.00  0.00           H
ATOM   2045  HE3 MET A1048     -14.987  -6.158  52.122  1.00  0.00           H
ATOM   2046  H   MET A1048     -18.994  -5.622  51.112  1.00  0.00           H
ATOM   2047  HA  MET A1048     -18.636  -2.655  51.162  1.00  0.00           H
ATOM   2048  HB3 MET A1048     -16.235  -3.171  50.851  1.00  0.00           H
ATOM   2049  HB2 MET A1048     -16.568  -4.878  50.892  1.00  0.00           H
ATOM   2050  HG3 MET A1048     -17.369  -4.608  53.284  1.00  0.00           H
ATOM   2051  HG2 MET A1048     -17.072  -2.891  53.137  1.00  0.00           H
ATOM   2052  N   GLY A1049     -19.410  -4.102  48.576  1.00 60.08           N
ANISOU 2052  N   GLY A1049     4967   6433  11429    250   2645    301       N
ATOM   2053  CA  GLY A1049     -19.538  -4.074  47.115  1.00 57.34           C
ANISOU 2053  CA  GLY A1049     4636   5780  11369    288   2415    372       C
ATOM   2054  C   GLY A1049     -18.549  -5.067  46.490  1.00 58.86           C
ANISOU 2054  C   GLY A1049     5012   5937  11417    287   2198    531       C
ATOM   2055  O   GLY A1049     -18.440  -6.201  46.955  1.00 58.82           O
ANISOU 2055  O   GLY A1049     5059   6021  11268    249   2210    728       O
ATOM   2056  HA3 GLY A1049     -20.552  -4.364  46.842  1.00  0.00           H
ATOM   2057  H   GLY A1049     -20.112  -4.613  49.091  1.00  0.00           H
ATOM   2058  HA2 GLY A1049     -19.373  -3.065  46.732  1.00  0.00           H
ATOM   2059  N   TRP A1050     -17.849  -4.648  45.424  1.00 53.97           N
ANISOU 2059  N   TRP A1050     4479   5181  10847    332   2010    457       N
ATOM   2060  CA  TRP A1050     -16.767  -5.420  44.808  1.00 51.91           C
ANISOU 2060  CA  TRP A1050     4386   4890  10449    339   1818    573       C
ATOM   2061  C   TRP A1050     -15.459  -5.269  45.604  1.00 52.75           C
ANISOU 2061  C   TRP A1050     4610   5224  10209    355   1850    513       C
ATOM   2062  O   TRP A1050     -15.106  -4.157  45.993  1.00 50.14           O
ANISOU 2062  O   TRP A1050     4260   5009   9782    364   1941    306       O
ATOM   2063  CD1 TRP A1050     -18.708  -4.408  42.066  1.00 54.55           C
ANISOU 2063  CD1 TRP A1050     4474   4733  11522    356   1538    557       C
ATOM   2064  CD2 TRP A1050     -18.128  -6.565  41.860  1.00 51.21           C
ANISOU 2064  CD2 TRP A1050     4216   4311  10929    278   1432    778       C
ATOM   2065  NE1 TRP A1050     -19.656  -5.059  41.303  1.00 54.86           N
ANISOU 2065  NE1 TRP A1050     4415   4655  11777    305   1439    677       N
ATOM   2066  CE2 TRP A1050     -19.359  -6.397  41.155  1.00 55.90           C
ANISOU 2066  CE2 TRP A1050     4650   4782  11808    247   1376    793       C
ATOM   2067  CE3 TRP A1050     -17.563  -7.860  41.862  1.00 53.07           C
ANISOU 2067  CE3 TRP A1050     4566   4542  11057    246   1394    908       C
ATOM   2068  CZ2 TRP A1050     -20.003  -7.463  40.503  1.00 55.86           C
ANISOU 2068  CZ2 TRP A1050     4598   4672  11954    162   1280    903       C
ATOM   2069  CZ3 TRP A1050     -18.189  -8.930  41.193  1.00 55.20           C
ANISOU 2069  CZ3 TRP A1050     4798   4665  11512    170   1318   1010       C
ATOM   2070  CH2 TRP A1050     -19.408  -8.737  40.517  1.00 56.46           C
ANISOU 2070  CH2 TRP A1050     4800   4725  11927    119   1258    992       C
ATOM   2071  CB  TRP A1050     -16.585  -4.988  43.342  1.00 49.41           C
ANISOU 2071  CB  TRP A1050     4103   4364  10307    368   1601    539       C
ATOM   2072  CG  TRP A1050     -17.746  -5.283  42.440  1.00 51.07           C
ANISOU 2072  CG  TRP A1050     4191   4391  10822    338   1527    620       C
ATOM   2073  HH2 TRP A1050     -19.884  -9.559  40.003  1.00  0.00           H
ATOM   2074  H   TRP A1050     -17.962  -3.700  45.083  1.00  0.00           H
ATOM   2075  HA  TRP A1050     -17.042  -6.476  44.804  1.00  0.00           H
ATOM   2076  HB3 TRP A1050     -15.720  -5.498  42.925  1.00  0.00           H
ATOM   2077  HB2 TRP A1050     -16.357  -3.926  43.285  1.00  0.00           H
ATOM   2078  HD1 TRP A1050     -18.723  -3.363  42.337  1.00  0.00           H
ATOM   2079  HE1 TRP A1050     -20.459  -4.589  40.908  1.00  0.00           H
ATOM   2080  HE3 TRP A1050     -16.630  -8.029  42.376  1.00  0.00           H
ATOM   2081  HZ2 TRP A1050     -20.941  -7.308  39.996  1.00  0.00           H
ATOM   2082  HZ3 TRP A1050     -17.722  -9.900  41.197  1.00  0.00           H
ATOM   2083  N   GLY A1051     -14.780  -6.405  45.816  1.00 51.15           N
ANISOU 2083  N   GLY A1051     4513   5081   9840    354   1780    694       N
ATOM   2084  CA  GLY A1051     -13.500  -6.529  46.510  1.00 52.08           C
ANISOU 2084  CA  GLY A1051     4729   5433   9626    371   1777    696       C
ATOM   2085  C   GLY A1051     -12.514  -7.281  45.611  1.00 54.58           C
ANISOU 2085  C   GLY A1051     5173   5653   9913    411   1593    834       C
ATOM   2086  O   GLY A1051     -12.868  -7.739  44.523  1.00 53.83           O
ANISOU 2086  O   GLY A1051     5093   5316  10042    412   1484    912       O
ATOM   2087  HA2 GLY A1051     -13.084  -5.566  46.799  1.00  0.00           H
ATOM   2088  H   GLY A1051     -15.153  -7.269  45.441  1.00  0.00           H
ATOM   2089  HA3 GLY A1051     -13.648  -7.102  47.425  1.00  0.00           H
ATOM   2090  N   VAL A1052     -11.271  -7.435  46.091  1.00 50.42           N
ANISOU 2090  N   VAL A1052     4723   5328   9107    438   1563    848       N
ATOM   2091  CA  VAL A1052     -10.243  -8.257  45.448  1.00 48.46           C
ANISOU 2091  CA  VAL A1052     4582   5010   8821    491   1409    977       C
ATOM   2092  C   VAL A1052      -9.641  -9.178  46.516  1.00 53.66           C
ANISOU 2092  C   VAL A1052     5246   5887   9255    508   1467   1221       C
ATOM   2093  O   VAL A1052      -9.269  -8.691  47.582  1.00 55.42           O
ANISOU 2093  O   VAL A1052     5440   6429   9189    490   1546   1192       O
ATOM   2094  CG1 VAL A1052      -8.024  -8.264  44.105  1.00 48.45           C
ANISOU 2094  CG1 VAL A1052     4746   4915   8748    582   1135    918       C
ATOM   2095  CG2 VAL A1052      -9.607  -6.333  43.894  1.00 48.53           C
ANISOU 2095  CG2 VAL A1052     4630   4853   8955    506   1245    587       C
ATOM   2096  CB  VAL A1052      -9.081  -7.415  44.845  1.00 49.89           C
ANISOU 2096  CB  VAL A1052     4834   5203   8917    524   1282    797       C
ATOM   2097  H   VAL A1052     -11.027  -7.048  46.991  1.00  0.00           H
ATOM   2098  HA  VAL A1052     -10.680  -8.871  44.662  1.00  0.00           H
ATOM   2099  HB  VAL A1052      -8.568  -6.900  45.657  1.00  0.00           H
ATOM   2100 HG11 VAL A1052      -7.232  -7.636  43.696  1.00  0.00           H
ATOM   2101 HG12 VAL A1052      -7.543  -8.991  44.757  1.00  0.00           H
ATOM   2102 HG13 VAL A1052      -8.471  -8.813  43.276  1.00  0.00           H
ATOM   2103 HG21 VAL A1052      -8.790  -5.782  43.431  1.00  0.00           H
ATOM   2104 HG22 VAL A1052     -10.219  -6.767  43.104  1.00  0.00           H
ATOM   2105 HG23 VAL A1052     -10.216  -5.609  44.430  1.00  0.00           H
ATOM   2106  N   ARG A1053      -9.532 -10.475  46.199  1.00 49.10           N
ANISOU 2106  N   ARG A1053     4692   5145   8819    535   1434   1463       N
ATOM   2107  CA  ARG A1053      -8.914 -11.482  47.060  1.00 49.94           C
ANISOU 2107  CA  ARG A1053     4791   5414   8771    568   1480   1761       C
ATOM   2108  C   ARG A1053      -7.840 -12.251  46.286  1.00 50.22           C
ANISOU 2108  C   ARG A1053     4906   5318   8858    655   1348   1878       C
ATOM   2109  O   ARG A1053      -7.909 -12.357  45.060  1.00 47.51           O
ANISOU 2109  O   ARG A1053     4626   4722   8703    673   1237   1737       O
ATOM   2110  CB  ARG A1053     -10.004 -12.410  47.647  1.00 53.18           C
ANISOU 2110  CB  ARG A1053     5126   5751   9328    524   1611   1999       C
ATOM   2111  CG  ARG A1053     -10.780 -13.272  46.630  1.00 58.37           C
ANISOU 2111  CG  ARG A1053     5799   6005  10374    510   1563   2035       C
ATOM   2112  CD  ARG A1053     -11.867 -14.126  47.303  1.00 60.36           C
ANISOU 2112  CD  ARG A1053     5969   6195  10769    461   1699   2303       C
ATOM   2113  NE  ARG A1053     -12.721 -14.785  46.306  1.00 59.34           N
ANISOU 2113  NE  ARG A1053     5816   5726  11002    397   1679   2235       N
ATOM   2114  CZ  ARG A1053     -13.871 -15.439  46.544  1.00 66.25           C
ANISOU 2114  CZ  ARG A1053     6600   6504  12069    321   1797   2387       C
ATOM   2115  NH1 ARG A1053     -14.380 -15.537  47.779  1.00 49.12           N
ANISOU 2115  NH1 ARG A1053     4356   4550   9758    304   1954   2638       N
ATOM   2116  NH2 ARG A1053     -14.516 -16.002  45.514  1.00 46.91           N
ANISOU 2116  NH2 ARG A1053     4119   3764   9941    248   1758   2296       N
ATOM   2117 HH22 ARG A1053     -14.112 -15.955  44.588  1.00  0.00           H
ATOM   2118  H   ARG A1053      -9.840 -10.796  45.290  1.00  0.00           H
ATOM   2119  HA  ARG A1053      -8.398 -10.997  47.889  1.00  0.00           H
ATOM   2120  HB2 ARG A1053     -10.711 -11.796  48.204  1.00  0.00           H
ATOM   2121  HB3 ARG A1053      -9.547 -13.069  48.385  1.00  0.00           H
ATOM   2122  HG3 ARG A1053     -10.067 -13.952  46.163  1.00  0.00           H
ATOM   2123  HG2 ARG A1053     -11.207 -12.677  45.822  1.00  0.00           H
ATOM   2124  HD3 ARG A1053     -12.437 -13.541  48.025  1.00  0.00           H
ATOM   2125  HD2 ARG A1053     -11.396 -14.939  47.855  1.00  0.00           H
ATOM   2126  HE  ARG A1053     -12.368 -14.798  45.356  1.00  0.00           H
ATOM   2127 HH11 ARG A1053     -15.244 -16.035  47.938  1.00  0.00           H
ATOM   2128 HH12 ARG A1053     -13.901 -15.108  48.558  1.00  0.00           H
ATOM   2129 HH21 ARG A1053     -15.399 -16.491  45.628  1.00  0.00           H
ATOM   2130  N   ALA A1054      -6.871 -12.789  47.041  1.00 47.85           N
ANISOU 2130  N   ALA A1054     4588   5209   8384    710   1368   2144       N
ATOM   2131  CA  ALA A1054      -5.803 -13.636  46.525  1.00 47.10           C
ANISOU 2131  CA  ALA A1054     4540   5007   8348    811   1269   2290       C
ATOM   2132  C   ALA A1054      -6.316 -15.058  46.250  1.00 51.11           C
ANISOU 2132  C   ALA A1054     5043   5184   9193    836   1309   2526       C
ATOM   2133  O   ALA A1054      -7.033 -15.614  47.081  1.00 51.66           O
ANISOU 2133  O   ALA A1054     5043   5270   9314    798   1429   2752       O
ATOM   2134  CB  ALA A1054      -4.668 -13.660  47.559  1.00 49.20           C
ANISOU 2134  CB  ALA A1054     4761   5651   8281    864   1263   2484       C
ATOM   2135  HB1 ALA A1054      -3.804 -14.197  47.170  1.00  0.00           H
ATOM   2136  HB2 ALA A1054      -4.338 -12.650  47.804  1.00  0.00           H
ATOM   2137  HB3 ALA A1054      -4.973 -14.143  48.489  1.00  0.00           H
ATOM   2138  H   ALA A1054      -6.894 -12.663  48.044  1.00  0.00           H
ATOM   2139  HA  ALA A1054      -5.420 -13.199  45.601  1.00  0.00           H
ATOM   2140  N   LEU A1055      -5.906 -15.630  45.108  1.00 46.48           N
ANISOU 2140  N   LEU A1055     4522   4295   8843    889   1220   2457       N
ATOM   2141  CA  LEU A1055      -6.158 -17.029  44.737  1.00 47.07           C
ANISOU 2141  CA  LEU A1055     4596   4014   9277    909   1260   2623       C
ATOM   2142  C   LEU A1055      -5.028 -17.971  45.201  1.00 53.31           C
ANISOU 2142  C   LEU A1055     5365   4808  10082   1040   1261   2913       C
ATOM   2143  O   LEU A1055      -5.098 -19.170  44.933  1.00 53.57           O
ANISOU 2143  O   LEU A1055     5388   4528  10440   1078   1309   3071       O
ATOM   2144  CD1 LEU A1055      -7.544 -16.407  41.093  1.00 46.89           C
ANISOU 2144  CD1 LEU A1055     4693   3331   9793    712   1069   1855       C
ATOM   2145  CD2 LEU A1055      -8.887 -16.906  43.228  1.00 52.33           C
ANISOU 2145  CD2 LEU A1055     5243   4184  10456    666   1298   2277       C
ATOM   2146  CB  LEU A1055      -6.338 -17.125  43.206  1.00 45.03           C
ANISOU 2146  CB  LEU A1055     4408   3429   9274    873   1177   2335       C
ATOM   2147  CG  LEU A1055      -7.561 -16.375  42.638  1.00 47.98           C
ANISOU 2147  CG  LEU A1055     4773   3725   9731    747   1169   2105       C
ATOM   2148 HD13 LEU A1055      -6.712 -16.994  40.704  1.00  0.00           H
ATOM   2149 HD21 LEU A1055      -9.637 -17.104  42.466  1.00  0.00           H
ATOM   2150 HD22 LEU A1055      -8.753 -17.839  43.775  1.00  0.00           H
ATOM   2151 HD23 LEU A1055      -9.316 -16.182  43.922  1.00  0.00           H
ATOM   2152  H   LEU A1055      -5.323 -15.103  44.470  1.00  0.00           H
ATOM   2153  HA  LEU A1055      -7.066 -17.381  45.229  1.00  0.00           H
ATOM   2154  HB3 LEU A1055      -6.415 -18.172  42.905  1.00  0.00           H
ATOM   2155  HB2 LEU A1055      -5.436 -16.745  42.730  1.00  0.00           H
ATOM   2156  HG  LEU A1055      -7.473 -15.327  42.928  1.00  0.00           H
ATOM   2157 HD11 LEU A1055      -8.452 -16.828  40.663  1.00  0.00           H
ATOM   2158 HD12 LEU A1055      -7.437 -15.403  40.686  1.00  0.00           H
ATOM   2159  N   GLN A1056      -4.016 -17.417  45.882  1.00 53.13           N
ANISOU 2159  N   GLN A1056     5322   5140   9725   1105   1212   2981       N
ATOM   2160  CA  GLN A1056      -2.838 -18.110  46.389  1.00 55.31           C
ANISOU 2160  CA  GLN A1056     5549   5508   9958   1241   1195   3279       C
ATOM   2161  C   GLN A1056      -2.448 -17.521  47.752  1.00 63.18           C
ANISOU 2161  C   GLN A1056     6467   7017  10521   1246   1189   3447       C
ATOM   2162  O   GLN A1056      -2.933 -16.451  48.126  1.00 63.26           O
ANISOU 2162  O   GLN A1056     6483   7292  10261   1144   1193   3242       O
ATOM   2163  NE2 GLN A1056       1.207 -16.260  44.838  1.00 72.16           N
ANISOU 2163  NE2 GLN A1056     7757   8019  11642   1446    840   2801       N
ATOM   2164  CB  GLN A1056      -1.696 -17.970  45.351  1.00 54.27           C
ANISOU 2164  CB  GLN A1056     5478   5237   9905   1330   1085   3090       C
ATOM   2165  CG  GLN A1056      -1.205 -16.523  45.110  1.00 59.52           C
ANISOU 2165  CG  GLN A1056     6205   6095  10316   1277    979   2726       C
ATOM   2166  CD  GLN A1056       0.041 -16.479  44.229  1.00 76.18           C
ANISOU 2166  CD  GLN A1056     8336   8194  12417   1379    884   2646       C
ATOM   2167  OE1 GLN A1056      -0.050 -16.630  43.014  1.00 66.18           O
ANISOU 2167  OE1 GLN A1056     7135   6647  11363   1389    849   2440       O
ATOM   2168  HG2 GLN A1056      -1.989 -15.931  44.636  1.00  0.00           H
ATOM   2169 HE21 GLN A1056       2.060 -16.218  44.299  1.00  0.00           H
ATOM   2170 HE22 GLN A1056       1.250 -16.169  45.844  1.00  0.00           H
ATOM   2171  H   GLN A1056      -4.053 -16.430  46.091  1.00  0.00           H
ATOM   2172  HA  GLN A1056      -3.066 -19.167  46.541  1.00  0.00           H
ATOM   2173  HB2 GLN A1056      -2.014 -18.407  44.403  1.00  0.00           H
ATOM   2174  HB3 GLN A1056      -0.854 -18.580  45.683  1.00  0.00           H
ATOM   2175  HG3 GLN A1056      -0.973 -16.024  46.049  1.00  0.00           H
ATOM   2176  N   THR A1057      -1.515 -18.198  48.437  1.00 62.98           N
ANISOU 2176  N   THR A1057     6356   7140  10434   1360   1183   3812       N
ATOM   2177  CA  THR A1057      -0.779 -17.611  49.555  1.00 64.71           C
ANISOU 2177  CA  THR A1057     6483   7900  10202   1356   1154   3972       C
ATOM   2178  C   THR A1057       0.296 -16.638  49.020  1.00 66.82           C
ANISOU 2178  C   THR A1057     6791   8347  10251   1368   1020   3663       C
ATOM   2179  O   THR A1057       0.975 -16.952  48.040  1.00 67.22           O
ANISOU 2179  O   THR A1057     6889   8134  10515   1454    951   3557       O
ATOM   2180  CB  THR A1057      -0.147 -18.695  50.473  1.00 75.50           C
ANISOU 2180  CB  THR A1057     7714   9405  11566   1465   1191   4527       C
ATOM   2181  OG1 THR A1057       0.544 -18.092  51.552  1.00 70.29           O
ANISOU 2181  OG1 THR A1057     6954   9346  10407   1420   1164   4661       O
ATOM   2182  CG2 THR A1057       0.849 -19.645  49.781  1.00 77.56           C
ANISOU 2182  CG2 THR A1057     7950   9424  12097   1642   1129   4695       C
ATOM   2183 HG23 THR A1057       1.730 -19.121  49.411  1.00  0.00           H
ATOM   2184  H   THR A1057      -1.160 -19.073  48.080  1.00  0.00           H
ATOM   2185  HA  THR A1057      -1.493 -17.052  50.161  1.00  0.00           H
ATOM   2186  HB  THR A1057      -0.953 -19.292  50.901  1.00  0.00           H
ATOM   2187  HG1 THR A1057      -0.079 -17.572  52.067  1.00  0.00           H
ATOM   2188 HG21 THR A1057       1.199 -20.410  50.476  1.00  0.00           H
ATOM   2189 HG22 THR A1057       0.389 -20.161  48.939  1.00  0.00           H
ATOM   2190  N   ILE A1058       0.388 -15.459  49.652  1.00 60.95           N
ANISOU 2190  N   ILE A1058     6029   8019   9109   1263    998   3471       N
ATOM   2191  CA  ILE A1058       1.283 -14.374  49.258  1.00 57.67           C
ANISOU 2191  CA  ILE A1058     5643   7783   8487   1244    882   3159       C
ATOM   2192  C   ILE A1058       2.104 -13.978  50.509  1.00 63.13           C
ANISOU 2192  C   ILE A1058     6210   9046   8728   1226    833   3303       C
ATOM   2193  O   ILE A1058       1.555 -13.309  51.386  1.00 64.95           O
ANISOU 2193  O   ILE A1058     6391   9631   8657   1111    897   3281       O
ATOM   2194  CB  ILE A1058       0.479 -13.138  48.739  1.00 56.94           C
ANISOU 2194  CB  ILE A1058     5647   7594   8394   1118    892   2694       C
ATOM   2195  CG1 ILE A1058      -0.387 -13.491  47.504  1.00 54.42           C
ANISOU 2195  CG1 ILE A1058     5427   6758   8491   1128    916   2568       C
ATOM   2196  CG2 ILE A1058       1.387 -11.930  48.429  1.00 56.30           C
ANISOU 2196  CG2 ILE A1058     5582   7684   8126   1095    782   2408       C
ATOM   2197  CD1 ILE A1058      -1.332 -12.369  47.045  1.00 50.70           C
ANISOU 2197  CD1 ILE A1058     5015   6193   8056   1010    948   2222       C
ATOM   2198 HG23 ILE A1058       2.115 -12.184  47.660  1.00  0.00           H
ATOM   2199 HD11 ILE A1058      -2.075 -12.752  46.346  1.00  0.00           H
ATOM   2200 HD12 ILE A1058      -1.863 -11.926  47.888  1.00  0.00           H
ATOM   2201 HD13 ILE A1058      -0.795 -11.575  46.531  1.00  0.00           H
ATOM   2202  H   ILE A1058      -0.204 -15.277  50.453  1.00  0.00           H
ATOM   2203  HA  ILE A1058       1.938 -14.675  48.442  1.00  0.00           H
ATOM   2204  HB  ILE A1058      -0.213 -12.825  49.515  1.00  0.00           H
ATOM   2205 HG13 ILE A1058      -1.007 -14.359  47.720  1.00  0.00           H
ATOM   2206 HG12 ILE A1058       0.258 -13.785  46.675  1.00  0.00           H
ATOM   2207 HG21 ILE A1058       0.810 -11.081  48.073  1.00  0.00           H
ATOM   2208 HG22 ILE A1058       1.929 -11.574  49.303  1.00  0.00           H
ATOM   2209  N   PRO A1059       3.393 -14.397  50.586  1.00 57.56           N
ANISOU 2209  N   PRO A1059     5444   8460   7965   1329    721   3429       N
ATOM   2210  CA  PRO A1059       4.325 -13.971  51.655  1.00 59.23           C
ANISOU 2210  CA  PRO A1059     5518   9253   7735   1299    652   3561       C
ATOM   2211  C   PRO A1059       4.543 -12.450  51.733  1.00 62.73           C
ANISOU 2211  C   PRO A1059     5986   9983   7865   1139    614   3107       C
ATOM   2212  O   PRO A1059       4.411 -11.771  50.715  1.00 58.46           O
ANISOU 2212  O   PRO A1059     5562   9155   7496   1100    604   2731       O
ATOM   2213  CD  PRO A1059       4.048 -15.326  49.663  1.00 57.45           C
ANISOU 2213  CD  PRO A1059     5467   8085   8277   1471    656   3445       C
ATOM   2214  CB  PRO A1059       5.645 -14.682  51.300  1.00 61.45           C
ANISOU 2214  CB  PRO A1059     5725   9495   8128   1466    542   3789       C
ATOM   2215  CG  PRO A1059       5.242 -15.862  50.436  1.00 64.39           C
ANISOU 2215  CG  PRO A1059     6191   9261   9012   1589    586   3820       C
ATOM   2216  HD2 PRO A1059       3.404 -16.147  49.345  1.00  0.00           H
ATOM   2217  HA  PRO A1059       3.941 -14.349  52.604  1.00  0.00           H
ATOM   2218  HB3 PRO A1059       6.203 -14.992  52.184  1.00  0.00           H
ATOM   2219  HB2 PRO A1059       6.297 -14.026  50.721  1.00  0.00           H
ATOM   2220  HG3 PRO A1059       4.918 -16.683  51.078  1.00  0.00           H
ATOM   2221  HG2 PRO A1059       6.046 -16.229  49.798  1.00  0.00           H
ATOM   2222  HD3 PRO A1059       4.374 -14.773  48.781  1.00  0.00           H
ATOM   2223  N   GLN A1060       4.897 -11.958  52.932  1.00 63.16           N
ANISOU 2223  N   GLN A1060     5921  10613   7463   1039    597   3146       N
ATOM   2224  CA  GLN A1060       5.215 -10.558  53.227  1.00 62.42           C
ANISOU 2224  CA  GLN A1060     5820  10853   7044    866    575   2716       C
ATOM   2225  C   GLN A1060       6.280  -9.953  52.289  1.00 65.00           C
ANISOU 2225  C   GLN A1060     6179  11057   7461    889    452   2458       C
ATOM   2226  O   GLN A1060       7.301 -10.587  52.019  1.00 64.35           O
ANISOU 2226  O   GLN A1060     6033  10974   7442   1019    346   2696       O
ATOM   2227  CG  GLN A1060       5.976  -9.002  55.169  1.00 70.28           C
ANISOU 2227  CG  GLN A1060     6618  12931   7154    562    554   2405       C
ATOM   2228  CD  GLN A1060       6.212  -8.825  56.674  1.00 91.70           C
ANISOU 2228  CD  GLN A1060     9162  16363   9317    434    552   2527       C
ATOM   2229  OE1 GLN A1060       6.525  -7.719  57.112  1.00 92.73           O
ANISOU 2229  OE1 GLN A1060     9188  16745   9300    496    558   3003       O
ATOM   2230  NE2 GLN A1060       6.073  -9.883  57.478  1.00 81.64           N
ANISOU 2230  NE2 GLN A1060     7848  15447   7723    240    551   2091       N
ATOM   2231  CB  GLN A1060       5.625 -10.440  54.712  1.00 67.09           C
ANISOU 2231  CB  GLN A1060     6242  12137   7112    770    555   2876       C
ATOM   2232  HG2 GLN A1060       6.874  -8.652  54.661  1.00  0.00           H
ATOM   2233 HE21 GLN A1060       6.224  -9.787  58.471  1.00  0.00           H
ATOM   2234 HE22 GLN A1060       5.829 -10.787  57.097  1.00  0.00           H
ATOM   2235  H   GLN A1060       4.947 -12.591  53.724  1.00  0.00           H
ATOM   2236  HA  GLN A1060       4.286  -9.998  53.099  1.00  0.00           H
ATOM   2237  HB3 GLN A1060       6.471 -11.102  54.909  1.00  0.00           H
ATOM   2238  HB2 GLN A1060       4.801 -10.821  55.314  1.00  0.00           H
ATOM   2239  HG3 GLN A1060       5.174  -8.324  54.876  1.00  0.00           H
ATOM   2240  N   GLY A1061       6.008  -8.721  51.839  1.00 60.50           N
ANISOU 2240  N   GLY A1061     5693  10389   6907    763    476   1988       N
ATOM   2241  CA  GLY A1061       6.885  -7.910  51.005  1.00 58.12           C
ANISOU 2241  CA  GLY A1061     5420   9980   6682    752    378   1718       C
ATOM   2242  C   GLY A1061       6.686  -8.149  49.501  1.00 59.79           C
ANISOU 2242  C   GLY A1061     5757   9635   7326    869    361   1684       C
ATOM   2243  O   GLY A1061       7.298  -7.425  48.719  1.00 58.88           O
ANISOU 2243  O   GLY A1061     5662   9429   7282    868    284   1496       O
ATOM   2244  HA3 GLY A1061       6.669  -6.864  51.217  1.00  0.00           H
ATOM   2245  H   GLY A1061       5.134  -8.285  52.107  1.00  0.00           H
ATOM   2246  HA2 GLY A1061       7.930  -8.083  51.265  1.00  0.00           H
ATOM   2247  N   THR A1062       5.857  -9.123  49.082  1.00 55.53           N
ANISOU 2247  N   THR A1062     5295   8732   7070    956    435   1850       N
ATOM   2248  CA  THR A1062       5.578  -9.428  47.673  1.00 51.62           C
ANISOU 2248  CA  THR A1062     4915   7730   6969   1046    425   1798       C
ATOM   2249  C   THR A1062       4.748  -8.319  47.002  1.00 50.99           C
ANISOU 2249  C   THR A1062     4936   7430   7007    936    461   1411       C
ATOM   2250  O   THR A1062       3.763  -7.870  47.590  1.00 51.08           O
ANISOU 2250  O   THR A1062     4957   7490   6962    837    554   1283       O
ATOM   2251  CB  THR A1062       4.775 -10.750  47.526  1.00 56.09           C
ANISOU 2251  CB  THR A1062     5510   8007   7794   1151    495   2093       C
ATOM   2252  OG1 THR A1062       5.493 -11.825  48.091  1.00 62.18           O
ANISOU 2252  OG1 THR A1062     6168   8980   8478   1258    474   2494       O
ATOM   2253  CG2 THR A1062       4.417 -11.160  46.086  1.00 52.13           C
ANISOU 2253  CG2 THR A1062     5112   7024   7672   1230    483   2024       C
ATOM   2254 HG23 THR A1062       5.294 -11.144  45.438  1.00  0.00           H
ATOM   2255  H   THR A1062       5.352  -9.667  49.767  1.00  0.00           H
ATOM   2256  HA  THR A1062       6.528  -9.527  47.144  1.00  0.00           H
ATOM   2257  HB  THR A1062       3.853 -10.659  48.101  1.00  0.00           H
ATOM   2258  HG1 THR A1062       5.442 -11.742  49.050  1.00  0.00           H
ATOM   2259 HG21 THR A1062       4.003 -12.168  46.055  1.00  0.00           H
ATOM   2260 HG22 THR A1062       3.666 -10.499  45.654  1.00  0.00           H
ATOM   2261  N   PHE A1063       5.144  -7.931  45.776  1.00 44.08           N
ANISOU 2261  N   PHE A1063     4123   6314   6310    959    397   1245       N
ATOM   2262  CA  PHE A1063       4.414  -6.981  44.935  1.00 41.68           C
ANISOU 2262  CA  PHE A1063     3904   5765   6168    876    421    944       C
ATOM   2263  C   PHE A1063       3.059  -7.544  44.473  1.00 47.32           C
ANISOU 2263  C   PHE A1063     4688   6152   7140    906    489   1014       C
ATOM   2264  O   PHE A1063       3.018  -8.615  43.866  1.00 49.31           O
ANISOU 2264  O   PHE A1063     4963   6214   7560   1009    477   1216       O
ATOM   2265  CZ  PHE A1063       3.215  -3.921  41.020  1.00 38.91           C
ANISOU 2265  CZ  PHE A1063     3772   4477   6536    733    354    260       C
ATOM   2266  CB  PHE A1063       5.297  -6.524  43.754  1.00 41.09           C
ANISOU 2266  CB  PHE A1063     3866   5539   6209    898    332    814       C
ATOM   2267  CG  PHE A1063       4.617  -5.590  42.766  1.00 40.53           C
ANISOU 2267  CG  PHE A1063     3874   5178   6347    836    346    588       C
ATOM   2268  CD1 PHE A1063       4.238  -4.291  43.168  1.00 42.27           C
ANISOU 2268  CD1 PHE A1063     4084   5446   6532    713    392    346       C
ATOM   2269  CD2 PHE A1063       4.247  -6.047  41.483  1.00 41.18           C
ANISOU 2269  CD2 PHE A1063     4030   4948   6670    897    317    619       C
ATOM   2270  CE1 PHE A1063       3.541  -3.471  42.291  1.00 41.13           C
ANISOU 2270  CE1 PHE A1063     3990   5029   6610    671    403    187       C
ATOM   2271  CE2 PHE A1063       3.559  -5.204  40.622  1.00 41.63           C
ANISOU 2271  CE2 PHE A1063     4139   4782   6899    837    315    451       C
ATOM   2272  H   PHE A1063       5.965  -8.348  45.362  1.00  0.00           H
ATOM   2273  HA  PHE A1063       4.219  -6.098  45.548  1.00  0.00           H
ATOM   2274  HB3 PHE A1063       5.694  -7.389  43.220  1.00  0.00           H
ATOM   2275  HB2 PHE A1063       6.165  -5.999  44.148  1.00  0.00           H
ATOM   2276  HD1 PHE A1063       4.478  -3.935  44.160  1.00  0.00           H
ATOM   2277  HD2 PHE A1063       4.494  -7.050  41.166  1.00  0.00           H
ATOM   2278  HE1 PHE A1063       3.241  -2.481  42.595  1.00  0.00           H
ATOM   2279  HE2 PHE A1063       3.278  -5.544  39.638  1.00  0.00           H
ATOM   2280  HZ  PHE A1063       2.677  -3.274  40.343  1.00  0.00           H
ATOM   2281  N   ILE A1064       1.990  -6.798  44.783  1.00 42.53           N
ANISOU 2281  N   ILE A1064     4099   5481   6581    812    569    841       N
ATOM   2282  CA  ILE A1064       0.607  -7.184  44.528  1.00 41.61           C
ANISOU 2282  CA  ILE A1064     4024   5085   6700    816    634    884       C
ATOM   2283  C   ILE A1064       0.150  -6.649  43.159  1.00 45.40           C
ANISOU 2283  C   ILE A1064     4568   5257   7426    797    589    699       C
ATOM   2284  O   ILE A1064      -0.190  -7.447  42.287  1.00 45.00           O
ANISOU 2284  O   ILE A1064     4566   4959   7573    850    548    775       O
ATOM   2285  CG1 ILE A1064       0.120  -7.003  47.064  1.00 47.28           C
ANISOU 2285  CG1 ILE A1064     4611   6353   7002    728    805   1024       C
ATOM   2286  CG2 ILE A1064      -1.826  -7.026  45.427  1.00 46.45           C
ANISOU 2286  CG2 ILE A1064     4607   5573   7469    740    833    925       C
ATOM   2287  CD1 ILE A1064       0.162  -8.506  47.378  1.00 44.72           C
ANISOU 2287  CD1 ILE A1064     4262   6032   6698    823    813   1404       C
ATOM   2288  CB  ILE A1064      -0.347  -6.637  45.636  1.00 45.51           C
ANISOU 2288  CB  ILE A1064     4468   5727   7097    734    764    847       C
ATOM   2289 HG23 ILE A1064      -1.950  -8.107  45.379  1.00  0.00           H
ATOM   2290 HD11 ILE A1064       1.185  -8.824  47.576  1.00  0.00           H
ATOM   2291 HD12 ILE A1064      -0.435  -8.735  48.261  1.00  0.00           H
ATOM   2292 HD13 ILE A1064      -0.216  -9.120  46.561  1.00  0.00           H
ATOM   2293  H   ILE A1064       2.122  -5.916  45.261  1.00  0.00           H
ATOM   2294  HA  ILE A1064       0.532  -8.270  44.511  1.00  0.00           H
ATOM   2295  HB  ILE A1064      -0.312  -5.548  45.603  1.00  0.00           H
ATOM   2296 HG13 ILE A1064      -0.521  -6.502  47.786  1.00  0.00           H
ATOM   2297 HG12 ILE A1064       1.109  -6.583  47.245  1.00  0.00           H
ATOM   2298 HG21 ILE A1064      -2.446  -6.655  46.244  1.00  0.00           H
ATOM   2299 HG22 ILE A1064      -2.238  -6.609  44.509  1.00  0.00           H
ATOM   2300  N   CYS A1065       0.160  -5.313  43.014  1.00 42.93           N
ANISOU 2300  N   CYS A1065     4243   4965   7103    714    604    460       N
ATOM   2301  CA  CYS A1065      -0.321  -4.549  41.863  1.00 42.87           C
ANISOU 2301  CA  CYS A1065     4268   4706   7315    684    568    310       C
ATOM   2302  C   CYS A1065      -0.026  -3.055  42.095  1.00 46.02           C
ANISOU 2302  C   CYS A1065     4629   5183   7673    600    596     70       C
ATOM   2303  O   CYS A1065       0.301  -2.656  43.212  1.00 44.88           O
ANISOU 2303  O   CYS A1065     4435   5281   7337    545    664    -24       O
ATOM   2304  CB  CYS A1065      -1.822  -4.805  41.546  1.00 43.60           C
ANISOU 2304  CB  CYS A1065     4360   4582   7625    675    621    343       C
ATOM   2305  SG  CYS A1065      -2.942  -4.165  42.828  1.00 49.84           S
ANISOU 2305  SG  CYS A1065     5073   5493   8373    608    786    264       S
ATOM   2306  H   CYS A1065       0.490  -4.745  43.782  1.00  0.00           H
ATOM   2307  HA  CYS A1065       0.275  -4.859  41.005  1.00  0.00           H
ATOM   2308  HB2 CYS A1065      -2.027  -5.865  41.403  1.00  0.00           H
ATOM   2309  HB3 CYS A1065      -2.088  -4.323  40.605  1.00  0.00           H
ATOM   2310  HG  CYS A1065      -2.677  -2.873  42.613  1.00  0.00           H
ATOM   2311  N   GLU A1066      -0.148  -2.257  41.026  1.00 41.75           N
ANISOU 2311  N   GLU A1066     4102   4432   7330    580    554    -27       N
ATOM   2312  CA  GLU A1066       0.024  -0.802  41.042  1.00 41.85           C
ANISOU 2312  CA  GLU A1066     4075   4428   7398    505    584   -235       C
ATOM   2313  C   GLU A1066      -1.347  -0.107  41.159  1.00 45.56           C
ANISOU 2313  C   GLU A1066     4496   4726   8091    472    683   -331       C
ATOM   2314  O   GLU A1066      -2.326  -0.651  40.647  1.00 45.05           O
ANISOU 2314  O   GLU A1066     4437   4486   8195    509    665   -218       O
ATOM   2315  CG  GLU A1066       1.083   1.071  39.537  1.00 49.99           C
ANISOU 2315  CG  GLU A1066     5095   5355   8545    437    483   -402       C
ATOM   2316  CD  GLU A1066       1.850   1.375  38.247  1.00 70.38           C
ANISOU 2316  CD  GLU A1066     7700   7823  11218    445    377   -346       C
ATOM   2317  OE1 GLU A1066       2.381   0.429  37.626  1.00 51.85           O
ANISOU 2317  OE1 GLU A1066     5403   5510   8788    507    290   -209       O
ATOM   2318  OE2 GLU A1066       1.919   2.574  37.904  1.00 59.00           O
ANISOU 2318  OE2 GLU A1066     6218   6256   9943    388    393   -434       O
ATOM   2319  CB  GLU A1066       0.780  -0.429  39.745  1.00 41.89           C
ANISOU 2319  CB  GLU A1066     4110   4309   7498    514    471   -225       C
ATOM   2320  H   GLU A1066      -0.415  -2.653  40.137  1.00  0.00           H
ATOM   2321  HA  GLU A1066       0.636  -0.514  41.895  1.00  0.00           H
ATOM   2322  HB3 GLU A1066       0.221  -0.800  38.884  1.00  0.00           H
ATOM   2323  HB2 GLU A1066       1.725  -0.976  39.739  1.00  0.00           H
ATOM   2324  HG3 GLU A1066       1.687   1.446  40.361  1.00  0.00           H
ATOM   2325  HG2 GLU A1066       0.164   1.655  39.521  1.00  0.00           H
ATOM   2326  N   TYR A1067      -1.399   1.089  41.783  1.00 41.41           N
ANISOU 2326  N   TYR A1067     3907   4238   7588    398    790   -552       N
ATOM   2327  CA  TYR A1067      -2.567   1.973  41.713  1.00 41.29           C
ANISOU 2327  CA  TYR A1067     3825   4022   7840    381    898   -650       C
ATOM   2328  C   TYR A1067      -2.510   2.775  40.410  1.00 43.88           C
ANISOU 2328  C   TYR A1067     4144   4099   8431    390    817   -624       C
ATOM   2329  O   TYR A1067      -1.872   3.826  40.357  1.00 44.83           O
ANISOU 2329  O   TYR A1067     4238   4185   8610    339    829   -761       O
ATOM   2330  CB  TYR A1067      -2.762   2.871  42.958  1.00 44.74           C
ANISOU 2330  CB  TYR A1067     4188   4569   8242    299   1072   -921       C
ATOM   2331  CG  TYR A1067      -4.203   3.347  43.112  1.00 46.32           C
ANISOU 2331  CG  TYR A1067     4305   4575   8721    306   1210   -995       C
ATOM   2332  CD1 TYR A1067      -5.160   2.524  43.744  1.00 48.26           C
ANISOU 2332  CD1 TYR A1067     4528   4886   8923    330   1292   -917       C
ATOM   2333  CD2 TYR A1067      -4.612   4.585  42.574  1.00 47.41           C
ANISOU 2333  CD2 TYR A1067     4373   4441   9199    299   1257  -1105       C
ATOM   2334  CE1 TYR A1067      -6.506   2.917  43.822  1.00 50.43           C
ANISOU 2334  CE1 TYR A1067     4708   4981   9473    345   1420   -972       C
ATOM   2335  CE2 TYR A1067      -5.963   4.980  42.646  1.00 48.12           C
ANISOU 2335  CE2 TYR A1067     4365   4334   9586    327   1380  -1140       C
ATOM   2336  CZ  TYR A1067      -6.910   4.144  43.272  1.00 50.72           C
ANISOU 2336  CZ  TYR A1067     4668   4751   9853    349   1462  -1085       C
ATOM   2337  OH  TYR A1067      -8.219   4.511  43.349  1.00 46.71           O
ANISOU 2337  OH  TYR A1067     4043   4062   9643    378   1594  -1126       O
ATOM   2338  N   VAL A1068      -3.155   2.217  39.379  1.00 38.07           N
ANISOU 2338  N   VAL A1068     3425   3211   7830    447    723   -432       N
ATOM   2339  CA  VAL A1068      -3.242   2.793  38.046  1.00 36.68           C
ANISOU 2339  CA  VAL A1068     3231   2844   7863    457    622   -343       C
ATOM   2340  C   VAL A1068      -4.564   3.562  37.910  1.00 44.30           C
ANISOU 2340  C   VAL A1068     4086   3593   9153    466    694   -344       C
ATOM   2341  O   VAL A1068      -5.594   3.113  38.418  1.00 46.03           O
ANISOU 2341  O   VAL A1068     4267   3787   9435    489    752   -311       O
ATOM   2342  CB  VAL A1068      -3.197   1.670  36.976  1.00 37.78           C
ANISOU 2342  CB  VAL A1068     3443   2998   7915    497    467   -151       C
ATOM   2343  CG1 VAL A1068      -3.584   2.101  35.553  1.00 36.86           C
ANISOU 2343  CG1 VAL A1068     3287   2727   7991    497    364    -33       C
ATOM   2344  CG2 VAL A1068      -1.827   0.971  36.964  1.00 37.04           C
ANISOU 2344  CG2 VAL A1068     3431   3079   7564    501    403   -151       C
ATOM   2345  H   VAL A1068      -3.639   1.340  39.512  1.00  0.00           H
ATOM   2346  HA  VAL A1068      -2.404   3.470  37.876  1.00  0.00           H
ATOM   2347  HB  VAL A1068      -3.930   0.923  37.261  1.00  0.00           H
ATOM   2348 HG11 VAL A1068      -3.371   1.320  34.826  1.00  0.00           H
ATOM   2349 HG12 VAL A1068      -4.648   2.318  35.479  1.00  0.00           H
ATOM   2350 HG13 VAL A1068      -3.038   2.994  35.261  1.00  0.00           H
ATOM   2351 HG21 VAL A1068      -1.829   0.125  36.279  1.00  0.00           H
ATOM   2352 HG22 VAL A1068      -1.034   1.653  36.656  1.00  0.00           H
ATOM   2353 HG23 VAL A1068      -1.569   0.579  37.947  1.00  0.00           H
ATOM   2354  N   GLY A1069      -4.503   4.686  37.186  1.00 40.92           N
ANISOU 2354  N   GLY A1069     3595   3006   8947    450    694   -365       N
ATOM   2355  CA  GLY A1069      -5.682   5.460  36.852  1.00 40.93           C
ANISOU 2355  CA  GLY A1069     3467   2776   9309    474    753   -329       C
ATOM   2356  C   GLY A1069      -5.290   6.687  36.034  1.00 44.85           C
ANISOU 2356  C   GLY A1069     3904   3103  10033    465    705   -257       C
ATOM   2357  O   GLY A1069      -4.228   6.745  35.412  1.00 42.97           O
ANISOU 2357  O   GLY A1069     3731   2934   9661    442    586   -174       O
ATOM   2358  HA2 GLY A1069      -6.331   4.845  36.239  1.00  0.00           H
ATOM   2359  H   GLY A1069      -3.617   5.015  36.826  1.00  0.00           H
ATOM   2360  HA3 GLY A1069      -6.226   5.751  37.753  1.00  0.00           H
ATOM   2361  N   GLU A1070      -6.213   7.652  36.012  1.00 45.04           N
ANISOU 2361  N   GLU A1070     3792   2897  10424    486    809   -272       N
ATOM   2362  CA  GLU A1070      -6.130   8.892  35.257  1.00 47.20           C
ANISOU 2362  CA  GLU A1070     3969   2954  11011    489    795   -165       C
ATOM   2363  C   GLU A1070      -5.353   9.950  36.055  1.00 57.71           C
ANISOU 2363  C   GLU A1070     5283   4193  12449    426    954   -433       C
ATOM   2364  O   GLU A1070      -5.810  10.354  37.125  1.00 58.84           O
ANISOU 2364  O   GLU A1070     5390   4308  12657    409   1139   -696       O
ATOM   2365  CG  GLU A1070      -7.719  10.520  34.009  1.00 56.20           C
ANISOU 2365  CG  GLU A1070     4803   3635  12913    587    807    185       C
ATOM   2366  CD  GLU A1070      -9.172  10.969  33.834  1.00 69.37           C
ANISOU 2366  CD  GLU A1070     6275   5069  15013    670    902    274       C
ATOM   2367  OE1 GLU A1070     -10.088  10.240  34.274  1.00 65.28           O
ANISOU 2367  OE1 GLU A1070     5730   4618  14455    706    929    248       O
ATOM   2368  OE2 GLU A1070      -9.356  12.075  33.285  1.00 69.04           O
ANISOU 2368  OE2 GLU A1070     6092   4765  15375    702    957    380       O
ATOM   2369  CB  GLU A1070      -7.578   9.324  34.964  1.00 49.86           C
ANISOU 2369  CB  GLU A1070     4140   3077  11728    560    832    -18       C
ATOM   2370  H   GLU A1070      -7.063   7.532  36.549  1.00  0.00           H
ATOM   2371  HA  GLU A1070      -5.622   8.704  34.310  1.00  0.00           H
ATOM   2372  HB3 GLU A1070      -8.083   9.555  35.903  1.00  0.00           H
ATOM   2373  HB2 GLU A1070      -8.119   8.475  34.541  1.00  0.00           H
ATOM   2374  HG3 GLU A1070      -7.314  10.251  33.035  1.00  0.00           H
ATOM   2375  HG2 GLU A1070      -7.135  11.370  34.361  1.00  0.00           H
ATOM   2376  N   LEU A1071      -4.209  10.391  35.507  1.00 56.14           N
ANISOU 2376  N   LEU A1071     5108   3968  12254    376    890   -385       N
ATOM   2377  CA  LEU A1071      -3.403  11.487  36.045  1.00 57.29           C
ANISOU 2377  CA  LEU A1071     5230   4018  12520    293   1028   -640       C
ATOM   2378  C   LEU A1071      -4.125  12.826  35.834  1.00 63.17           C
ANISOU 2378  C   LEU A1071     5807   4389  13804    318   1161   -622       C
ATOM   2379  O   LEU A1071      -4.362  13.215  34.690  1.00 63.97           O
ANISOU 2379  O   LEU A1071     5830   4326  14150    362   1070   -316       O
ATOM   2380  CD1 LEU A1071       0.172  10.286  34.904  1.00 59.06           C
ANISOU 2380  CD1 LEU A1071     5741   4858  11842    162    679   -533       C
ATOM   2381  CD2 LEU A1071      -0.690  10.494  37.303  1.00 65.44           C
ANISOU 2381  CD2 LEU A1071     6504   5676  12686    122    970  -1033       C
ATOM   2382  CB  LEU A1071      -2.015  11.506  35.365  1.00 56.60           C
ANISOU 2382  CB  LEU A1071     5224   4065  12217    221    912   -595       C
ATOM   2383  CG  LEU A1071      -1.072  10.369  35.813  1.00 60.37           C
ANISOU 2383  CG  LEU A1071     5845   4896  12196    197    825   -673       C
ATOM   2384 HD13 LEU A1071       1.091  10.561  35.422  1.00  0.00           H
ATOM   2385 HD21 LEU A1071       0.359  10.266  37.494  1.00  0.00           H
ATOM   2386 HD22 LEU A1071      -0.883  11.493  37.695  1.00  0.00           H
ATOM   2387 HD23 LEU A1071      -1.277   9.799  37.896  1.00  0.00           H
ATOM   2388  H   LEU A1071      -3.902  10.010  34.621  1.00  0.00           H
ATOM   2389  HA  LEU A1071      -3.274  11.326  37.117  1.00  0.00           H
ATOM   2390  HB3 LEU A1071      -1.518  12.455  35.573  1.00  0.00           H
ATOM   2391  HB2 LEU A1071      -2.152  11.473  34.283  1.00  0.00           H
ATOM   2392  HG  LEU A1071      -1.610   9.428  35.688  1.00  0.00           H
ATOM   2393 HD11 LEU A1071       0.304   9.276  34.517  1.00  0.00           H
ATOM   2394 HD12 LEU A1071       0.091  10.949  34.042  1.00  0.00           H
ATOM   2395  N   ILE A1072      -4.458  13.484  36.953  1.00 60.86           N
ANISOU 2395  N   ILE A1072     5448   3975  13702    295   1382   -941       N
ATOM   2396  CA  ILE A1072      -5.162  14.763  37.000  1.00 62.63           C
ANISOU 2396  CA  ILE A1072     5496   3808  14492    329   1566   -994       C
ATOM   2397  C   ILE A1072      -4.523  15.681  38.058  1.00 66.77           C
ANISOU 2397  C   ILE A1072     5992   4217  15162    212   1786  -1425       C
ATOM   2398  O   ILE A1072      -3.875  15.198  38.988  1.00 64.94           O
ANISOU 2398  O   ILE A1072     5862   4261  14551    111   1815  -1718       O
ATOM   2399  CB  ILE A1072      -6.673  14.575  37.338  1.00 65.60           C
ANISOU 2399  CB  ILE A1072     5769   4097  15059    439   1653   -958       C
ATOM   2400  CG1 ILE A1072      -6.963  13.900  38.702  1.00 64.94           C
ANISOU 2400  CG1 ILE A1072     5755   4263  14657    401   1778  -1292       C
ATOM   2401  CG2 ILE A1072      -7.414  13.855  36.197  1.00 63.61           C
ANISOU 2401  CG2 ILE A1072     5504   3913  14753    537   1432   -520       C
ATOM   2402  CD1 ILE A1072      -8.439  13.952  39.117  1.00 71.58           C
ANISOU 2402  CD1 ILE A1072     6460   4966  15771    481   1951  -1366       C
ATOM   2403  N   SER A1073      -4.726  16.997  37.891  1.00 66.99           N
ANISOU 2403  N   SER A1073     5867   3840  15747    220   1939  -1457       N
ATOM   2404  CA  SER A1073      -4.297  18.037  38.829  1.00 69.47           C
ANISOU 2404  CA  SER A1073     6128   3979  16287     96   2172  -1893       C
ATOM   2405  C   SER A1073      -5.192  18.109  40.081  1.00 74.87           C
ANISOU 2405  C   SER A1073     6740   4621  17087    104   2427  -2279       C
ATOM   2406  O   SER A1073      -6.258  17.492  40.120  1.00 73.54           O
ANISOU 2406  O   SER A1073     6532   4476  16936    225   2426  -2138       O
ATOM   2407  CB  SER A1073      -4.230  19.379  38.067  1.00 74.79           C
ANISOU 2407  CB  SER A1073     6659   4197  17561    103   2240  -1744       C
ATOM   2408  OG  SER A1073      -5.512  19.881  37.736  1.00 88.50           O
ANISOU 2408  OG  SER A1073     8229   5610  19785    259   2306  -1501       O
ATOM   2409  N   ASP A1074      -4.740  18.897  41.070  1.00 73.86           N
ANISOU 2409  N   ASP A1074     6585   4449  17029    -38   2649  -2778       N
ATOM   2410  CA  ASP A1074      -5.493  19.246  42.281  1.00 75.91           C
ANISOU 2410  CA  ASP A1074     6767   4691  17386    -58   2925  -3212       C
ATOM   2411  C   ASP A1074      -6.792  20.010  41.966  1.00 82.66           C
ANISOU 2411  C   ASP A1074     7424   5066  18920     89   3101  -3111       C
ATOM   2412  O   ASP A1074      -7.838  19.656  42.504  1.00 83.08           O
ANISOU 2412  O   ASP A1074     7414   5153  19000    172   3222  -3187       O
ATOM   2413  CB  ASP A1074      -4.667  20.001  43.360  1.00 80.21           C
ANISOU 2413  CB  ASP A1074     7314   5306  17855   -269   3119  -3791       C
ATOM   2414  CG  ASP A1074      -3.733  21.131  42.888  1.00 97.24           C
ANISOU 2414  CG  ASP A1074     9378   7045  20523   -356   3222  -3904       C
ATOM   2415  OD1 ASP A1074      -3.017  21.653  43.769  1.00102.67           O
ANISOU 2415  OD1 ASP A1074     9994   7622  21394   -502   3475  -4430       O
ATOM   2416  OD2 ASP A1074      -3.754  21.481  41.686  1.00103.66           O
ANISOU 2416  OD2 ASP A1074    10185   7654  21548   -291   3054  -3472       O
ATOM   2417  N   ALA A1075      -6.704  21.008  41.069  1.00 80.56           N
ANISOU 2417  N   ALA A1075     7047   4364  19198    130   3102  -2884       N
ATOM   2418  CA  ALA A1075      -7.828  21.812  40.587  1.00 83.10           C
ANISOU 2418  CA  ALA A1075     7154   4194  20227    288   3236  -2681       C
ATOM   2419  C   ALA A1075      -8.895  20.997  39.834  1.00 86.40           C
ANISOU 2419  C   ALA A1075     7543   4721  20565    471   3058  -2213       C
ATOM   2420  O   ALA A1075     -10.080  21.298  39.974  1.00 89.91           O
ANISOU 2420  O   ALA A1075     7815   4928  21419    601   3209  -2182       O
ATOM   2421  CB  ALA A1075      -7.285  22.945  39.702  1.00 85.37           C
ANISOU 2421  CB  ALA A1075     7354   4084  20998    287   3201  -2416       C
ATOM   2422  N   GLU A1076      -8.459  19.966  39.087  1.00 79.17           N
ANISOU 2422  N   GLU A1076     6783   4165  19133    473   2746  -1872       N
ATOM   2423  CA  GLU A1076      -9.336  19.003  38.423  1.00 76.90           C
ANISOU 2423  CA  GLU A1076     6491   4047  18679    607   2545  -1456       C
ATOM   2424  C   GLU A1076     -10.007  18.048  39.426  1.00 80.53           C
ANISOU 2424  C   GLU A1076     7003   4800  18795    612   2625  -1700       C
ATOM   2425  O   GLU A1076     -11.205  17.818  39.303  1.00 79.87           O
ANISOU 2425  O   GLU A1076     6799   4654  18893    736   2645  -1530       O
ATOM   2426  CB  GLU A1076      -8.553  18.268  37.310  1.00 74.61           C
ANISOU 2426  CB  GLU A1076     6352   4034  17962    585   2211  -1072       C
ATOM   2427  CG  GLU A1076      -9.313  17.156  36.547  1.00 76.94           C
ANISOU 2427  CG  GLU A1076     6641   4510  18082    697   1988   -655       C
ATOM   2428  CD  GLU A1076     -10.586  17.621  35.832  1.00 82.75           C
ANISOU 2428  CD  GLU A1076     7143   4954  19343    849   2004   -325       C
ATOM   2429  OE1 GLU A1076     -10.612  18.784  35.376  1.00 75.66           O
ANISOU 2429  OE1 GLU A1076     6092   3697  18959    891   2068   -166       O
ATOM   2430  OE2 GLU A1076     -11.514  16.787  35.742  1.00 66.68           O
ANISOU 2430  OE2 GLU A1076     5064   3054  17216    926   1949   -203       O
ATOM   2431  N   ALA A1077      -9.258  17.556  40.429  1.00 77.44           N
ANISOU 2431  N   ALA A1077     6770   4738  17914    474   2671  -2076       N
ATOM   2432  CA  ALA A1077      -9.778  16.722  41.518  1.00 76.75           C
ANISOU 2432  CA  ALA A1077     6736   4969  17458    457   2761  -2309       C
ATOM   2433  C   ALA A1077     -10.836  17.429  42.393  1.00 85.31           C
ANISOU 2433  C   ALA A1077     7631   5811  18971    508   3084  -2601       C
ATOM   2434  O   ALA A1077     -11.769  16.769  42.848  1.00 83.93           O
ANISOU 2434  O   ALA A1077     7416   5777  18698    570   3141  -2593       O
ATOM   2435  CB  ALA A1077      -8.601  16.204  42.359  1.00 76.21           C
ANISOU 2435  CB  ALA A1077     6837   5277  16842    290   2763  -2646       C
ATOM   2436  N   ASP A1078     -10.705  18.761  42.544  1.00 86.01           N
ANISOU 2436  N   ASP A1078     7594   5515  19571    482   3304  -2852       N
ATOM   2437  CA  ASP A1078     -11.674  19.665  43.176  1.00 90.15           C
ANISOU 2437  CA  ASP A1078     7918   5732  20602    530   3646  -3170       C
ATOM   2438  C   ASP A1078     -12.937  19.960  42.339  1.00 96.49           C
ANISOU 2438  C   ASP A1078     8510   6181  21972    738   3647  -2774       C
ATOM   2439  O   ASP A1078     -13.837  20.612  42.870  1.00 99.64           O
ANISOU 2439  O   ASP A1078     8722   6346  22791    814   3923  -2980       O
ATOM   2440  CG  ASP A1078      -9.919  20.805  44.714  1.00110.26           C
ANISOU 2440  CG  ASP A1078    10526   8316  23053    203   4018  -4168       C
ATOM   2441  OD1 ASP A1078     -10.008  19.836  45.498  1.00110.63           O
ANISOU 2441  OD1 ASP A1078    10618   8738  22679    174   4085  -4359       O
ATOM   2442  OD2 ASP A1078      -9.050  21.702  44.774  1.00118.27           O
ANISOU 2442  OD2 ASP A1078    11568   9228  24141     57   4071  -4432       O
ATOM   2443  CB  ASP A1078     -11.029  20.985  43.673  1.00 95.79           C
ANISOU 2443  CB  ASP A1078     8575   6140  21682    414   3879  -3591       C
ATOM   2444  N   VAL A1079     -13.008  19.488  41.081  1.00 91.38           N
ANISOU 2444  N   VAL A1079     7875   5512  21334    827   3345  -2213       N
ATOM   2445  CA  VAL A1079     -14.161  19.687  40.193  1.00 92.28           C
ANISOU 2445  CA  VAL A1079     7776   5360  21924   1016   3294  -1776       C
ATOM   2446  C   VAL A1079     -14.981  18.396  39.969  1.00 92.83           C
ANISOU 2446  C   VAL A1079     7887   5778  21604   1078   3081  -1472       C
ATOM   2447  O   VAL A1079     -16.100  18.500  39.467  1.00 93.73           O
ANISOU 2447  O   VAL A1079     7818   5751  22046   1222   3019  -1114       O
ATOM   2448  CB  VAL A1079     -13.718  20.319  38.827  1.00 96.73           C
ANISOU 2448  CB  VAL A1079     8268   5629  22858   1069   3129  -1344       C
ATOM   2449  CG1 VAL A1079     -13.626  19.385  37.597  1.00  0.00           C
ATOM   2450  CG2 VAL A1079     -14.600  21.529  38.475  1.00  0.00           C
ATOM   2451  N   ARG A1080     -14.441  17.219  40.340  1.00 85.62           N
ANISOU 2451  N   ARG A1080     7195   5312  20023    969   2977  -1610       N
ATOM   2452  CA  ARG A1080     -15.101  15.924  40.144  1.00 82.83           C
ANISOU 2452  CA  ARG A1080     6893   5273  19307   1006   2783  -1343       C
ATOM   2453  C   ARG A1080     -16.046  15.578  41.299  1.00 90.15           C
ANISOU 2453  C   ARG A1080     7741   6313  20196   1026   3003  -1590       C
ATOM   2454  O   ARG A1080     -15.684  15.738  42.464  1.00 92.28           O
ANISOU 2454  O   ARG A1080     8064   6690  20307    935   3234  -2041       O
ATOM   2455  CB  ARG A1080     -14.058  14.811  39.923  1.00 76.54           C
ANISOU 2455  CB  ARG A1080     6359   4867  17855    897   2529  -1268       C
ATOM   2456  CG  ARG A1080     -13.255  15.055  38.640  1.00 77.73           C
ANISOU 2456  CG  ARG A1080     6566   4936  18031    889   2293   -961       C
ATOM   2457  CD  ARG A1080     -12.348  13.901  38.217  1.00 63.90           C
ANISOU 2457  CD  ARG A1080     4997   3519  15763    847   1989   -700       C
ATOM   2458  NE  ARG A1080     -11.777  14.221  36.906  1.00 60.77           N
ANISOU 2458  NE  ARG A1080     4591   3017  15481    863   1784   -356       N
ATOM   2459  CZ  ARG A1080     -11.205  13.382  36.035  1.00 72.31           C
ANISOU 2459  CZ  ARG A1080     6195   4717  16563    822   1524   -126       C
ATOM   2460  NH1 ARG A1080     -11.050  12.079  36.301  1.00 59.50           N
ANISOU 2460  NH1 ARG A1080     4739   3422  14445    772   1432   -194       N
ATOM   2461  NH2 ARG A1080     -10.790  13.879  34.866  1.00 63.99           N
ANISOU 2461  NH2 ARG A1080     5108   3574  15632    832   1367    180       N
ATOM   2462  N   GLU A1081     -17.239  15.088  40.925  1.00 86.34           N
ANISOU 2462  N   GLU A1081     7120   5833  19851   1135   2930  -1290       N
ATOM   2463  CA  GLU A1081     -18.328  14.714  41.828  1.00 87.41           C
ANISOU 2463  CA  GLU A1081     7149   6072  19991   1166   3127  -1450       C
ATOM   2464  C   GLU A1081     -18.027  13.446  42.647  1.00 87.47           C
ANISOU 2464  C   GLU A1081     7369   6528  19340   1044   3094  -1609       C
ATOM   2465  O   GLU A1081     -18.402  13.392  43.818  1.00 88.83           O
ANISOU 2465  O   GLU A1081     7541   6825  19384    985   3352  -1991       O
ATOM   2466  CB  GLU A1081     -19.626  14.515  41.007  1.00 89.44           C
ANISOU 2466  CB  GLU A1081     7189   6228  20564   1303   3019  -1044       C
ATOM   2467  CG  GLU A1081     -20.029  15.687  40.083  1.00  0.00           C
ATOM   2468  CD  GLU A1081     -20.260  17.016  40.808  1.00  0.00           C
ATOM   2469  OE1 GLU A1081     -20.816  16.978  41.927  1.00  0.00           O
ATOM   2470  OE2 GLU A1081     -19.890  18.052  40.215  1.00  0.00           O
ATOM   2471  N   ASP A1082     -17.369  12.458  42.014  1.00 79.79           N
ANISOU 2471  N   ASP A1082     6564   5796  17957   1003   2788  -1317       N
ATOM   2472  CA  ASP A1082     -17.033  11.166  42.609  1.00 77.47           C
ANISOU 2472  CA  ASP A1082     6466   5900  17069    901   2727  -1387       C
ATOM   2473  C   ASP A1082     -15.549  11.206  43.008  1.00 80.82           C
ANISOU 2473  C   ASP A1082     7105   6498  17105    782   2699  -1611       C
ATOM   2474  O   ASP A1082     -14.685  11.348  42.141  1.00 77.96           O
ANISOU 2474  O   ASP A1082     6856   6121  16643    764   2479  -1437       O
ATOM   2475  OD1 ASP A1082     -18.070   7.756  41.621  1.00 74.68           O
ANISOU 2475  OD1 ASP A1082     6203   6067  16104    877   2354   -784       O
ATOM   2476  OD2 ASP A1082     -16.791   8.403  43.316  1.00 78.46           O
ANISOU 2476  OD2 ASP A1082     6923   6732  16156    757   2486  -1219       O
ATOM   2477  CB  ASP A1082     -17.354  10.013  41.624  1.00 76.06           C
ANISOU 2477  CB  ASP A1082     6343   5868  16690    917   2433   -983       C
ATOM   2478  CG  ASP A1082     -17.423   8.616  42.258  1.00 75.69           C
ANISOU 2478  CG  ASP A1082     6412   6155  16191    847   2425  -1002       C
ATOM   2479  N   ASP A1083     -15.308  11.084  44.322  1.00 79.14           N
ANISOU 2479  N   ASP A1083     6934   6483  16654    693   2924  -1994       N
ATOM   2480  CA  ASP A1083     -13.993  11.156  44.965  1.00 78.07           C
ANISOU 2480  CA  ASP A1083     6968   6567  16128    565   2925  -2247       C
ATOM   2481  C   ASP A1083     -13.561   9.811  45.584  1.00 77.59           C
ANISOU 2481  C   ASP A1083     7062   6953  15464    484   2859  -2232       C
ATOM   2482  O   ASP A1083     -12.491   9.754  46.193  1.00 78.68           O
ANISOU 2482  O   ASP A1083     7314   7339  15241    374   2877  -2446       O
ATOM   2483  CB  ASP A1083     -13.921  12.289  46.020  1.00 83.71           C
ANISOU 2483  CB  ASP A1083     7592   7174  17041    502   3233  -2729       C
ATOM   2484  CG  ASP A1083     -14.998  12.313  47.120  1.00104.78           C
ANISOU 2484  CG  ASP A1083    10154   9987  19673    477   3535  -3036       C
ATOM   2485  OD1 ASP A1083     -15.920  11.466  47.096  1.00107.80           O
ANISOU 2485  OD1 ASP A1083    10444  10380  20135    559   3556  -2842       O
ATOM   2486  OD2 ASP A1083     -14.866  13.195  47.997  1.00114.15           O
ANISOU 2486  OD2 ASP A1083    11326  11262  20782    369   3764  -3486       O
ATOM   2487  N   SER A1084     -14.376   8.754  45.413  1.00 69.39           N
ANISOU 2487  N   SER A1084     6017   6015  14333    534   2771  -1955       N
ATOM   2488  CA  SER A1084     -14.173   7.423  45.997  1.00 66.81           C
ANISOU 2488  CA  SER A1084     5812   6064  13510    475   2716  -1872       C
ATOM   2489  C   SER A1084     -12.999   6.626  45.388  1.00 66.42           C
ANISOU 2489  C   SER A1084     5955   6149  13133    450   2432  -1646       C
ATOM   2490  O   SER A1084     -12.738   5.517  45.852  1.00 64.84           O
ANISOU 2490  O   SER A1084     5856   6235  12546    410   2375  -1547       O
ATOM   2491  CB  SER A1084     -15.487   6.624  45.878  1.00 70.19           C
ANISOU 2491  CB  SER A1084     6145   6497  14026    531   2736  -1654       C
ATOM   2492  OG  SER A1084     -16.500   7.214  46.670  1.00 83.24           O
ANISOU 2492  OG  SER A1084     7603   8030  15996    565   3002  -1841       O
ATOM   2493  N   TYR A1085     -12.330   7.187  44.366  1.00 59.53           N
ANISOU 2493  N   TYR A1085     5120   5069  12430    478   2267  -1553       N
ATOM   2494  CA  TYR A1085     -11.245   6.564  43.608  1.00 55.22           C
ANISOU 2494  CA  TYR A1085     4735   4625  11620    463   2013  -1353       C
ATOM   2495  C   TYR A1085     -10.005   7.478  43.485  1.00 58.69           C
ANISOU 2495  C   TYR A1085     5235   5036  12029    408   1983  -1519       C
ATOM   2496  O   TYR A1085      -9.087   7.119  42.748  1.00 55.73           O
ANISOU 2496  O   TYR A1085     4961   4669  11545    411   1777  -1347       O
ATOM   2497  CD1 TYR A1085     -12.634   3.751  42.295  1.00 55.04           C
ANISOU 2497  CD1 TYR A1085     4770   4687  11455    544   1689   -681       C
ATOM   2498  CD2 TYR A1085     -14.263   5.562  42.206  1.00 57.18           C
ANISOU 2498  CD2 TYR A1085     4740   4569  12417    626   1899   -795       C
ATOM   2499  CE1 TYR A1085     -13.682   2.808  42.311  1.00 56.20           C
ANISOU 2499  CE1 TYR A1085     4865   4861  11627    555   1695   -524       C
ATOM   2500  CE2 TYR A1085     -15.310   4.621  42.231  1.00 58.51           C
ANISOU 2500  CE2 TYR A1085     4847   4790  12594    639   1896   -637       C
ATOM   2501  CZ  TYR A1085     -15.022   3.243  42.285  1.00 67.62           C
ANISOU 2501  CZ  TYR A1085     6130   6148  13413    595   1795   -507       C
ATOM   2502  OH  TYR A1085     -16.044   2.338  42.313  1.00 70.97           O
ANISOU 2502  OH  TYR A1085     6489   6607  13871    592   1805   -358       O
ATOM   2503  CB  TYR A1085     -11.787   6.148  42.223  1.00 53.89           C
ANISOU 2503  CB  TYR A1085     4552   4279  11644    541   1801  -1004       C
ATOM   2504  CG  TYR A1085     -12.919   5.131  42.240  1.00 54.61           C
ANISOU 2504  CG  TYR A1085     4596   4422  11733    571   1794   -826       C
ATOM   2505  N   LEU A1086      -9.971   8.618  44.202  1.00 56.93           N
ANISOU 2505  N   LEU A1086     4941   4782  11907    349   2199  -1872       N
ATOM   2506  CA  LEU A1086      -8.829   9.540  44.238  1.00 56.58           C
ANISOU 2506  CA  LEU A1086     4934   4698  11867    274   2192  -2064       C
ATOM   2507  C   LEU A1086      -7.727   9.017  45.175  1.00 61.10           C
ANISOU 2507  C   LEU A1086     5618   5657  11941    162   2174  -2229       C
ATOM   2508  O   LEU A1086      -8.019   8.728  46.334  1.00 62.62           O
ANISOU 2508  O   LEU A1086     5794   6113  11887    101   2325  -2426       O
ATOM   2509  CB  LEU A1086      -9.294  10.932  44.733  1.00 59.35           C
ANISOU 2509  CB  LEU A1086     5141   4781  12629    250   2436  -2390       C
ATOM   2510  CG  LEU A1086     -10.167  11.741  43.749  1.00 64.57           C
ANISOU 2510  CG  LEU A1086     5666   4999  13868    359   2444  -2223       C
ATOM   2511  CD1 LEU A1086     -10.750  12.993  44.433  1.00 67.62           C
ANISOU 2511  CD1 LEU A1086     5881   5136  14676    357   2752  -2564       C
ATOM   2512  CD2 LEU A1086      -9.433  12.111  42.445  1.00 64.42           C
ANISOU 2512  CD2 LEU A1086     5691   4805  13979    361   2260  -2039       C
ATOM   2513  N   PHE A1087      -6.483   8.960  44.671  1.00 56.47           N
ANISOU 2513  N   PHE A1087     5127   5121  11209    130   1997  -2147       N
ATOM   2514  CA  PHE A1087      -5.284   8.636  45.446  1.00 56.85           C
ANISOU 2514  CA  PHE A1087     5254   5521  10824     22   1961  -2295       C
ATOM   2515  C   PHE A1087      -4.295   9.796  45.252  1.00 64.27           C
ANISOU 2515  C   PHE A1087     6155   6321  11943    -73   2016  -2564       C
ATOM   2516  O   PHE A1087      -3.930  10.097  44.117  1.00 62.95           O
ANISOU 2516  O   PHE A1087     5985   5871  12061    -35   1918  -2421       O
ATOM   2517  CB  PHE A1087      -4.702   7.291  44.952  1.00 55.34           C
ANISOU 2517  CB  PHE A1087     5189   5514  10322     66   1714  -1972       C
ATOM   2518  CG  PHE A1087      -3.728   6.622  45.911  1.00 56.08           C
ANISOU 2518  CG  PHE A1087     5336   6046   9927    -11   1695  -2043       C
ATOM   2519  CD1 PHE A1087      -4.116   5.461  46.614  1.00 58.22           C
ANISOU 2519  CD1 PHE A1087     5644   6557   9921     31   1671  -1853       C
ATOM   2520  CD2 PHE A1087      -2.470   7.199  46.188  1.00 58.36           C
ANISOU 2520  CD2 PHE A1087     5618   6515  10043   -132   1705  -2288       C
ATOM   2521  CE1 PHE A1087      -3.271   4.910  47.568  1.00 59.80           C
ANISOU 2521  CE1 PHE A1087     5869   7178   9676    -33   1650  -1871       C
ATOM   2522  CE2 PHE A1087      -1.648   6.645  47.159  1.00 62.06           C
ANISOU 2522  CE2 PHE A1087     6107   7429  10045   -205   1676  -2332       C
ATOM   2523  CZ  PHE A1087      -2.052   5.511  47.850  1.00 59.84           C
ANISOU 2523  CZ  PHE A1087     5857   7390   9491   -149   1648  -2108       C
ATOM   2524  N   ASP A1088      -3.887  10.416  46.369  1.00 64.76           N
ANISOU 2524  N   ASP A1088     6174   6582  11851   -210   2183  -2958       N
ATOM   2525  CA  ASP A1088      -3.082  11.645  46.412  1.00 66.95           C
ANISOU 2525  CA  ASP A1088     6400   6723  12315   -329   2263  -3272       C
ATOM   2526  C   ASP A1088      -1.582  11.389  46.193  1.00 72.49           C
ANISOU 2526  C   ASP A1088     7179   7665  12699   -413   2080  -3233       C
ATOM   2527  O   ASP A1088      -1.047  10.394  46.683  1.00 70.30           O
ANISOU 2527  O   ASP A1088     6962   7806  11944   -442   1985  -3171       O
ATOM   2528  CB  ASP A1088      -3.301  12.443  47.724  1.00 72.09           C
ANISOU 2528  CB  ASP A1088     6950   7464  12977   -460   2545  -3773       C
ATOM   2529  CG  ASP A1088      -4.774  12.688  48.072  1.00 80.86           C
ANISOU 2529  CG  ASP A1088     7960   8342  14420   -375   2759  -3844       C
ATOM   2530  OD1 ASP A1088      -5.053  12.905  49.272  1.00 83.54           O
ANISOU 2530  OD1 ASP A1088     8233   8880  14627   -463   2981  -4197       O
ATOM   2531  OD2 ASP A1088      -5.588  12.717  47.125  1.00 81.65           O
ANISOU 2531  OD2 ASP A1088     8038   8096  14890   -224   2702  -3539       O
ATOM   2532  N   LEU A1089      -0.940  12.328  45.478  1.00 72.05           N
ANISOU 2532  N   LEU A1089     7108   7335  12933   -441   2028  -3229       N
ATOM   2533  CA  LEU A1089       0.486  12.337  45.154  1.00 72.44           C
ANISOU 2533  CA  LEU A1089     7203   7555  12766   -528   1872  -3211       C
ATOM   2534  C   LEU A1089       1.118  13.647  45.668  1.00 85.19           C
ANISOU 2534  C   LEU A1089     8724   9062  14583   -707   2036  -3651       C
ATOM   2535  O   LEU A1089       1.655  14.431  44.883  1.00 85.20           O
ANISOU 2535  O   LEU A1089     8680   8687  15004   -718   2056  -3639       O
ATOM   2536  CB  LEU A1089       0.693  12.163  43.625  1.00 69.15           C
ANISOU 2536  CB  LEU A1089     6843   6921  12510   -420   1669  -2805       C
ATOM   2537  CG  LEU A1089      -0.025  10.980  42.932  1.00 69.37           C
ANISOU 2537  CG  LEU A1089     6945   6923  12489   -246   1523  -2386       C
ATOM   2538  CD1 LEU A1089       0.250  11.007  41.410  1.00 66.61           C
ANISOU 2538  CD1 LEU A1089     6611   6309  12388   -176   1382  -2082       C
ATOM   2539  CD2 LEU A1089       0.283   9.607  43.570  1.00 69.37           C
ANISOU 2539  CD2 LEU A1089     7037   7331  11991   -222   1387  -2243       C
ATOM   2540  N   ASP A1090       1.033  13.866  46.989  1.00 88.56           N
ANISOU 2540  N   ASP A1090     9109   9819  14720   -858   2165  -4044       N
ATOM   2541  CA  ASP A1090       1.584  15.026  47.698  1.00 93.61           C
ANISOU 2541  CA  ASP A1090     9653  10415  15499  -1063   2335  -4539       C
ATOM   2542  C   ASP A1090       3.112  14.911  47.854  1.00101.44           C
ANISOU 2542  C   ASP A1090    10659  11779  16106  -1214   2180  -4608       C
ATOM   2543  O   ASP A1090       3.585  13.937  48.437  1.00 99.62           O
ANISOU 2543  O   ASP A1090    10473  12029  15348  -1216   2049  -4493       O
ATOM   2544  CB  ASP A1090       0.923  15.287  49.084  1.00 98.55           C
ANISOU 2544  CB  ASP A1090    10204  11208  16031  -1159   2589  -4977       C
ATOM   2545  CG  ASP A1090       0.691  14.085  50.022  1.00  0.00           C
ATOM   2546  OD1 ASP A1090       0.810  12.920  49.578  1.00  0.00           O
ATOM   2547  OD2 ASP A1090       0.355  14.367  51.192  1.00  0.00           O
ATOM   2548  N   ASN A1091       3.854  15.914  47.358  1.00102.39           N
ANISOU 2548  N   ASN A1091    10728  11665  16509  -1328   2185  -4748       N
ATOM   2549  CA  ASN A1091       5.307  16.017  47.536  1.00103.75           C
ANISOU 2549  CA  ASN A1091    10886  12152  16384  -1486   2046  -4830       C
ATOM   2550  C   ASN A1091       5.661  16.767  48.841  1.00114.47           C
ANISOU 2550  C   ASN A1091    12135  13749  17610  -1756   2214  -5433       C
ATOM   2551  O   ASN A1091       4.770  17.290  49.513  1.00116.84           O
ANISOU 2551  O   ASN A1091    12381  13958  18055  -1810   2449  -5786       O
ATOM   2552  CB  ASN A1091       5.933  16.700  46.292  1.00102.51           C
ANISOU 2552  CB  ASN A1091    10728  11637  16582  -1466   1945  -4605       C
ATOM   2553  CG  ASN A1091       7.339  16.173  45.976  1.00  0.00           C
ATOM   2554  OD1 ASN A1091       8.329  16.688  46.490  1.00  0.00           O
ATOM   2555  ND2 ASN A1091       7.437  15.136  45.145  1.00  0.00           N
ATOM   2556  H   ASN A1091       3.403  16.692  46.898  1.00  0.00           H
ATOM   2557  HA  ASN A1091       5.759  15.031  47.670  1.00  0.00           H
ATOM   2558  HB2 ASN A1091       5.322  16.484  45.414  1.00  0.00           H
ATOM   2559  HB3 ASN A1091       5.934  17.788  46.384  1.00  0.00           H
ATOM   2560 HD21 ASN A1091       8.346  14.760  44.919  1.00  0.00           H
ATOM   2561 HD22 ASN A1091       6.619  14.737  44.708  1.00  0.00           H
ATOM   2562  N   LYS A1092       6.967  16.797  49.165  1.00113.27           N
ANISOU 2562  N   LYS A1092    11939  13926  17173  -1932   2096  -5562       N
ATOM   2563  CA  LYS A1092       7.590  17.454  50.320  1.00118.06           C
ANISOU 2563  CA  LYS A1092    12431  14848  17579  -2222   2213  -6134       C
ATOM   2564  C   LYS A1092       7.169  18.926  50.502  1.00126.84           C
ANISOU 2564  C   LYS A1092    13454  15494  19247  -2358   2511  -6632       C
ATOM   2565  O   LYS A1092       6.750  19.304  51.596  1.00129.11           O
ANISOU 2565  O   LYS A1092    13699  15862  19496  -2426   2724  -7009       O
ATOM   2566  CB  LYS A1092       9.126  17.316  50.172  1.00120.93           C
ANISOU 2566  CB  LYS A1092    12743  15509  17694  -2374   2022  -6127       C
ATOM   2567  CG  LYS A1092       9.976  17.989  51.270  1.00  0.00           C
ATOM   2568  CD  LYS A1092      11.467  18.039  50.909  1.00  0.00           C
ATOM   2569  CE  LYS A1092      12.280  18.865  51.914  1.00  0.00           C
ATOM   2570  NZ  LYS A1092      13.685  18.988  51.493  1.00  0.00           N
ATOM   2571  H   LYS A1092       7.620  16.356  48.532  1.00  0.00           H
ATOM   2572  HA  LYS A1092       7.277  16.905  51.210  1.00  0.00           H
ATOM   2573  HB2 LYS A1092       9.393  16.260  50.119  1.00  0.00           H
ATOM   2574  HB3 LYS A1092       9.414  17.742  49.209  1.00  0.00           H
ATOM   2575  HG2 LYS A1092       9.643  19.011  51.451  1.00  0.00           H
ATOM   2576  HG3 LYS A1092       9.840  17.458  52.213  1.00  0.00           H
ATOM   2577  HD2 LYS A1092      11.862  17.024  50.858  1.00  0.00           H
ATOM   2578  HD3 LYS A1092      11.584  18.465  49.911  1.00  0.00           H
ATOM   2579  HE2 LYS A1092      11.862  19.868  52.003  1.00  0.00           H
ATOM   2580  HE3 LYS A1092      12.240  18.408  52.903  1.00  0.00           H
ATOM   2581  HZ2 LYS A1092      14.101  18.070  51.420  1.00  0.00           H
ATOM   2582  HZ3 LYS A1092      13.723  19.450  50.595  1.00  0.00           H
ATOM   2583  HZ1 LYS A1092      14.193  19.537  52.173  1.00  0.00           H
ATOM   2584  N   ASP A1093       7.307  19.714  49.426  1.00124.31           N
ANISOU 2584  N   ASP A1093    13099  14674  19459  -2389   2538  -6612       N
ATOM   2585  CA  ASP A1093       7.067  21.156  49.404  1.00127.65           C
ANISOU 2585  CA  ASP A1093    13426  14551  20523  -2496   2817  -7010       C
ATOM   2586  C   ASP A1093       6.871  21.596  47.944  1.00129.01           C
ANISOU 2586  C   ASP A1093    13625  14094  21298  -2313   2782  -6565       C
ATOM   2587  O   ASP A1093       7.660  22.386  47.424  1.00129.83           O
ANISOU 2587  O   ASP A1093    13677  13950  21702  -2416   2757  -6554       O
ATOM   2588  CB  ASP A1093       8.119  22.015  50.176  1.00133.75           C
ANISOU 2588  CB  ASP A1093    14076  15466  21276  -2835   2902  -7575       C
ATOM   2589  CG  ASP A1093       9.615  21.704  49.968  1.00  0.00           C
ATOM   2590  OD1 ASP A1093       9.955  20.777  49.200  1.00  0.00           O
ATOM   2591  OD2 ASP A1093      10.416  22.423  50.604  1.00  0.00           O
ATOM   2592  H   ASP A1093       7.681  19.322  48.573  1.00  0.00           H
ATOM   2593  HA  ASP A1093       6.104  21.326  49.890  1.00  0.00           H
ATOM   2594  HB3 ASP A1093       7.961  23.069  49.943  1.00  0.00           H
ATOM   2595  HB2 ASP A1093       7.919  21.897  51.242  1.00  0.00           H
ATOM   2596  N   GLY A1094       5.838  21.041  47.290  1.00121.68           N
ANISOU 2596  N   GLY A1094    12768  12956  20509  -2049   2766  -6175       N
ATOM   2597  CA  GLY A1094       5.593  21.291  45.874  1.00118.72           C
ANISOU 2597  CA  GLY A1094    12412  12061  20635  -1859   2712  -5699       C
ATOM   2598  C   GLY A1094       4.149  20.951  45.499  1.00118.71           C
ANISOU 2598  C   GLY A1094    12433  11769  20900  -1614   2780  -5433       C
ATOM   2599  O   GLY A1094       3.258  20.876  46.347  1.00119.91           O
ANISOU 2599  O   GLY A1094    12561  11981  21020  -1600   2954  -5703       O
ATOM   2600  H   GLY A1094       5.208  20.412  47.768  1.00  0.00           H
ATOM   2601  HA3 GLY A1094       6.285  20.689  45.282  1.00  0.00           H
ATOM   2602  HA2 GLY A1094       5.771  22.339  45.626  1.00  0.00           H
ATOM   2603  N   GLU A1095       3.953  20.791  44.181  1.00109.86           N
ANISOU 2603  N   GLU A1095    11349  10357  20037  -1428   2640  -4890       N
ATOM   2604  CA  GLU A1095       2.696  20.535  43.473  1.00106.48           C
ANISOU 2604  CA  GLU A1095    10925   9625  19909  -1188   2652  -4525       C
ATOM   2605  C   GLU A1095       1.963  19.267  43.951  1.00103.35           C
ANISOU 2605  C   GLU A1095    10612   9581  19076  -1057   2594  -4429       C
ATOM   2606  O   GLU A1095       2.610  18.300  44.360  1.00102.56           O
ANISOU 2606  O   GLU A1095    10589   9988  18389  -1119   2489  -4514       O
ATOM   2607  CB  GLU A1095       3.021  20.426  41.967  1.00105.28           C
ANISOU 2607  CB  GLU A1095    10803   9267  19932  -1057   2448  -3948       C
ATOM   2608  CG  GLU A1095       3.629  21.710  41.361  1.00  0.00           C
ATOM   2609  CD  GLU A1095       4.178  21.500  39.948  1.00  0.00           C
ATOM   2610  OE1 GLU A1095       3.436  20.958  39.099  1.00  0.00           O
ATOM   2611  OE2 GLU A1095       5.352  21.869  39.736  1.00  0.00           O
ATOM   2612  N   VAL A1096       0.625  19.303  43.859  1.00 94.74           N
ANISOU 2612  N   VAL A1096     9487   8209  18301   -877   2667  -4232       N
ATOM   2613  CA  VAL A1096      -0.259  18.204  44.238  1.00 90.49           C
ANISOU 2613  CA  VAL A1096     9004   7918  17458   -747   2637  -4112       C
ATOM   2614  C   VAL A1096      -1.001  17.704  42.986  1.00 86.11           C
ANISOU 2614  C   VAL A1096     8485   7197  17038   -535   2457  -3541       C
ATOM   2615  O   VAL A1096      -1.608  18.495  42.264  1.00 87.22           O
ANISOU 2615  O   VAL A1096     8530   6892  17719   -445   2510  -3353       O
ATOM   2616  CB  VAL A1096      -1.298  18.650  45.306  1.00 97.59           C
ANISOU 2616  CB  VAL A1096     9800   8700  18578   -761   2935  -4514       C
ATOM   2617  CG1 VAL A1096      -2.336  17.566  45.665  1.00  0.00           C
ATOM   2618  CG2 VAL A1096      -0.604  19.127  46.596  1.00  0.00           C
ATOM   2619  N   TYR A1097      -0.931  16.382  42.778  1.00 74.11           N
ANISOU 2619  N   TYR A1097     7090   6043  15024   -466   2237  -3259       N
ATOM   2620  CA  TYR A1097      -1.607  15.644  41.713  1.00 68.59           C
ANISOU 2620  CA  TYR A1097     6440   5288  14332   -292   2042  -2751       C
ATOM   2621  C   TYR A1097      -2.344  14.449  42.330  1.00 69.91           C
ANISOU 2621  C   TYR A1097     6677   5755  14129   -206   1993  -2662       C
ATOM   2622  O   TYR A1097      -2.061  14.077  43.469  1.00 69.49           O
ANISOU 2622  O   TYR A1097     6674   6060  13669   -286   2027  -2893       O
ATOM   2623  CB  TYR A1097      -0.563  15.190  40.668  1.00 65.20           C
ANISOU 2623  CB  TYR A1097     6094   4968  13709   -304   1806  -2463       C
ATOM   2624  CG  TYR A1097       0.025  16.334  39.863  1.00 64.78           C
ANISOU 2624  CG  TYR A1097     5963   4569  14081   -352   1823  -2390       C
ATOM   2625  CD1 TYR A1097      -0.676  16.835  38.749  1.00 65.56           C
ANISOU 2625  CD1 TYR A1097     5998   4346  14564   -233   1769  -2011       C
ATOM   2626  CD2 TYR A1097       1.250  16.925  40.238  1.00 65.99           C
ANISOU 2626  CD2 TYR A1097     6098   4750  14226   -523   1875  -2661       C
ATOM   2627  CE1 TYR A1097      -0.173  17.931  38.024  1.00 65.82           C
ANISOU 2627  CE1 TYR A1097     5954   4082  14974   -276   1776  -1880       C
ATOM   2628  CE2 TYR A1097       1.755  18.019  39.510  1.00 67.94           C
ANISOU 2628  CE2 TYR A1097     6267   4672  14874   -575   1893  -2564       C
ATOM   2629  CZ  TYR A1097       1.043  18.526  38.406  1.00 71.29           C
ANISOU 2629  CZ  TYR A1097     6631   4765  15691   -447   1849  -2160       C
ATOM   2630  OH  TYR A1097       1.519  19.595  37.706  1.00 67.41           O
ANISOU 2630  OH  TYR A1097     6051   3955  15606   -497   1870  -2015       O
ATOM   2631  N   CYS A1098      -3.286  13.875  41.568  1.00 64.40           N
ANISOU 2631  N   CYS A1098     5968   4918  13582    -54   1914  -2318       N
ATOM   2632  CA  CYS A1098      -4.076  12.715  41.979  1.00 62.89           C
ANISOU 2632  CA  CYS A1098     5822   4944  13128     28   1881  -2209       C
ATOM   2633  C   CYS A1098      -4.134  11.695  40.833  1.00 63.06           C
ANISOU 2633  C   CYS A1098     5931   5051  12978    127   1634  -1782       C
ATOM   2634  O   CYS A1098      -4.136  12.076  39.662  1.00 61.93           O
ANISOU 2634  O   CYS A1098     5776   4729  13025    169   1506  -1521       O
ATOM   2635  CB  CYS A1098      -5.514  13.101  42.392  1.00 65.32           C
ANISOU 2635  CB  CYS A1098     5999   5013  13807    101   2077  -2289       C
ATOM   2636  SG  CYS A1098      -5.546  14.055  43.935  1.00 72.69           S
ANISOU 2636  SG  CYS A1098     6863   6059  14696    -13   2392  -2848       S
ATOM   2637  N   ILE A1099      -4.243  10.414  41.217  1.00 57.36           N
ANISOU 2637  N   ILE A1099     5283   4602  11908    160   1581  -1716       N
ATOM   2638  CA  ILE A1099      -4.591   9.303  40.337  1.00 53.80           C
ANISOU 2638  CA  ILE A1099     4903   4227  11312    251   1389  -1367       C
ATOM   2639  C   ILE A1099      -6.071   8.980  40.611  1.00 55.79           C
ANISOU 2639  C   ILE A1099     5074   4388  11737    326   1485  -1321       C
ATOM   2640  O   ILE A1099      -6.388   8.508  41.703  1.00 56.14           O
ANISOU 2640  O   ILE A1099     5111   4595  11624    301   1622  -1504       O
ATOM   2641  CG2 ILE A1099      -4.141   6.841  39.722  1.00 53.54           C
ANISOU 2641  CG2 ILE A1099     5064   4565  10716    321   1091   -982       C
ATOM   2642  CD1 ILE A1099      -1.332   7.145  40.996  1.00 56.63           C
ANISOU 2642  CD1 ILE A1099     5555   5419  10542    139   1082  -1342       C
ATOM   2643  CB  ILE A1099      -3.744   8.024  40.633  1.00 54.97           C
ANISOU 2643  CB  ILE A1099     5187   4730  10968    231   1261  -1309       C
ATOM   2644  CG1 ILE A1099      -2.228   8.293  40.505  1.00 54.67           C
ANISOU 2644  CG1 ILE A1099     5205   4809  10756    155   1179  -1371       C
ATOM   2645  N   ASP A1100      -6.945   9.253  39.628  1.00 49.75           N
ANISOU 2645  N   ASP A1100     4227   3381  11293    410   1419  -1075       N
ATOM   2646  CA  ASP A1100      -8.376   8.964  39.706  1.00 49.35           C
ANISOU 2646  CA  ASP A1100     4079   3248  11423    482   1487   -996       C
ATOM   2647  C   ASP A1100      -8.641   7.646  38.961  1.00 48.71           C
ANISOU 2647  C   ASP A1100     4069   3299  11139    524   1287   -703       C
ATOM   2648  O   ASP A1100      -8.573   7.620  37.732  1.00 44.92           O
ANISOU 2648  O   ASP A1100     3604   2764  10701    547   1105   -463       O
ATOM   2649  CB  ASP A1100      -9.228  10.126  39.138  1.00 53.38           C
ANISOU 2649  CB  ASP A1100     4408   3404  12469    548   1569   -930       C
ATOM   2650  CG  ASP A1100     -10.743   9.969  39.354  1.00 62.23           C
ANISOU 2650  CG  ASP A1100     5392   4438  13814    623   1674   -888       C
ATOM   2651  OD1 ASP A1100     -11.144   9.104  40.164  1.00 64.17           O
ANISOU 2651  OD1 ASP A1100     5681   4892  13808    607   1731   -971       O
ATOM   2652  OD2 ASP A1100     -11.483  10.754  38.723  1.00 63.37           O
ANISOU 2652  OD2 ASP A1100     5371   4310  14398    698   1703   -752       O
ATOM   2653  N   ALA A1101      -8.954   6.583  39.718  1.00 46.09           N
ANISOU 2653  N   ALA A1101     3777   3154  10581    522   1327   -730       N
ATOM   2654  CA  ALA A1101      -9.267   5.259  39.174  1.00 44.87           C
ANISOU 2654  CA  ALA A1101     3687   3109  10255    547   1165   -492       C
ATOM   2655  C   ALA A1101     -10.739   5.083  38.733  1.00 53.50           C
ANISOU 2655  C   ALA A1101     4647   4090  11592    597   1198   -368       C
ATOM   2656  O   ALA A1101     -11.114   3.963  38.384  1.00 53.77           O
ANISOU 2656  O   ALA A1101     4711   4232  11487    596   1148   -258       O
ATOM   2657  CB  ALA A1101      -8.835   4.177  40.172  1.00 44.01           C
ANISOU 2657  CB  ALA A1101     3710   3274   9739    509   1166   -548       C
ATOM   2658  N   ARG A1102     -11.551   6.159  38.771  1.00 52.48           N
ANISOU 2658  N   ARG A1102     4353   3731  11854    641   1287   -377       N
ATOM   2659  CA  ARG A1102     -12.989   6.137  38.487  1.00 54.19           C
ANISOU 2659  CA  ARG A1102     4409   3839  12343    695   1319   -251       C
ATOM   2660  C   ARG A1102     -13.338   5.753  37.038  1.00 60.39           C
ANISOU 2660  C   ARG A1102     5149   4576  13221    720   1080     66       C
ATOM   2661  O   ARG A1102     -14.054   4.773  36.844  1.00 59.87           O
ANISOU 2661  O   ARG A1102     5040   4571  13135    719   1011    200       O
ATOM   2662  NH2 ARG A1102     -19.164   6.282  37.284  1.00 61.16           N
ANISOU 2662  NH2 ARG A1102     4357   4266  14615    941   1325    475       N
ATOM   2663  CB  ARG A1102     -13.637   7.478  38.909  1.00 52.81           C
ANISOU 2663  CB  ARG A1102     4049   3436  12578    744   1541   -402       C
ATOM   2664  CG  ARG A1102     -15.133   7.636  38.570  1.00 54.68           C
ANISOU 2664  CG  ARG A1102     4066   3509  13201    824   1571   -238       C
ATOM   2665  CD  ARG A1102     -16.031   6.583  39.234  1.00 66.10           C
ANISOU 2665  CD  ARG A1102     5485   5106  14524    813   1600   -198       C
ATOM   2666  NE  ARG A1102     -17.415   6.659  38.753  1.00 75.30           N
ANISOU 2666  NE  ARG A1102     6427   6136  16049    881   1576      5       N
ATOM   2667  CZ  ARG A1102     -17.875   6.126  37.607  1.00 77.55           C
ANISOU 2667  CZ  ARG A1102     6664   6441  16360    883   1339    299       C
ATOM   2668  NH1 ARG A1102     -17.071   5.437  36.782  1.00 60.80           N
ANISOU 2668  NH1 ARG A1102     4712   4455  13934    824   1119    408       N
ATOM   2669  N   TYR A1103     -12.874   6.556  36.069  1.00 57.75           N
ANISOU 2669  N   TYR A1103     4810   4149  12984    729    959    185       N
ATOM   2670  CA  TYR A1103     -13.218   6.406  34.650  1.00 56.96           C
ANISOU 2670  CA  TYR A1103     4645   4046  12951    740    735    486       C
ATOM   2671  C   TYR A1103     -12.218   5.512  33.903  1.00 55.46           C
ANISOU 2671  C   TYR A1103     4632   4054  12387    678    543    555       C
ATOM   2672  O   TYR A1103     -12.618   4.807  32.977  1.00 53.86           O
ANISOU 2672  O   TYR A1103     4414   3947  12102    654    379    722       O
ATOM   2673  CB  TYR A1103     -13.302   7.799  33.997  1.00 60.12           C
ANISOU 2673  CB  TYR A1103     4894   4236  13713    791    720    637       C
ATOM   2674  CG  TYR A1103     -14.281   8.734  34.687  1.00 63.84           C
ANISOU 2674  CG  TYR A1103     5163   4474  14619    869    927    571       C
ATOM   2675  CD1 TYR A1103     -15.669   8.505  34.585  1.00 66.74           C
ANISOU 2675  CD1 TYR A1103     5360   4819  15178    915    936    688       C
ATOM   2676  CD2 TYR A1103     -13.805   9.808  35.467  1.00 65.57           C
ANISOU 2676  CD2 TYR A1103     5354   4497  15063    887   1132    359       C
ATOM   2677  CE1 TYR A1103     -16.575   9.343  35.264  1.00 70.93           C
ANISOU 2677  CE1 TYR A1103     5693   5137  16118    996   1151    607       C
ATOM   2678  CE2 TYR A1103     -14.710  10.647  36.145  1.00 68.60           C
ANISOU 2678  CE2 TYR A1103     5547   4651  15865    960   1354    253       C
ATOM   2679  CZ  TYR A1103     -16.096  10.412  36.046  1.00 79.21           C
ANISOU 2679  CZ  TYR A1103     6718   5974  17403   1023   1366    387       C
ATOM   2680  OH  TYR A1103     -16.976  11.216  36.710  1.00 81.05           O
ANISOU 2680  OH  TYR A1103     6744   5974  18076   1106   1601    282       O
ATOM   2681  H   TYR A1103     -12.307   7.356  36.311  1.00  0.00           H
ATOM   2682  HA  TYR A1103     -14.200   5.937  34.562  1.00  0.00           H
ATOM   2683  HB2 TYR A1103     -13.597   7.705  32.951  1.00  0.00           H
ATOM   2684  HB3 TYR A1103     -12.315   8.267  33.988  1.00  0.00           H
ATOM   2685  HD1 TYR A1103     -16.042   7.680  33.996  1.00  0.00           H
ATOM   2686  HD2 TYR A1103     -12.743   9.984  35.559  1.00  0.00           H
ATOM   2687  HE1 TYR A1103     -17.637   9.159  35.190  1.00  0.00           H
ATOM   2688  HE2 TYR A1103     -14.334  11.462  36.745  1.00  0.00           H
ATOM   2689  HH  TYR A1103     -16.544  11.912  37.211  1.00  0.00           H
ATOM   2690  N   TYR A1104     -10.951   5.546  34.337  1.00 50.00           N
ANISOU 2690  N   TYR A1104     4095   3428  11474    647    573    405       N
ATOM   2691  CA  TYR A1104      -9.861   4.710  33.851  1.00 45.95           C
ANISOU 2691  CA  TYR A1104     3754   3092  10612    599    433    422       C
ATOM   2692  C   TYR A1104      -9.119   4.196  35.086  1.00 48.11           C
ANISOU 2692  C   TYR A1104     4164   3485  10631    578    550    200       C
ATOM   2693  O   TYR A1104      -8.762   5.021  35.924  1.00 47.39           O
ANISOU 2693  O   TYR A1104     4064   3351  10593    574    699     19       O
ATOM   2694  CE2 TYR A1104     -10.561   8.119  30.671  1.00 51.91           C
ANISOU 2694  CE2 TYR A1104     4049   3443  12232    678    191   1137       C
ATOM   2695  CZ  TYR A1104     -10.630   7.407  29.457  1.00 58.01           C
ANISOU 2695  CZ  TYR A1104     4839   4422  12781    634    -28   1342       C
ATOM   2696  OH  TYR A1104     -11.169   7.999  28.352  1.00 58.30           O
ANISOU 2696  OH  TYR A1104     4709   4464  12979    644   -169   1663       O
ATOM   2697  CB  TYR A1104      -8.904   5.541  32.969  1.00 44.87           C
ANISOU 2697  CB  TYR A1104     3629   2918  10500    587    353    497       C
ATOM   2698  CG  TYR A1104      -9.519   6.189  31.744  1.00 47.45           C
ANISOU 2698  CG  TYR A1104     3810   3162  11056    604    228    765       C
ATOM   2699  CD1 TYR A1104      -9.583   5.480  30.527  1.00 49.01           C
ANISOU 2699  CD1 TYR A1104     4028   3516  11079    568     25    952       C
ATOM   2700  CD2 TYR A1104     -10.005   7.511  31.811  1.00 50.23           C
ANISOU 2700  CD2 TYR A1104     3992   3290  11803    654    316    835       C
ATOM   2701  CE1 TYR A1104     -10.141   6.087  29.385  1.00 52.69           C
ANISOU 2701  CE1 TYR A1104     4341   3964  11716    574   -104   1224       C
ATOM   2702  H   TYR A1104     -10.713   6.149  35.112  1.00  0.00           H
ATOM   2703  HA  TYR A1104     -10.248   3.870  33.278  1.00  0.00           H
ATOM   2704  HB3 TYR A1104      -8.095   4.904  32.619  1.00  0.00           H
ATOM   2705  HB2 TYR A1104      -8.427   6.324  33.561  1.00  0.00           H
ATOM   2706  HD1 TYR A1104      -9.204   4.470  30.467  1.00  0.00           H
ATOM   2707  HD2 TYR A1104      -9.952   8.061  32.739  1.00  0.00           H
ATOM   2708  HE1 TYR A1104     -10.188   5.538  28.457  1.00  0.00           H
ATOM   2709  HE2 TYR A1104     -10.932   9.132  30.730  1.00  0.00           H
ATOM   2710  HH  TYR A1104     -11.163   7.432  27.578  1.00  0.00           H
ATOM   2711  N   GLY A1105      -8.882   2.880  35.182  1.00 43.54           N
ANISOU 2711  N   GLY A1105     3696   3059   9790    559    487    216       N
ATOM   2712  CA  GLY A1105      -8.144   2.290  36.301  1.00 41.71           C
ANISOU 2712  CA  GLY A1105     3578   2970   9301    546    576     71       C
ATOM   2713  C   GLY A1105      -7.906   0.799  36.050  1.00 43.35           C
ANISOU 2713  C   GLY A1105     3894   3301   9275    539    484    148       C
ATOM   2714  O   GLY A1105      -8.341   0.264  35.034  1.00 44.02           O
ANISOU 2714  O   GLY A1105     3974   3361   9390    529    355    274       O
ATOM   2715  H   GLY A1105      -9.197   2.249  34.456  1.00  0.00           H
ATOM   2716  HA3 GLY A1105      -8.696   2.427  37.232  1.00  0.00           H
ATOM   2717  HA2 GLY A1105      -7.177   2.778  36.401  1.00  0.00           H
ATOM   2718  N   ASN A1106      -7.211   0.127  36.984  1.00 37.19           N
ANISOU 2718  N   ASN A1106     3201   2659   8270    538    551     72       N
ATOM   2719  CA  ASN A1106      -6.955  -1.320  36.945  1.00 35.16           C
ANISOU 2719  CA  ASN A1106     3033   2480   7845    544    487    158       C
ATOM   2720  C   ASN A1106      -7.739  -2.053  38.057  1.00 39.78           C
ANISOU 2720  C   ASN A1106     3602   3116   8395    545    611    170       C
ATOM   2721  O   ASN A1106      -8.696  -1.499  38.600  1.00 41.26           O
ANISOU 2721  O   ASN A1106     3696   3265   8716    537    725    123       O
ATOM   2722  CB  ASN A1106      -5.424  -1.612  36.935  1.00 34.09           C
ANISOU 2722  CB  ASN A1106     3002   2469   7482    556    434    132       C
ATOM   2723  CG  ASN A1106      -4.672  -1.451  38.258  1.00 50.33           C
ANISOU 2723  CG  ASN A1106     5075   4682   9366    556    545     32       C
ATOM   2724  OD1 ASN A1106      -5.065  -0.658  39.107  1.00 45.41           O
ANISOU 2724  OD1 ASN A1106     4389   4083   8780    538    677    -55       O
ATOM   2725  ND2 ASN A1106      -3.565  -2.176  38.418  1.00 35.15           N
ANISOU 2725  ND2 ASN A1106     3223   2891   7240    572    497     38       N
ATOM   2726  HA  ASN A1106      -7.356  -1.769  36.035  1.00  0.00           H
ATOM   2727  HB2 ASN A1106      -4.925  -0.971  36.215  1.00  0.00           H
ATOM   2728  HB3 ASN A1106      -5.256  -2.629  36.584  1.00  0.00           H
ATOM   2729 HD21 ASN A1106      -3.011  -2.056  39.256  1.00  0.00           H
ATOM   2730 HD22 ASN A1106      -3.248  -2.806  37.694  1.00  0.00           H
ATOM   2731  H   ASN A1106      -6.865   0.616  37.798  1.00  0.00           H
ATOM   2732  N   ILE A1107      -7.311  -3.290  38.374  1.00 35.95           N
ANISOU 2732  N   ILE A1107     3196   2717   7745    559    601    241       N
ATOM   2733  CA  ILE A1107      -7.825  -4.145  39.450  1.00 37.46           C
ANISOU 2733  CA  ILE A1107     3376   2975   7882    559    713    305       C
ATOM   2734  C   ILE A1107      -7.807  -3.498  40.857  1.00 46.03           C
ANISOU 2734  C   ILE A1107     4417   4223   8848    546    871    200       C
ATOM   2735  O   ILE A1107      -8.688  -3.798  41.661  1.00 48.34           O
ANISOU 2735  O   ILE A1107     4648   4553   9167    529    995    225       O
ATOM   2736  CB  ILE A1107      -7.039  -5.497  39.497  1.00 39.62           C
ANISOU 2736  CB  ILE A1107     3741   3294   8019    589    662    428       C
ATOM   2737  CG1 ILE A1107      -7.594  -6.536  40.506  1.00 40.83           C
ANISOU 2737  CG1 ILE A1107     3874   3496   8144    589    774    559       C
ATOM   2738  CG2 ILE A1107      -5.521  -5.317  39.734  1.00 38.47           C
ANISOU 2738  CG2 ILE A1107     3662   3295   7661    623    621    392       C
ATOM   2739  CD1 ILE A1107      -9.086  -6.862  40.327  1.00 38.90           C
ANISOU 2739  CD1 ILE A1107     3541   3119   8122    543    836    602       C
ATOM   2740  HB  ILE A1107      -7.146  -5.948  38.509  1.00  0.00           H
ATOM   2741 HG12 ILE A1107      -7.415  -6.203  41.528  1.00  0.00           H
ATOM   2742 HG13 ILE A1107      -7.027  -7.463  40.414  1.00  0.00           H
ATOM   2743 HG21 ILE A1107      -4.997  -6.269  39.672  1.00  0.00           H
ATOM   2744 HG22 ILE A1107      -5.071  -4.661  38.989  1.00  0.00           H
ATOM   2745 HG23 ILE A1107      -5.306  -4.903  40.719  1.00  0.00           H
ATOM   2746 HD11 ILE A1107      -9.314  -7.849  40.730  1.00  0.00           H
ATOM   2747 HD12 ILE A1107      -9.717  -6.144  40.847  1.00  0.00           H
ATOM   2748 HD13 ILE A1107      -9.378  -6.857  39.277  1.00  0.00           H
ATOM   2749  H   ILE A1107      -6.538  -3.679  37.853  1.00  0.00           H
ATOM   2750  HA  ILE A1107      -8.866  -4.353  39.198  1.00  0.00           H
ATOM   2751  N   SER A1108      -6.838  -2.603  41.119  1.00 43.57           N
ANISOU 2751  N   SER A1108     4126   4019   8409    541    873     67       N
ATOM   2752  CA  SER A1108      -6.657  -1.926  42.405  1.00 44.46           C
ANISOU 2752  CA  SER A1108     4198   4323   8372    505   1017    -80       C
ATOM   2753  C   SER A1108      -7.785  -0.953  42.799  1.00 50.08           C
ANISOU 2753  C   SER A1108     4801   4943   9286    478   1157   -223       C
ATOM   2754  O   SER A1108      -7.899  -0.643  43.985  1.00 54.43           O
ANISOU 2754  O   SER A1108     5301   5657   9722    438   1313   -362       O
ATOM   2755  OG  SER A1108      -5.358   0.003  41.742  1.00 59.79           O
ANISOU 2755  OG  SER A1108     6152   6195  10373    478    933   -313       O
ATOM   2756  CB  SER A1108      -5.292  -1.227  42.424  1.00 48.26           C
ANISOU 2756  CB  SER A1108     4717   4926   8693    487    972   -209       C
ATOM   2757  N   ARG A1109      -8.596  -0.506  41.820  1.00 43.24           N
ANISOU 2757  N   ARG A1109     3881   3833   8716    498   1109   -182       N
ATOM   2758  CA  ARG A1109      -9.790   0.315  42.046  1.00 42.27           C
ANISOU 2758  CA  ARG A1109     3628   3584   8848    494   1238   -286       C
ATOM   2759  C   ARG A1109     -10.843  -0.411  42.907  1.00 45.64           C
ANISOU 2759  C   ARG A1109     3989   4070   9281    485   1366   -226       C
ATOM   2760  O   ARG A1109     -11.630   0.262  43.564  1.00 45.77           O
ANISOU 2760  O   ARG A1109     3883   4025   9481    482   1514   -327       O
ATOM   2761  CB  ARG A1109     -10.357   0.802  40.686  1.00 41.97           C
ANISOU 2761  CB  ARG A1109     3532   3298   9118    524   1122   -203       C
ATOM   2762  CG  ARG A1109     -11.363  -0.139  39.988  1.00 46.11           C
ANISOU 2762  CG  ARG A1109     4019   3734   9767    533   1038    -10       C
ATOM   2763  CD  ARG A1109     -11.819   0.339  38.603  1.00 44.60           C
ANISOU 2763  CD  ARG A1109     3761   3368   9819    550    895     90       C
ATOM   2764  NE  ARG A1109     -12.714   1.506  38.652  1.00 44.78           N
ANISOU 2764  NE  ARG A1109     3629   3246  10141    577    990     31       N
ATOM   2765  CZ  ARG A1109     -14.048   1.475  38.823  1.00 59.52           C
ANISOU 2765  CZ  ARG A1109     5347   5036  12230    592   1082     60       C
ATOM   2766  NH1 ARG A1109     -14.708   0.327  39.017  1.00 50.55           N
ANISOU 2766  NH1 ARG A1109     4202   3964  11042    567   1089    145       N
ATOM   2767  NH2 ARG A1109     -14.751   2.612  38.787  1.00 41.78           N
ANISOU 2767  NH2 ARG A1109     2948   2638  10288    634   1178      7       N
ATOM   2768  N   PHE A1110     -10.823  -1.757  42.879  1.00 41.10           N
ANISOU 2768  N   PHE A1110     3483   3594   8539    483   1317    -50       N
ATOM   2769  CA  PHE A1110     -11.729  -2.632  43.614  1.00 40.94           C
ANISOU 2769  CA  PHE A1110     3401   3631   8522    464   1435     48       C
ATOM   2770  C   PHE A1110     -11.242  -3.006  45.022  1.00 48.38           C
ANISOU 2770  C   PHE A1110     4375   4869   9140    436   1555     47       C
ATOM   2771  O   PHE A1110     -12.036  -3.559  45.777  1.00 48.99           O
ANISOU 2771  O   PHE A1110     4405   5035   9174    415   1663    163       O
ATOM   2772  CZ  PHE A1110     -13.969  -2.921  39.079  1.00 41.09           C
ANISOU 2772  CZ  PHE A1110     3260   2961   9391    476    919    375       C
ATOM   2773  CB  PHE A1110     -12.024  -3.891  42.781  1.00 40.31           C
ANISOU 2773  CB  PHE A1110     3346   3413   8559    470   1312    264       C
ATOM   2774  CG  PHE A1110     -12.719  -3.592  41.472  1.00 39.12           C
ANISOU 2774  CG  PHE A1110     3143   3036   8685    478   1184    282       C
ATOM   2775  CD1 PHE A1110     -14.022  -3.054  41.477  1.00 44.35           C
ANISOU 2775  CD1 PHE A1110     3654   3590   9609    472   1254    265       C
ATOM   2776  CD2 PHE A1110     -12.044  -3.767  40.246  1.00 36.93           C
ANISOU 2776  CD2 PHE A1110     2952   2680   8401    488    994    332       C
ATOM   2777  CE1 PHE A1110     -14.639  -2.730  40.280  1.00 44.59           C
ANISOU 2777  CE1 PHE A1110     3612   3449   9881    477   1117    320       C
ATOM   2778  CE2 PHE A1110     -12.679  -3.434  39.059  1.00 39.60           C
ANISOU 2778  CE2 PHE A1110     3229   2865   8952    481    866    369       C
ATOM   2779  N   ILE A1111      -9.971  -2.721  45.359  1.00 47.24           N
ANISOU 2779  N   ILE A1111     4292   4897   8761    426   1537    -71       N
ATOM   2780  CA  ILE A1111      -9.385  -3.025  46.667  1.00 49.56           C
ANISOU 2780  CA  ILE A1111     4596   5530   8705    389   1631    -66       C
ATOM   2781  C   ILE A1111      -9.993  -2.113  47.753  1.00 58.32           C
ANISOU 2781  C   ILE A1111     5596   6791   9773    328   1855   -292       C
ATOM   2782  O   ILE A1111      -9.729  -0.910  47.758  1.00 59.70           O
ANISOU 2782  O   ILE A1111     5730   6907  10045    307   1915   -562       O
ATOM   2783  CB  ILE A1111      -7.829  -2.906  46.645  1.00 51.67           C
ANISOU 2783  CB  ILE A1111     4947   5966   8719    391   1519    -97       C
ATOM   2784  CG1 ILE A1111      -7.222  -3.994  45.729  1.00 49.91           C
ANISOU 2784  CG1 ILE A1111     4820   5601   8543    459   1327    129       C
ATOM   2785  CG2 ILE A1111      -7.168  -2.989  48.036  1.00 54.97           C
ANISOU 2785  CG2 ILE A1111     5342   6789   8754    341   1613    -83       C
ATOM   2786  CD1 ILE A1111      -5.713  -3.855  45.481  1.00 44.04           C
ANISOU 2786  CD1 ILE A1111     4148   4996   7590    474   1201    103       C
ATOM   2787  N   ASN A1112     -10.815  -2.722  48.624  1.00 56.72           N
ANISOU 2787  N   ASN A1112     5336   6770   9444    299   1991   -182       N
ATOM   2788  CA  ASN A1112     -11.549  -2.076  49.718  1.00 59.09           C
ANISOU 2788  CA  ASN A1112     5521   7249   9681    236   2230   -389       C
ATOM   2789  C   ASN A1112     -10.629  -1.676  50.883  1.00 65.52           C
ANISOU 2789  C   ASN A1112     6337   8463  10096    156   2313   -577       C
ATOM   2790  O   ASN A1112      -9.500  -2.157  50.981  1.00 64.64           O
ANISOU 2790  O   ASN A1112     6307   8513   9740    156   2174   -492       O
ATOM   2791  CB  ASN A1112     -12.649  -3.049  50.208  1.00 56.06           C
ANISOU 2791  CB  ASN A1112     5064   6918   9318    225   2349   -178       C
ATOM   2792  CG  ASN A1112     -13.797  -3.227  49.209  1.00 60.94           C
ANISOU 2792  CG  ASN A1112     5638   7165  10349    274   2299    -68       C
ATOM   2793  OD1 ASN A1112     -14.272  -2.263  48.615  1.00 54.10           O
ANISOU 2793  OD1 ASN A1112     4713   6068   9775    299   2311   -245       O
ATOM   2794  ND2 ASN A1112     -14.271  -4.460  49.039  1.00 48.92           N
ANISOU 2794  ND2 ASN A1112     4137   5577   8874    286   2234    233       N
ATOM   2795  N   HIS A1113     -11.156  -0.817  51.770  1.00 63.48           N
ANISOU 2795  N   HIS A1113     5972   8371   9775     84   2543   -853       N
ATOM   2796  CA  HIS A1113     -10.534  -0.486  53.048  1.00 65.86           C
ANISOU 2796  CA  HIS A1113     6250   9106   9670    -23   2651  -1084       C
ATOM   2797  C   HIS A1113     -10.628  -1.674  54.018  1.00 72.49           C
ANISOU 2797  C   HIS A1113     7059  10353  10132    -68   2720   -832       C
ATOM   2798  O   HIS A1113     -11.700  -2.263  54.160  1.00 72.07           O
ANISOU 2798  O   HIS A1113     6935  10280  10169    -61   2850   -696       O
ATOM   2799  CG  HIS A1113     -10.691   1.194  55.003  1.00 75.87           C
ANISOU 2799  CG  HIS A1113     7351  10886  10590   -233   3056  -1792       C
ATOM   2800  ND1 HIS A1113      -9.730   2.195  55.180  1.00 78.52           N
ANISOU 2800  ND1 HIS A1113     7713  11399  10724   -320   3017  -2079       N
ATOM   2801  CD2 HIS A1113     -11.043   0.702  56.241  1.00 80.78           C
ANISOU 2801  CD2 HIS A1113     7888  11904  10900   -311   3245  -1780       C
ATOM   2802  CE1 HIS A1113      -9.542   2.258  56.492  1.00 81.20           C
ANISOU 2802  CE1 HIS A1113     7980  12245  10627   -453   3176  -2254       C
ATOM   2803  NE2 HIS A1113     -10.292   1.393  57.170  1.00 83.07           N
ANISOU 2803  NE2 HIS A1113     8150  12639  10773   -451   3321  -2077       N
ATOM   2804  CB  HIS A1113     -11.206   0.768  53.647  1.00 68.95           C
ANISOU 2804  CB  HIS A1113     6529   9496  10172    -93   2894  -1537       C
ATOM   2805  N   LEU A1114      -9.517  -1.924  54.722  1.00 71.03           N
ANISOU 2805  N   LEU A1114     6905  10563   9519   -122   2645   -772       N
ATOM   2806  CA  LEU A1114      -9.456  -2.795  55.889  1.00 73.36           C
ANISOU 2806  CA  LEU A1114     7152  11321   9401   -176   2711   -518       C
ATOM   2807  C   LEU A1114      -8.774  -1.999  57.007  1.00 81.26           C
ANISOU 2807  C   LEU A1114     8088  12845   9941   -321   2815   -827       C
ATOM   2808  O   LEU A1114      -7.693  -1.450  56.783  1.00 81.04           O
ANISOU 2808  O   LEU A1114     8100  12890   9800   -355   2698  -1016       O
ATOM   2809  CB  LEU A1114      -8.651  -4.073  55.554  1.00 71.77           C
ANISOU 2809  CB  LEU A1114     7025  11142   9102    -94   2497    -41       C
ATOM   2810  CG  LEU A1114      -9.353  -5.070  54.602  1.00 73.76           C
ANISOU 2810  CG  LEU A1114     7332  10949   9746     26   2403    300       C
ATOM   2811  CD1 LEU A1114      -8.392  -6.202  54.186  1.00 72.79           C
ANISOU 2811  CD1 LEU A1114     7267  10879   9511     98   2228    719       C
ATOM   2812  CD2 LEU A1114     -10.656  -5.642  55.188  1.00 79.58           C
ANISOU 2812  CD2 LEU A1114     7984  11650  10604      6   2588    425       C
ATOM   2813  HB3 LEU A1114      -8.417  -4.600  56.478  1.00  0.00           H
ATOM   2814  HB2 LEU A1114      -7.691  -3.778  55.125  1.00  0.00           H
ATOM   2815  HG  LEU A1114      -9.619  -4.532  53.692  1.00  0.00           H
ATOM   2816 HD11 LEU A1114      -8.505  -6.429  53.127  1.00  0.00           H
ATOM   2817 HD12 LEU A1114      -7.346  -5.942  54.353  1.00  0.00           H
ATOM   2818 HD13 LEU A1114      -8.581  -7.125  54.735  1.00  0.00           H
ATOM   2819 HD21 LEU A1114     -10.822  -6.677  54.890  1.00  0.00           H
ATOM   2820 HD22 LEU A1114     -10.645  -5.619  56.277  1.00  0.00           H
ATOM   2821 HD23 LEU A1114     -11.520  -5.072  54.844  1.00  0.00           H
ATOM   2822  H   LEU A1114      -8.685  -1.378  54.546  1.00  0.00           H
ATOM   2823  HA  LEU A1114     -10.457  -3.067  56.227  1.00  0.00           H
ATOM   2824  N   CYS A1115      -9.398  -1.982  58.200  1.00 81.37           N
ANISOU 2824  N   CYS A1115     7994  13247   9676   -421   3038   -887       N
ATOM   2825  CA  CYS A1115      -8.820  -1.412  59.426  1.00 84.87           C
ANISOU 2825  CA  CYS A1115     8360  14271   9618   -586   3151  -1187       C
ATOM   2826  C   CYS A1115      -7.647  -2.259  59.971  1.00 90.70           C
ANISOU 2826  C   CYS A1115     9113  15451   9898   -609   2959   -866       C
ATOM   2827  O   CYS A1115      -6.814  -1.722  60.700  1.00 92.53           O
ANISOU 2827  O   CYS A1115     9309  16087   9762   -732   2940  -1126       O
ATOM   2828  CB  CYS A1115      -9.885  -1.170  60.516  1.00 88.64           C
ANISOU 2828  CB  CYS A1115     8708  15068   9902   -688   3447  -1323       C
ATOM   2829  SG  CYS A1115     -11.124   0.133  60.141  1.00 92.71           S
ANISOU 2829  SG  CYS A1115     9157  15172  10896   -694   3717  -1863       S
ATOM   2830  HB2 CYS A1115     -10.387  -2.115  60.732  1.00  0.00           H
ATOM   2831  H   CYS A1115     -10.293  -2.441  58.304  1.00  0.00           H
ATOM   2832  HA  CYS A1115      -8.397  -0.440  59.166  1.00  0.00           H
ATOM   2833  HB3 CYS A1115      -9.391  -0.898  61.451  1.00  0.00           H
ATOM   2834  N   ASP A1116      -7.570  -3.532  59.546  1.00 86.10           N
ANISOU 2834  N   ASP A1116     8574  14763   9377   -487   2813   -307       N
ATOM   2835  CA  ASP A1116      -6.412  -4.416  59.659  1.00 85.66           C
ANISOU 2835  CA  ASP A1116     8531  14992   9024   -452   2603     98       C
ATOM   2836  C   ASP A1116      -5.872  -4.613  58.220  1.00 82.01           C
ANISOU 2836  C   ASP A1116     8198  13955   9008   -290   2383    247       C
ATOM   2837  O   ASP A1116      -6.220  -5.613  57.588  1.00 79.70           O
ANISOU 2837  O   ASP A1116     7951  13311   9021   -171   2339    600       O
ATOM   2838  CB  ASP A1116      -6.816  -5.740  60.361  1.00 90.29           C
ANISOU 2838  CB  ASP A1116     9043  15890   9372   -440   2655    626       C
ATOM   2839  CG  ASP A1116      -5.677  -6.723  60.682  1.00100.91           C
ANISOU 2839  CG  ASP A1116    10384  17454  10505   -367   2446   1135       C
ATOM   2840  OD1 ASP A1116      -4.587  -6.622  60.076  1.00 99.40           O
ANISOU 2840  OD1 ASP A1116    10285  16828  10655   -222   2271   1346       O
ATOM   2841  OD2 ASP A1116      -5.947  -7.615  61.514  1.00110.73           O
ANISOU 2841  OD2 ASP A1116    11516  19307  11250   -452   2471   1349       O
ATOM   2842  H   ASP A1116      -8.316  -3.882  58.962  1.00  0.00           H
ATOM   2843  HA  ASP A1116      -5.641  -3.959  60.278  1.00  0.00           H
ATOM   2844  HB3 ASP A1116      -7.564  -6.265  59.765  1.00  0.00           H
ATOM   2845  HB2 ASP A1116      -7.290  -5.475  61.306  1.00  0.00           H
ATOM   2846  N   PRO A1117      -5.074  -3.648  57.697  1.00 74.93           N
ANISOU 2846  N   PRO A1117     7356  12929   8185   -298   2264    -60       N
ATOM   2847  CA  PRO A1117      -4.556  -3.724  56.321  1.00 70.05           C
ANISOU 2847  CA  PRO A1117     6853  11781   7982   -157   2078     46       C
ATOM   2848  C   PRO A1117      -3.459  -4.788  56.166  1.00 72.48           C
ANISOU 2848  C   PRO A1117     7188  12176   8175    -63   1866    460       C
ATOM   2849  O   PRO A1117      -2.560  -4.868  57.005  1.00 75.36           O
ANISOU 2849  O   PRO A1117     7478  13040   8115   -117   1818    586       O
ATOM   2850  CD  PRO A1117      -4.625  -2.413  58.353  1.00 77.70           C
ANISOU 2850  CD  PRO A1117     7659  13606   8259   -449   2304   -530       C
ATOM   2851  CB  PRO A1117      -4.019  -2.309  56.066  1.00 70.37           C
ANISOU 2851  CB  PRO A1117     6920  11675   8143   -219   2069   -447       C
ATOM   2852  CG  PRO A1117      -3.569  -1.819  57.430  1.00 78.40           C
ANISOU 2852  CG  PRO A1117     7840  13236   8711   -392   2173   -750       C
ATOM   2853  HB2 PRO A1117      -3.221  -2.267  55.324  1.00  0.00           H
ATOM   2854  HG3 PRO A1117      -3.495  -0.733  57.499  1.00  0.00           H
ATOM   2855  HG2 PRO A1117      -2.590  -2.237  57.668  1.00  0.00           H
ATOM   2856  HD2 PRO A1117      -4.221  -2.568  59.353  1.00  0.00           H
ATOM   2857  HD3 PRO A1117      -5.460  -1.719  58.411  1.00  0.00           H
ATOM   2858  HA  PRO A1117      -5.368  -3.934  55.622  1.00  0.00           H
ATOM   2859  HB3 PRO A1117      -4.837  -1.683  55.713  1.00  0.00           H
ATOM   2860  N   ASN A1118      -3.562  -5.572  55.086  1.00 64.61           N
ANISOU 2860  N   ASN A1118     6283  10702   7562     79   1744    669       N
ATOM   2861  CA  ASN A1118      -2.592  -6.603  54.708  1.00 62.99           C
ANISOU 2861  CA  ASN A1118     6103  10488   7343    192   1562   1044       C
ATOM   2862  C   ASN A1118      -1.716  -6.200  53.508  1.00 60.81           C
ANISOU 2862  C   ASN A1118     5910   9925   7270    250   1398    881       C
ATOM   2863  O   ASN A1118      -0.828  -6.977  53.163  1.00 58.78           O
ANISOU 2863  O   ASN A1118     5668   9644   7023    349   1251   1141       O
ATOM   2864  CB  ASN A1118      -3.299  -7.962  54.508  1.00 63.68           C
ANISOU 2864  CB  ASN A1118     6212  10298   7684    304   1571   1468       C
ATOM   2865  CG  ASN A1118      -4.438  -8.007  53.483  1.00 69.46           C
ANISOU 2865  CG  ASN A1118     7015  10512   8867    336   1629   1355       C
ATOM   2866  OD1 ASN A1118      -4.653  -7.069  52.720  1.00 51.58           O
ANISOU 2866  OD1 ASN A1118     4803   7989   6807    321   1613   1018       O
ATOM   2867  ND2 ASN A1118      -5.183  -9.113  53.473  1.00 63.23           N
ANISOU 2867  ND2 ASN A1118     6212   9565   8247    378   1692   1663       N
ATOM   2868  HA  ASN A1118      -1.902  -6.753  55.539  1.00  0.00           H
ATOM   2869  HB2 ASN A1118      -3.726  -8.259  55.461  1.00  0.00           H
ATOM   2870  HB3 ASN A1118      -2.562  -8.727  54.268  1.00  0.00           H
ATOM   2871 HD21 ASN A1118      -5.980  -9.177  52.852  1.00  0.00           H
ATOM   2872 HD22 ASN A1118      -5.003  -9.873  54.119  1.00  0.00           H
ATOM   2873  H   ASN A1118      -4.331  -5.436  54.443  1.00  0.00           H
ATOM   2874  N   ILE A1119      -1.944  -5.011  52.919  1.00 54.50           N
ANISOU 2874  N   ILE A1119     5152   8900   6654    195   1432    470       N
ATOM   2875  CA  ILE A1119      -1.091  -4.416  51.884  1.00 51.44           C
ANISOU 2875  CA  ILE A1119     4832   8264   6448    231   1292    307       C
ATOM   2876  C   ILE A1119      -0.891  -2.916  52.200  1.00 57.19           C
ANISOU 2876  C   ILE A1119     5524   9158   7049     92   1344   -144       C
ATOM   2877  O   ILE A1119      -1.755  -2.303  52.829  1.00 59.01           O
ANISOU 2877  O   ILE A1119     5701   9522   7199    -12   1513   -388       O
ATOM   2878  CB  ILE A1119      -1.649  -4.614  50.428  1.00 50.22           C
ANISOU 2878  CB  ILE A1119     4776   7548   6757    333   1240    341       C
ATOM   2879  CG1 ILE A1119      -2.739  -3.607  49.977  1.00 49.73           C
ANISOU 2879  CG1 ILE A1119     4714   7231   6949    282   1370     67       C
ATOM   2880  CG2 ILE A1119      -2.089  -6.075  50.182  1.00 49.89           C
ANISOU 2880  CG2 ILE A1119     4764   7335   6856    449   1200    743       C
ATOM   2881  CD1 ILE A1119      -3.326  -3.852  48.580  1.00 52.10           C
ANISOU 2881  CD1 ILE A1119     5087   7044   7665    360   1302     83       C
ATOM   2882  HB  ILE A1119      -0.801  -4.450  49.762  1.00  0.00           H
ATOM   2883 HG13 ILE A1119      -2.335  -2.596  49.979  1.00  0.00           H
ATOM   2884 HG12 ILE A1119      -3.551  -3.619  50.699  1.00  0.00           H
ATOM   2885 HG21 ILE A1119      -2.332  -6.266  49.138  1.00  0.00           H
ATOM   2886 HG22 ILE A1119      -1.301  -6.777  50.454  1.00  0.00           H
ATOM   2887 HG23 ILE A1119      -2.977  -6.327  50.761  1.00  0.00           H
ATOM   2888 HD11 ILE A1119      -3.661  -2.916  48.132  1.00  0.00           H
ATOM   2889 HD12 ILE A1119      -2.600  -4.296  47.900  1.00  0.00           H
ATOM   2890 HD13 ILE A1119      -4.188  -4.517  48.632  1.00  0.00           H
ATOM   2891  H   ILE A1119      -2.701  -4.428  53.249  1.00  0.00           H
ATOM   2892  HA  ILE A1119      -0.106  -4.873  51.947  1.00  0.00           H
ATOM   2893  N   ILE A1120       0.252  -2.365  51.756  1.00 52.51           N
ANISOU 2893  N   ILE A1120     4947   8569   6437     84   1213   -258       N
ATOM   2894  CA  ILE A1120       0.659  -0.969  51.953  1.00 53.10           C
ANISOU 2894  CA  ILE A1120     4982   8761   6430    -56   1249   -684       C
ATOM   2895  C   ILE A1120       1.094  -0.320  50.614  1.00 53.45           C
ANISOU 2895  C   ILE A1120     5097   8387   6826    -20   1164   -827       C
ATOM   2896  O   ILE A1120       1.856  -0.941  49.871  1.00 49.50           O
ANISOU 2896  O   ILE A1120     4650   7732   6426     89   1013   -593       O
ATOM   2897  CB  ILE A1120       1.871  -0.855  52.928  1.00 58.83           C
ANISOU 2897  CB  ILE A1120     5612  10050   6692   -166   1189   -733       C
ATOM   2898  CG1 ILE A1120       3.041  -1.840  52.659  1.00 58.68           C
ANISOU 2898  CG1 ILE A1120     5591  10132   6574    -53    989   -361       C
ATOM   2899  CG2 ILE A1120       1.421  -0.902  54.398  1.00 63.32           C
ANISOU 2899  CG2 ILE A1120     6086  11096   6877   -269   1321   -741       C
ATOM   2900  CD1 ILE A1120       4.415  -1.234  52.965  1.00 68.98           C
ANISOU 2900  CD1 ILE A1120     6813  11788   7607   -150    879   -502       C
ATOM   2901  HB  ILE A1120       2.283   0.149  52.800  1.00  0.00           H
ATOM   2902 HG13 ILE A1120       3.066  -2.161  51.621  1.00  0.00           H
ATOM   2903 HG12 ILE A1120       2.903  -2.758  53.231  1.00  0.00           H
ATOM   2904 HG21 ILE A1120       2.267  -0.802  55.079  1.00  0.00           H
ATOM   2905 HG22 ILE A1120       0.729  -0.089  54.620  1.00  0.00           H
ATOM   2906 HG23 ILE A1120       0.910  -1.834  54.633  1.00  0.00           H
ATOM   2907 HD11 ILE A1120       5.198  -1.992  52.918  1.00  0.00           H
ATOM   2908 HD12 ILE A1120       4.667  -0.455  52.245  1.00  0.00           H
ATOM   2909 HD13 ILE A1120       4.434  -0.785  53.956  1.00  0.00           H
ATOM   2910  H   ILE A1120       0.912  -2.943  51.251  1.00  0.00           H
ATOM   2911  HA  ILE A1120      -0.182  -0.435  52.388  1.00  0.00           H
ATOM   2912  N   PRO A1121       0.627   0.919  50.325  1.00 49.93           N
ANISOU 2912  N   PRO A1121     4640   7762   6571   -112   1267  -1206       N
ATOM   2913  CA  PRO A1121       1.114   1.696  49.171  1.00 47.32           C
ANISOU 2913  CA  PRO A1121     4359   7060   6560    -86   1188  -1305       C
ATOM   2914  C   PRO A1121       2.530   2.264  49.397  1.00 52.26           C
ANISOU 2914  C   PRO A1121     4947   7900   7009   -176   1091  -1452       C
ATOM   2915  O   PRO A1121       2.810   2.803  50.468  1.00 54.06           O
ANISOU 2915  O   PRO A1121     5092   8500   6947   -319   1148  -1683       O
ATOM   2916  CD  PRO A1121      -0.384   1.668  51.081  1.00 53.18           C
ANISOU 2916  CD  PRO A1121     4980   8293   6932   -243   1474  -1558       C
ATOM   2917  CB  PRO A1121       0.075   2.818  49.038  1.00 49.35           C
ANISOU 2917  CB  PRO A1121     4594   7033   7123   -139   1356  -1604       C
ATOM   2918  CG  PRO A1121      -0.434   3.054  50.451  1.00 56.38           C
ANISOU 2918  CG  PRO A1121     5401   8269   7752   -261   1531  -1838       C
ATOM   2919  N   VAL A1122       3.384   2.136  48.372  1.00 47.07           N
ANISOU 2919  N   VAL A1122     4340   7035   6509   -103    945  -1321       N
ATOM   2920  CA  VAL A1122       4.744   2.672  48.339  1.00 46.47           C
ANISOU 2920  CA  VAL A1122     4223   7122   6311   -176    841  -1421       C
ATOM   2921  C   VAL A1122       4.917   3.457  47.026  1.00 50.09           C
ANISOU 2921  C   VAL A1122     4723   7175   7133   -169    809  -1512       C
ATOM   2922  O   VAL A1122       4.550   2.955  45.967  1.00 47.80           O
ANISOU 2922  O   VAL A1122     4510   6562   7091    -44    760  -1307       O
ATOM   2923  CG2 VAL A1122       5.660   0.659  49.638  1.00 50.82           C
ANISOU 2923  CG2 VAL A1122     4710   8329   6271    -76    708   -921       C
ATOM   2924  CB  VAL A1122       5.805   1.532  48.377  1.00 49.09           C
ANISOU 2924  CB  VAL A1122     4539   7731   6382    -89    681  -1101       C
ATOM   2925  CG1 VAL A1122       7.262   2.028  48.260  1.00 49.39           C
ANISOU 2925  CG1 VAL A1122     4502   7996   6268   -185    585  -1230       C
ATOM   2926 HG12 VAL A1122       7.474   2.472  47.288  1.00  0.00           H
ATOM   2927 HG13 VAL A1122       7.492   2.771  49.025  1.00  0.00           H
ATOM   2928 HG21 VAL A1122       6.429  -0.114  49.678  1.00  0.00           H
ATOM   2929 HG22 VAL A1122       5.738   1.256  50.545  1.00  0.00           H
ATOM   2930 HG23 VAL A1122       4.697   0.148  49.665  1.00  0.00           H
ATOM   2931  H   VAL A1122       3.093   1.640  47.539  1.00  0.00           H
ATOM   2932  HA  VAL A1122       4.915   3.350  49.178  1.00  0.00           H
ATOM   2933  HB  VAL A1122       5.627   0.875  47.524  1.00  0.00           H
ATOM   2934 HG11 VAL A1122       7.962   1.204  48.383  1.00  0.00           H
ATOM   2935  N   ARG A1123       5.487   4.666  47.118  1.00 47.17           N
ANISOU 2935  N   ARG A1123     4292   6844   6788   -316    839  -1819       N
ATOM   2936  CA  ARG A1123       5.796   5.541  45.984  1.00 45.80           C
ANISOU 2936  CA  ARG A1123     4133   6324   6947   -337    821  -1906       C
ATOM   2937  C   ARG A1123       7.077   5.053  45.284  1.00 48.06           C
ANISOU 2937  C   ARG A1123     4430   6688   7143   -280    647  -1691       C
ATOM   2938  O   ARG A1123       8.106   4.928  45.950  1.00 50.26           O
ANISOU 2938  O   ARG A1123     4640   7329   7126   -343    577  -1714       O
ATOM   2939  CD  ARG A1123       4.945   8.790  48.039  1.00 78.34           C
ANISOU 2939  CD  ARG A1123     8058  10360  11349   -767   1298  -3020       C
ATOM   2940  NE  ARG A1123       5.313   9.997  47.284  1.00 92.48           N
ANISOU 2940  NE  ARG A1123     9807  11819  13513   -863   1358  -3251       N
ATOM   2941  CZ  ARG A1123       4.529  11.073  47.102  1.00101.81           C
ANISOU 2941  CZ  ARG A1123    10958  12610  15115   -882   1532  -3452       C
ATOM   2942  NH1 ARG A1123       3.275  11.111  47.576  1.00 72.99           N
ANISOU 2942  NH1 ARG A1123     7312   8861  11560   -810   1666  -3470       N
ATOM   2943  NH2 ARG A1123       5.017  12.137  46.450  1.00 88.60           N
ANISOU 2943  NH2 ARG A1123     9237  10632  13797   -970   1581  -3620       N
ATOM   2944  CB  ARG A1123       5.974   6.970  46.533  1.00 49.17           C
ANISOU 2944  CB  ARG A1123     4476   6754   7455   -529    944  -2328       C
ATOM   2945  CG  ARG A1123       4.689   7.568  47.144  1.00 59.61           C
ANISOU 2945  CG  ARG A1123     5784   7837   9028   -561   1142  -2555       C
ATOM   2946  H   ARG A1123       5.780   5.003  48.024  1.00  0.00           H
ATOM   2947  HA  ARG A1123       4.964   5.530  45.277  1.00  0.00           H
ATOM   2948  HB3 ARG A1123       6.356   7.641  45.763  1.00  0.00           H
ATOM   2949  HB2 ARG A1123       6.741   6.924  47.306  1.00  0.00           H
ATOM   2950  HG3 ARG A1123       4.113   6.840  47.716  1.00  0.00           H
ATOM   2951  HG2 ARG A1123       4.054   7.861  46.308  1.00  0.00           H
ATOM   2952  HD2 ARG A1123       5.853   8.584  48.605  1.00  0.00           H
ATOM   2953  HD3 ARG A1123       4.181   8.939  48.802  1.00  0.00           H
ATOM   2954  HE  ARG A1123       6.241  10.002  46.886  1.00  0.00           H
ATOM   2955 HH11 ARG A1123       2.739  11.968  47.539  1.00  0.00           H
ATOM   2956 HH12 ARG A1123       2.894  10.321  48.075  1.00  0.00           H
ATOM   2957 HH21 ARG A1123       4.450  12.967  46.351  1.00  0.00           H
ATOM   2958 HH22 ARG A1123       5.959  12.132  46.088  1.00  0.00           H
ATOM   2959  N   VAL A1124       6.988   4.765  43.973  1.00 39.54           N
ANISOU 2959  N   VAL A1124     3425   5302   6296   -158    576  -1467       N
ATOM   2960  CA  VAL A1124       8.080   4.164  43.200  1.00 36.91           C
ANISOU 2960  CA  VAL A1124     3104   5024   5895    -86    432  -1258       C
ATOM   2961  C   VAL A1124       8.288   4.918  41.871  1.00 42.50           C
ANISOU 2961  C   VAL A1124     3826   5433   6888   -105    409  -1271       C
ATOM   2962  O   VAL A1124       7.316   5.324  41.234  1.00 42.18           O
ANISOU 2962  O   VAL A1124     3819   5073   7136    -96    471  -1291       O
ATOM   2963  CB  VAL A1124       7.815   2.656  42.890  1.00 36.75           C
ANISOU 2963  CB  VAL A1124     3153   5011   5798     92    356   -928       C
ATOM   2964  CG1 VAL A1124       8.976   1.946  42.159  1.00 34.62           C
ANISOU 2964  CG1 VAL A1124     2867   4872   5417    163    230   -752       C
ATOM   2965  CG2 VAL A1124       7.472   1.865  44.165  1.00 37.07           C
ANISOU 2965  CG2 VAL A1124     3181   5285   5619    117    401   -867       C
ATOM   2966 HG12 VAL A1124       9.181   2.377  41.182  1.00  0.00           H
ATOM   2967 HG13 VAL A1124       9.896   1.993  42.740  1.00  0.00           H
ATOM   2968 HG21 VAL A1124       7.445   0.792  43.988  1.00  0.00           H
ATOM   2969 HG22 VAL A1124       8.194   2.046  44.959  1.00  0.00           H
ATOM   2970 HG23 VAL A1124       6.494   2.149  44.545  1.00  0.00           H
ATOM   2971  H   VAL A1124       6.110   4.872  43.482  1.00  0.00           H
ATOM   2972  HA  VAL A1124       9.002   4.235  43.772  1.00  0.00           H
ATOM   2973  HB  VAL A1124       6.945   2.585  42.235  1.00  0.00           H
ATOM   2974 HG11 VAL A1124       8.751   0.892  41.990  1.00  0.00           H
ATOM   2975  N   PHE A1125       9.565   5.061  41.477  1.00 39.82           N
ANISOU 2975  N   PHE A1125     3445   5220   6463   -129    318  -1233       N
ATOM   2976  CA  PHE A1125      10.012   5.638  40.209  1.00 39.31           C
ANISOU 2976  CA  PHE A1125     3380   4950   6605   -147    281  -1193       C
ATOM   2977  C   PHE A1125      10.740   4.562  39.393  1.00 43.38           C
ANISOU 2977  C   PHE A1125     3928   5538   7016    -15    167   -934       C
ATOM   2978  O   PHE A1125      11.473   3.753  39.963  1.00 43.26           O
ANISOU 2978  O   PHE A1125     3876   5805   6755     31    108   -859       O
ATOM   2979  CB  PHE A1125      10.942   6.837  40.478  1.00 42.27           C
ANISOU 2979  CB  PHE A1125     3652   5405   7002   -324    306  -1429       C
ATOM   2980  CG  PHE A1125      10.260   7.977  41.208  1.00 45.61           C
ANISOU 2980  CG  PHE A1125     4043   5672   7614   -455    447  -1716       C
ATOM   2981  CD1 PHE A1125       9.356   8.816  40.522  1.00 48.36           C
ANISOU 2981  CD1 PHE A1125     4406   5628   8342   -470    520  -1731       C
ATOM   2982  CD2 PHE A1125      10.372   8.088  42.611  1.00 50.44           C
ANISOU 2982  CD2 PHE A1125     4600   6537   8029   -559    514  -1965       C
ATOM   2983  CE1 PHE A1125       8.623   9.762  41.225  1.00 52.29           C
ANISOU 2983  CE1 PHE A1125     4861   5943   9065   -573    672  -1997       C
ATOM   2984  CE2 PHE A1125       9.644   9.054  43.290  1.00 55.49           C
ANISOU 2984  CE2 PHE A1125     5204   7022   8858   -679    670  -2269       C
ATOM   2985  CZ  PHE A1125       8.773   9.886  42.600  1.00 54.17           C
ANISOU 2985  CZ  PHE A1125     5050   6418   9114   -677    755  -2287       C
ATOM   2986  HZ  PHE A1125       8.198  10.627  43.136  1.00  0.00           H
ATOM   2987  H   PHE A1125      10.300   4.696  42.070  1.00  0.00           H
ATOM   2988  HA  PHE A1125       9.155   5.986  39.628  1.00  0.00           H
ATOM   2989  HB3 PHE A1125      11.314   7.226  39.530  1.00  0.00           H
ATOM   2990  HB2 PHE A1125      11.821   6.522  41.043  1.00  0.00           H
ATOM   2991  HD1 PHE A1125       9.217   8.713  39.455  1.00  0.00           H
ATOM   2992  HD2 PHE A1125      11.023   7.421  43.159  1.00  0.00           H
ATOM   2993  HE1 PHE A1125       7.920  10.393  40.705  1.00  0.00           H
ATOM   2994  HE2 PHE A1125       9.745   9.147  44.360  1.00  0.00           H
ATOM   2995  N   MET A1126      10.504   4.576  38.073  1.00 39.14           N
ANISOU 2995  N   MET A1126     3451   4753   6667     49    143   -791       N
ATOM   2996  CA  MET A1126      10.972   3.571  37.120  1.00 37.98           C
ANISOU 2996  CA  MET A1126     3338   4638   6456    165     62   -586       C
ATOM   2997  C   MET A1126      11.526   4.296  35.882  1.00 45.06           C
ANISOU 2997  C   MET A1126     4218   5407   7495    120     39   -545       C
ATOM   2998  O   MET A1126      12.609   4.872  35.970  1.00 47.67           O
ANISOU 2998  O   MET A1126     4467   5866   7778     39     25   -609       O
ATOM   2999  CG  MET A1126       9.544   1.569  37.937  1.00 43.11           C
ANISOU 2999  CG  MET A1126     4086   5334   6961    360     69   -405       C
ATOM   3000  SD  MET A1126       7.900   0.817  37.876  1.00 46.72           S
ANISOU 3000  SD  MET A1126     4632   5583   7538    436    113   -321       S
ATOM   3001  CE  MET A1126       6.958   2.051  38.804  1.00 44.64           C
ANISOU 3001  CE  MET A1126     4332   5264   7366    310    220   -540       C
ATOM   3002  CB  MET A1126       9.817   2.582  36.816  1.00 39.13           C
ANISOU 3002  CB  MET A1126     3579   4664   6627    298     55   -434       C
ATOM   3003  HE2 MET A1126       7.266   2.059  39.847  1.00  0.00           H
ATOM   3004  HE3 MET A1126       7.119   3.045  38.389  1.00  0.00           H
ATOM   3005  H   MET A1126       9.925   5.309  37.688  1.00  0.00           H
ATOM   3006  HA  MET A1126      11.811   3.008  37.535  1.00  0.00           H
ATOM   3007  HB3 MET A1126      10.058   2.000  35.925  1.00  0.00           H
ATOM   3008  HB2 MET A1126       8.903   3.130  36.578  1.00  0.00           H
ATOM   3009  HG3 MET A1126       9.671   2.011  38.922  1.00  0.00           H
ATOM   3010  HG2 MET A1126      10.283   0.774  37.869  1.00  0.00           H
ATOM   3011  HE1 MET A1126       5.895   1.818  38.766  1.00  0.00           H
ATOM   3012  N   LEU A1127      10.786   4.247  34.759  1.00 41.33           N
ANISOU 3012  N   LEU A1127     3807   4707   7189    159     36   -432       N
ATOM   3013  CA  LEU A1127      11.168   4.759  33.437  1.00 41.96           C
ANISOU 3013  CA  LEU A1127     3869   4695   7379    121     11   -341       C
ATOM   3014  C   LEU A1127      11.340   6.291  33.360  1.00 45.73           C
ANISOU 3014  C   LEU A1127     4271   5051   8054    -23     62   -431       C
ATOM   3015  O   LEU A1127      11.974   6.772  32.421  1.00 46.49           O
ANISOU 3015  O   LEU A1127     4329   5112   8222    -71     47   -340       O
ATOM   3016  CD1 LEU A1127       8.716   2.454  31.341  1.00 47.63           C
ANISOU 3016  CD1 LEU A1127     4781   5165   8151    341    -85      7       C
ATOM   3017  CD2 LEU A1127      11.078   1.909  32.166  1.00 49.06           C
ANISOU 3017  CD2 LEU A1127     4900   5689   8050    379    -83    -85       C
ATOM   3018  CB  LEU A1127      10.125   4.294  32.393  1.00 41.88           C
ANISOU 3018  CB  LEU A1127     3929   4525   7459    190    -17   -186       C
ATOM   3019  CG  LEU A1127       9.819   2.776  32.372  1.00 47.29           C
ANISOU 3019  CG  LEU A1127     4690   5267   8012    316    -53   -111       C
ATOM   3020  HB2 LEU A1127      10.459   4.597  31.399  1.00  0.00           H
ATOM   3021  HB3 LEU A1127       9.191   4.831  32.569  1.00  0.00           H
ATOM   3022  HG  LEU A1127       9.403   2.506  33.344  1.00  0.00           H
ATOM   3023 HD11 LEU A1127       7.902   1.896  31.805  1.00  0.00           H
ATOM   3024 HD12 LEU A1127       8.280   3.357  30.912  1.00  0.00           H
ATOM   3025 HD13 LEU A1127       9.084   1.857  30.507  1.00  0.00           H
ATOM   3026 HD21 LEU A1127      10.893   1.047  31.527  1.00  0.00           H
ATOM   3027 HD22 LEU A1127      11.890   2.474  31.711  1.00  0.00           H
ATOM   3028 HD23 LEU A1127      11.442   1.525  33.120  1.00  0.00           H
ATOM   3029  H   LEU A1127       9.906   3.754  34.787  1.00  0.00           H
ATOM   3030  HA  LEU A1127      12.137   4.322  33.194  1.00  0.00           H
ATOM   3031  N   HIS A1128      10.786   7.016  34.344  1.00 41.60           N
ANISOU 3031  N   HIS A1128     3718   4454   7632    -97    136   -609       N
ATOM   3032  CA  HIS A1128      10.957   8.451  34.549  1.00 41.75           C
ANISOU 3032  CA  HIS A1128     3655   4323   7884   -244    212   -746       C
ATOM   3033  C   HIS A1128      11.210   8.704  36.048  1.00 46.45           C
ANISOU 3033  C   HIS A1128     4200   5058   8390   -338    273  -1026       C
ATOM   3034  O   HIS A1128      10.888   7.853  36.881  1.00 47.41           O
ANISOU 3034  O   HIS A1128     4357   5360   8295   -276    260  -1070       O
ATOM   3035  CB  HIS A1128       9.721   9.203  33.997  1.00 42.14           C
ANISOU 3035  CB  HIS A1128     3706   4034   8272   -246    269   -672       C
ATOM   3036  CG  HIS A1128       8.502   9.240  34.888  1.00 45.59           C
ANISOU 3036  CG  HIS A1128     4165   4356   8801   -215    345   -794       C
ATOM   3037  ND1 HIS A1128       8.357  10.194  35.900  1.00 48.73           N
ANISOU 3037  ND1 HIS A1128     4505   4708   9304   -319    461  -1073       N
ATOM   3038  CD2 HIS A1128       7.400   8.410  34.899  1.00 45.53           C
ANISOU 3038  CD2 HIS A1128     4218   4278   8802   -103    330   -683       C
ATOM   3039  CE1 HIS A1128       7.216   9.889  36.495  1.00 47.61           C
ANISOU 3039  CE1 HIS A1128     4392   4483   9214   -257    519  -1117       C
ATOM   3040  NE2 HIS A1128       6.598   8.847  35.940  1.00 46.03           N
ANISOU 3040  NE2 HIS A1128     4261   4260   8969   -127    440   -877       N
ATOM   3041  HD2 HIS A1128       7.140   7.563  34.281  1.00  0.00           H
ATOM   3042  HE1 HIS A1128       6.841  10.430  37.349  1.00  0.00           H
ATOM   3043  H   HIS A1128      10.302   6.535  35.088  1.00  0.00           H
ATOM   3044  HA  HIS A1128      11.837   8.786  33.998  1.00  0.00           H
ATOM   3045  HB2 HIS A1128       9.432   8.797  33.026  1.00  0.00           H
ATOM   3046  HB3 HIS A1128      10.001  10.236  33.804  1.00  0.00           H
ATOM   3047  HE2 HIS A1128       5.718   8.449  36.237  1.00  0.00           H
ATOM   3048  N   GLN A1129      11.758   9.889  36.354  1.00 43.10           N
ANISOU 3048  N   GLN A1129     3685   4569   8122   -498    340  -1214       N
ATOM   3049  CA  GLN A1129      12.069  10.338  37.714  1.00 43.58           C
ANISOU 3049  CA  GLN A1129     3682   4779   8096   -624    407  -1530       C
ATOM   3050  C   GLN A1129      11.525  11.750  38.000  1.00 50.30           C
ANISOU 3050  C   GLN A1129     4477   5322   9314   -755    554  -1752       C
ATOM   3051  O   GLN A1129      12.098  12.466  38.822  1.00 53.88           O
ANISOU 3051  O   GLN A1129     4841   5840   9792   -925    622  -2043       O
ATOM   3052  CB  GLN A1129      13.581  10.175  37.992  1.00 45.34           C
ANISOU 3052  CB  GLN A1129     3821   5329   8076   -715    340  -1608       C
ATOM   3053  CG  GLN A1129      14.008   8.704  38.175  1.00 43.44           C
ANISOU 3053  CG  GLN A1129     3612   5421   7472   -579    224  -1447       C
ATOM   3054  CD  GLN A1129      15.515   8.529  38.371  1.00 56.08           C
ANISOU 3054  CD  GLN A1129     5117   7295   8897   -625    141  -1417       C
ATOM   3055  OE1 GLN A1129      16.277   9.492  38.351  1.00 50.93           O
ANISOU 3055  OE1 GLN A1129     4366   6636   8350   -786    164  -1554       O
ATOM   3056  NE2 GLN A1129      15.952   7.282  38.549  1.00 52.87           N
ANISOU 3056  NE2 GLN A1129     4724   7124   8240   -482     49  -1235       N
ATOM   3057 HE21 GLN A1129      16.944   7.106  38.647  1.00  0.00           H
ATOM   3058 HE22 GLN A1129      15.305   6.507  38.566  1.00  0.00           H
ATOM   3059  H   GLN A1129      11.977  10.542  35.614  1.00  0.00           H
ATOM   3060  HA  GLN A1129      11.539   9.711  38.433  1.00  0.00           H
ATOM   3061  HB3 GLN A1129      13.865  10.715  38.897  1.00  0.00           H
ATOM   3062  HB2 GLN A1129      14.147  10.633  37.177  1.00  0.00           H
ATOM   3063  HG3 GLN A1129      13.717   8.111  37.309  1.00  0.00           H
ATOM   3064  HG2 GLN A1129      13.489   8.277  39.033  1.00  0.00           H
ATOM   3065  N   ASP A1130      10.396  12.113  37.361  1.00 44.69           N
ANISOU 3065  N   ASP A1130     3804   4273   8902   -673    606  -1617       N
ATOM   3066  CA  ASP A1130       9.620  13.315  37.674  1.00 45.56           C
ANISOU 3066  CA  ASP A1130     3855   4039   9418   -752    761  -1788       C
ATOM   3067  C   ASP A1130       8.895  13.068  39.009  1.00 49.30           C
ANISOU 3067  C   ASP A1130     4337   4625   9771   -767    855  -2071       C
ATOM   3068  O   ASP A1130       7.937  12.295  39.050  1.00 48.04           O
ANISOU 3068  O   ASP A1130     4243   4462   9550   -637    850  -1967       O
ATOM   3069  CB  ASP A1130       8.639  13.681  36.531  1.00 46.26           C
ANISOU 3069  CB  ASP A1130     3961   3784   9830   -636    766  -1501       C
ATOM   3070  CG  ASP A1130       8.041  15.094  36.620  1.00 49.48           C
ANISOU 3070  CG  ASP A1130     4275   3783  10744   -708    929  -1616       C
ATOM   3071  OD1 ASP A1130       7.932  15.644  37.738  1.00 51.26           O
ANISOU 3071  OD1 ASP A1130     4448   3966  11062   -816   1072  -1981       O
ATOM   3072  OD2 ASP A1130       7.625  15.591  35.552  1.00 46.44           O
ANISOU 3072  OD2 ASP A1130     3858   3125  10664   -656    919  -1338       O
ATOM   3073  H   ASP A1130       9.964  11.469  36.711  1.00  0.00           H
ATOM   3074  HA  ASP A1130      10.319  14.146  37.792  1.00  0.00           H
ATOM   3075  HB3 ASP A1130       7.816  12.967  36.489  1.00  0.00           H
ATOM   3076  HB2 ASP A1130       9.175  13.598  35.585  1.00  0.00           H
ATOM   3077  N   LEU A1131       9.402  13.718  40.069  1.00 47.40           N
ANISOU 3077  N   LEU A1131     4020   4516   9474   -942    939  -2435       N
ATOM   3078  CA  LEU A1131       8.998  13.539  41.467  1.00 47.30           C
ANISOU 3078  CA  LEU A1131     3994   4707   9271  -1002   1035  -2757       C
ATOM   3079  C   LEU A1131       7.527  13.877  41.769  1.00 53.38           C
ANISOU 3079  C   LEU A1131     4769   5198  10316   -945   1193  -2854       C
ATOM   3080  O   LEU A1131       7.006  13.396  42.775  1.00 53.05           O
ANISOU 3080  O   LEU A1131     4736   5366  10053   -950   1257  -3036       O
ATOM   3081  CB  LEU A1131       9.946  14.355  42.376  1.00 49.07           C
ANISOU 3081  CB  LEU A1131     4112   5106   9426  -1238   1104  -3163       C
ATOM   3082  CG  LEU A1131      11.416  13.876  42.366  1.00 51.57           C
ANISOU 3082  CG  LEU A1131     4398   5822   9376  -1303    944  -3108       C
ATOM   3083  CD1 LEU A1131      12.325  14.867  43.125  1.00 54.36           C
ANISOU 3083  CD1 LEU A1131     4626   6352   9676  -1558   1012  -3531       C
ATOM   3084  CD2 LEU A1131      11.567  12.431  42.887  1.00 50.48           C
ANISOU 3084  CD2 LEU A1131     4319   6103   8756  -1176    814  -2931       C
ATOM   3085  HB3 LEU A1131       9.587  14.328  43.406  1.00  0.00           H
ATOM   3086  HB2 LEU A1131       9.900  15.403  42.073  1.00  0.00           H
ATOM   3087  HG  LEU A1131      11.761  13.882  41.331  1.00  0.00           H
ATOM   3088 HD11 LEU A1131      13.159  15.183  42.498  1.00  0.00           H
ATOM   3089 HD12 LEU A1131      11.790  15.769  43.423  1.00  0.00           H
ATOM   3090 HD13 LEU A1131      12.749  14.441  44.035  1.00  0.00           H
ATOM   3091 HD21 LEU A1131      12.412  12.318  43.565  1.00  0.00           H
ATOM   3092 HD22 LEU A1131      10.682  12.095  43.427  1.00  0.00           H
ATOM   3093 HD23 LEU A1131      11.727  11.737  42.060  1.00  0.00           H
ATOM   3094  H   LEU A1131      10.190  14.333  39.923  1.00  0.00           H
ATOM   3095  HA  LEU A1131       9.119  12.482  41.695  1.00  0.00           H
ATOM   3096  N   ARG A1132       6.883  14.664  40.893  1.00 51.93           N
ANISOU 3096  N   ARG A1132     4568   4568  10596   -882   1252  -2701       N
ATOM   3097  CA  ARG A1132       5.470  15.040  40.964  1.00 52.91           C
ANISOU 3097  CA  ARG A1132     4670   4394  11039   -809   1403  -2757       C
ATOM   3098  C   ARG A1132       4.500  13.887  40.629  1.00 57.88           C
ANISOU 3098  C   ARG A1132     5389   5103  11500   -617   1302  -2445       C
ATOM   3099  O   ARG A1132       3.316  14.009  40.943  1.00 58.82           O
ANISOU 3099  O   ARG A1132     5491   5068  11788   -544   1410  -2479       O
ATOM   3100  NH2 ARG A1132       4.908  19.597  36.587  1.00 54.64           N
ANISOU 3100  NH2 ARG A1132     4525   2744  13493   -766   1582  -1841       N
ATOM   3101  CB  ARG A1132       5.213  16.217  40.002  1.00 51.26           C
ANISOU 3101  CB  ARG A1132     4382   3682  11412   -797   1487  -2644       C
ATOM   3102  CG  ARG A1132       6.176  17.413  40.138  1.00 58.22           C
ANISOU 3102  CG  ARG A1132     5162   4371  12588   -984   1600  -2903       C
ATOM   3103  CD  ARG A1132       5.914  18.496  39.083  1.00 61.29           C
ANISOU 3103  CD  ARG A1132     5477   4275  13534   -937   1642  -2641       C
ATOM   3104  NE  ARG A1132       6.224  18.026  37.725  1.00 59.99           N
ANISOU 3104  NE  ARG A1132     5369   4180  13247   -840   1437  -2169       N
ATOM   3105  CZ  ARG A1132       5.742  18.546  36.584  1.00 65.73           C
ANISOU 3105  CZ  ARG A1132     6045   4593  14337   -768   1414  -1813       C
ATOM   3106  NH1 ARG A1132       6.103  17.988  35.423  1.00 48.28           N
ANISOU 3106  NH1 ARG A1132     3887   2522  11937   -698   1229  -1421       N
ATOM   3107  H   ARG A1132       7.383  14.998  40.079  1.00  0.00           H
ATOM   3108  HA  ARG A1132       5.253  15.371  41.981  1.00  0.00           H
ATOM   3109  HB2 ARG A1132       4.190  16.568  40.137  1.00  0.00           H
ATOM   3110  HB3 ARG A1132       5.272  15.848  38.979  1.00  0.00           H
ATOM   3111  HG3 ARG A1132       7.190  17.050  39.973  1.00  0.00           H
ATOM   3112  HG2 ARG A1132       6.170  17.841  41.141  1.00  0.00           H
ATOM   3113  HD3 ARG A1132       6.382  19.448  39.326  1.00  0.00           H
ATOM   3114  HD2 ARG A1132       4.840  18.667  39.074  1.00  0.00           H
ATOM   3115  HE  ARG A1132       6.874  17.246  37.663  1.00  0.00           H
ATOM   3116 HH11 ARG A1132       5.755  18.330  34.539  1.00  0.00           H
ATOM   3117 HH12 ARG A1132       6.713  17.171  35.424  1.00  0.00           H
ATOM   3118 HH21 ARG A1132       4.535  19.961  35.723  1.00  0.00           H
ATOM   3119 HH22 ARG A1132       4.639  20.031  37.463  1.00  0.00           H
ATOM   3120  N   PHE A1133       5.003  12.811  39.992  1.00 52.20           N
ANISOU 3120  N   PHE A1133     4753   4604  10478   -538   1107  -2148       N
ATOM   3121  CA  PHE A1133       4.209  11.698  39.466  1.00 49.65           C
ANISOU 3121  CA  PHE A1133     4513   4331  10022   -370   1005  -1850       C
ATOM   3122  C   PHE A1133       4.750  10.318  39.918  1.00 54.98           C
ANISOU 3122  C   PHE A1133     5266   5416  10206   -330    892  -1794       C
ATOM   3123  O   PHE A1133       5.145   9.524  39.062  1.00 53.61           O
ANISOU 3123  O   PHE A1133     5158   5321   9890   -238    745  -1518       O
ATOM   3124  CE2 PHE A1133       3.650  15.377  36.625  1.00 60.10           C
ANISOU 3124  CE2 PHE A1133     5570   4445  12818   -415   1160  -1486       C
ATOM   3125  CZ  PHE A1133       2.270  15.508  36.675  1.00 59.21           C
ANISOU 3125  CZ  PHE A1133     5414   4110  12972   -313   1243  -1436       C
ATOM   3126  CB  PHE A1133       4.115  11.824  37.924  1.00 49.42           C
ANISOU 3126  CB  PHE A1133     4495   4083  10199   -285    894  -1493       C
ATOM   3127  CG  PHE A1133       3.459  13.095  37.419  1.00 52.48           C
ANISOU 3127  CG  PHE A1133     4785   4062  11094   -301   1006  -1483       C
ATOM   3128  CD1 PHE A1133       2.060  13.252  37.493  1.00 56.39           C
ANISOU 3128  CD1 PHE A1133     5239   4336  11849   -217   1096  -1454       C
ATOM   3129  CD2 PHE A1133       4.253  14.188  37.010  1.00 55.37           C
ANISOU 3129  CD2 PHE A1133     5079   4254  11705   -406   1041  -1513       C
ATOM   3130  CE1 PHE A1133       1.478  14.452  37.111  1.00 59.59           C
ANISOU 3130  CE1 PHE A1133     5530   4347  12765   -217   1211  -1432       C
ATOM   3131  HZ  PHE A1133       1.811  16.440  36.380  1.00  0.00           H
ATOM   3132  H   PHE A1133       5.992  12.785  39.778  1.00  0.00           H
ATOM   3133  HA  PHE A1133       3.187  11.751  39.846  1.00  0.00           H
ATOM   3134  HB2 PHE A1133       3.553  10.981  37.519  1.00  0.00           H
ATOM   3135  HB3 PHE A1133       5.108  11.769  37.482  1.00  0.00           H
ATOM   3136  HD1 PHE A1133       1.441  12.445  37.854  1.00  0.00           H
ATOM   3137  HD2 PHE A1133       5.329  14.102  36.988  1.00  0.00           H
ATOM   3138  HE1 PHE A1133       0.407  14.567  37.165  1.00  0.00           H
ATOM   3139  HE2 PHE A1133       4.257  16.207  36.297  1.00  0.00           H
ATOM   3140  N   PRO A1134       4.763  10.028  41.244  1.00 53.52           N
ANISOU 3140  N   PRO A1134     5071   5500   9764   -390    964  -2033       N
ATOM   3141  CA  PRO A1134       5.115   8.690  41.758  1.00 52.51           C
ANISOU 3141  CA  PRO A1134     5003   5738   9211   -328    855  -1903       C
ATOM   3142  C   PRO A1134       4.067   7.626  41.387  1.00 54.58           C
ANISOU 3142  C   PRO A1134     5338   5914   9487   -169    818  -1642       C
ATOM   3143  O   PRO A1134       2.874   7.836  41.609  1.00 54.60           O
ANISOU 3143  O   PRO A1134     5325   5660   9762   -132    907  -1645       O
ATOM   3144  CD  PRO A1134       4.352  10.912  42.336  1.00 57.62           C
ANISOU 3144  CD  PRO A1134     5515   6013  10367   -512   1153  -2415       C
ATOM   3145  CB  PRO A1134       5.179   8.893  43.280  1.00 56.33           C
ANISOU 3145  CB  PRO A1134     5434   6516   9452   -443    961  -2211       C
ATOM   3146  CG  PRO A1134       4.189  10.011  43.552  1.00 62.20           C
ANISOU 3146  CG  PRO A1134     6117   6996  10519   -513   1153  -2483       C
ATOM   3147  HB2 PRO A1134       4.949   7.991  43.848  1.00  0.00           H
ATOM   3148  HG3 PRO A1134       4.357  10.521  44.497  1.00  0.00           H
ATOM   3149  HG2 PRO A1134       3.179   9.605  43.575  1.00  0.00           H
ATOM   3150  HD2 PRO A1134       3.433  11.453  42.120  1.00  0.00           H
ATOM   3151  HD3 PRO A1134       5.145  11.635  42.516  1.00  0.00           H
ATOM   3152  HA  PRO A1134       6.094   8.381  41.387  1.00  0.00           H
ATOM   3153  HB3 PRO A1134       6.181   9.211  43.567  1.00  0.00           H
ATOM   3154  N   ARG A1135       4.541   6.498  40.841  1.00 49.49           N
ANISOU 3154  N   ARG A1135     4758   5464   8584    -77    691  -1413       N
ATOM   3155  CA  ARG A1135       3.725   5.318  40.567  1.00 48.12           C
ANISOU 3155  CA  ARG A1135     4649   5222   8414     54    657  -1186       C
ATOM   3156  C   ARG A1135       3.596   4.493  41.855  1.00 53.67           C
ANISOU 3156  C   ARG A1135     5350   6203   8837     58    707  -1224       C
ATOM   3157  O   ARG A1135       4.588   3.951  42.342  1.00 56.53           O
ANISOU 3157  O   ARG A1135     5687   6878   8914      7    679  -1285       O
ATOM   3158  CD  ARG A1135       4.951   4.538  36.899  1.00 42.17           C
ANISOU 3158  CD  ARG A1135     4004   4225   7794    211    327   -631       C
ATOM   3159  NE  ARG A1135       4.481   3.158  36.716  1.00 45.51           N
ANISOU 3159  NE  ARG A1135     4494   4684   8113    318    272   -466       N
ATOM   3160  CZ  ARG A1135       5.030   2.237  35.907  1.00 51.19           C
ANISOU 3160  CZ  ARG A1135     5259   5465   8725    382    179   -324       C
ATOM   3161  NH1 ARG A1135       6.100   2.520  35.150  1.00 41.45           N
ANISOU 3161  NH1 ARG A1135     4010   4289   7451    356    126   -309       N
ATOM   3162  NH2 ARG A1135       4.496   1.011  35.858  1.00 27.78           N
ANISOU 3162  NH2 ARG A1135     2348   2498   5708    467    152   -207       N
ATOM   3163  CB  ARG A1135       4.355   4.518  39.414  1.00 44.52           C
ANISOU 3163  CB  ARG A1135     4258   4746   7913    151    505   -917       C
ATOM   3164  CG  ARG A1135       4.231   5.242  38.057  1.00 44.08           C
ANISOU 3164  CG  ARG A1135     4196   4423   8128    150    462   -833       C
ATOM   3165  H   ARG A1135       5.537   6.387  40.704  1.00  0.00           H
ATOM   3166  HA  ARG A1135       2.729   5.634  40.246  1.00  0.00           H
ATOM   3167  HB3 ARG A1135       3.864   3.547  39.348  1.00  0.00           H
ATOM   3168  HB2 ARG A1135       5.402   4.311  39.633  1.00  0.00           H
ATOM   3169  HG3 ARG A1135       4.700   6.220  38.166  1.00  0.00           H
ATOM   3170  HG2 ARG A1135       3.190   5.441  37.797  1.00  0.00           H
ATOM   3171  HD2 ARG A1135       6.032   4.595  37.028  1.00  0.00           H
ATOM   3172  HD3 ARG A1135       4.720   5.056  35.968  1.00  0.00           H
ATOM   3173  HE  ARG A1135       3.625   2.909  37.209  1.00  0.00           H
ATOM   3174 HH11 ARG A1135       6.498   1.816  34.545  1.00  0.00           H
ATOM   3175 HH12 ARG A1135       6.500   3.445  35.173  1.00  0.00           H
ATOM   3176 HH21 ARG A1135       4.877   0.298  35.255  1.00  0.00           H
ATOM   3177 HH22 ARG A1135       3.695   0.783  36.448  1.00  0.00           H
ATOM   3178  N   ILE A1136       2.371   4.462  42.397  1.00 47.77           N
ANISOU 3178  N   ILE A1136     4611   5364   8174    106    786  -1189       N
ATOM   3179  CA  ILE A1136       2.030   3.832  43.669  1.00 48.51           C
ANISOU 3179  CA  ILE A1136     4693   5715   8024    101    858  -1208       C
ATOM   3180  C   ILE A1136       1.961   2.303  43.510  1.00 51.38           C
ANISOU 3180  C   ILE A1136     5118   6185   8219    215    756   -903       C
ATOM   3181  O   ILE A1136       1.100   1.818  42.785  1.00 49.93           O
ANISOU 3181  O   ILE A1136     4981   5783   8206    303    718   -724       O
ATOM   3182  CB  ILE A1136       0.650   4.352  44.167  1.00 52.28           C
ANISOU 3182  CB  ILE A1136     5126   6045   8693     83   1026  -1347       C
ATOM   3183  CG1 ILE A1136       0.628   5.890  44.337  1.00 53.47           C
ANISOU 3183  CG1 ILE A1136     5202   6050   9064    -26   1153  -1674       C
ATOM   3184  CG2 ILE A1136       0.112   3.643  45.430  1.00 54.84           C
ANISOU 3184  CG2 ILE A1136     5430   6656   8749     71   1117  -1351       C
ATOM   3185  CD1 ILE A1136       1.674   6.455  45.309  1.00 53.27           C
ANISOU 3185  CD1 ILE A1136     5125   6301   8812   -178   1187  -1964       C
ATOM   3186  N   ALA A1137       2.860   1.584  44.192  1.00 47.06           N
ANISOU 3186  N   ALA A1137     4555   5976   7350    208    718   -845       N
ATOM   3187  CA  ALA A1137       2.978   0.130  44.161  1.00 45.06           C
ANISOU 3187  CA  ALA A1137     4339   5817   6966    319    643   -549       C
ATOM   3188  C   ALA A1137       2.527  -0.453  45.503  1.00 50.78           C
ANISOU 3188  C   ALA A1137     5023   6801   7471    301    731   -504       C
ATOM   3189  O   ALA A1137       3.112  -0.109  46.530  1.00 53.02           O
ANISOU 3189  O   ALA A1137     5236   7399   7508    201    781   -663       O
ATOM   3190  CB  ALA A1137       4.451  -0.214  43.902  1.00 45.36           C
ANISOU 3190  CB  ALA A1137     4368   6030   6836    351    517   -443       C
ATOM   3191  HB3 ALA A1137       5.099   0.253  44.641  1.00  0.00           H
ATOM   3192  H   ALA A1137       3.530   2.063  44.781  1.00  0.00           H
ATOM   3193  HA  ALA A1137       2.378  -0.300  43.359  1.00  0.00           H
ATOM   3194  HB1 ALA A1137       4.632  -1.287  43.946  1.00  0.00           H
ATOM   3195  HB2 ALA A1137       4.765   0.139  42.920  1.00  0.00           H
ATOM   3196  N   PHE A1138       1.527  -1.347  45.472  1.00 45.91           N
ANISOU 3196  N   PHE A1138     4440   6070   6933    385    754   -291       N
ATOM   3197  CA  PHE A1138       1.107  -2.108  46.647  1.00 46.24           C
ANISOU 3197  CA  PHE A1138     4441   6345   6782    380    841   -176       C
ATOM   3198  C   PHE A1138       2.015  -3.321  46.850  1.00 49.00           C
ANISOU 3198  C   PHE A1138     4784   6888   6945    465    749    128       C
ATOM   3199  O   PHE A1138       2.205  -4.106  45.921  1.00 46.39           O
ANISOU 3199  O   PHE A1138     4508   6343   6775    572    664    316       O
ATOM   3200  CZ  PHE A1138      -3.097   0.737  46.369  1.00 51.58           C
ANISOU 3200  CZ  PHE A1138     5018   6276   8306    235   1293   -868       C
ATOM   3201  CB  PHE A1138      -0.356  -2.570  46.540  1.00 46.96           C
ANISOU 3201  CB  PHE A1138     4553   6193   7096    413    932   -104       C
ATOM   3202  CG  PHE A1138      -1.368  -1.447  46.501  1.00 48.43           C
ANISOU 3202  CG  PHE A1138     4711   6222   7470    339   1050   -380       C
ATOM   3203  CD1 PHE A1138      -1.628  -0.674  47.653  1.00 53.44           C
ANISOU 3203  CD1 PHE A1138     5271   7091   7942    232   1191   -620       C
ATOM   3204  CD2 PHE A1138      -1.961  -1.083  45.277  1.00 48.82           C
ANISOU 3204  CD2 PHE A1138     4791   5897   7863    377   1026   -398       C
ATOM   3205  CE1 PHE A1138      -2.497   0.406  47.577  1.00 54.40           C
ANISOU 3205  CE1 PHE A1138     5352   7031   8287    177   1321   -889       C
ATOM   3206  CE2 PHE A1138      -2.827  -0.007  45.226  1.00 51.43           C
ANISOU 3206  CE2 PHE A1138     5070   6064   8407    328   1138   -618       C
ATOM   3207  N   PHE A1139       2.512  -3.456  48.083  1.00 48.54           N
ANISOU 3207  N   PHE A1139     4645   7247   6549    414    769    167       N
ATOM   3208  CA  PHE A1139       3.238  -4.621  48.570  1.00 49.30           C
ANISOU 3208  CA  PHE A1139     4694   7604   6435    491    694    490       C
ATOM   3209  C   PHE A1139       2.501  -5.148  49.803  1.00 54.70           C
ANISOU 3209  C   PHE A1139     5319   8544   6921    466    798    657       C
ATOM   3210  O   PHE A1139       1.971  -4.346  50.570  1.00 56.21           O
ANISOU 3210  O   PHE A1139     5472   8915   6972    344    914    431       O
ATOM   3211  CE1 PHE A1139       7.095  -4.179  46.030  1.00 54.89           C
ANISOU 3211  CE1 PHE A1139     5368   8300   7186    639    292    529       C
ATOM   3212  CE2 PHE A1139       6.380  -1.918  46.449  1.00 55.90           C
ANISOU 3212  CE2 PHE A1139     5534   8298   7405    403    406    -51       C
ATOM   3213  CZ  PHE A1139       7.145  -2.825  45.730  1.00 53.39           C
ANISOU 3213  CZ  PHE A1139     5211   7984   7092    531    301    208       C
ATOM   3214  CB  PHE A1139       4.667  -4.214  48.968  1.00 52.37           C
ANISOU 3214  CB  PHE A1139     5002   8355   6542    431    605    406       C
ATOM   3215  CG  PHE A1139       5.556  -3.720  47.843  1.00 53.04           C
ANISOU 3215  CG  PHE A1139     5121   8244   6786    472    490    332       C
ATOM   3216  CD1 PHE A1139       6.291  -4.636  47.063  1.00 55.56           C
ANISOU 3216  CD1 PHE A1139     5431   8537   7141    607    382    606       C
ATOM   3217  CD2 PHE A1139       5.572  -2.354  47.490  1.00 54.97           C
ANISOU 3217  CD2 PHE A1139     5394   8337   7155    375    504     -6       C
ATOM   3218  HZ  PHE A1139       7.775  -2.475  44.927  1.00  0.00           H
ATOM   3219  H   PHE A1139       2.306  -2.750  48.779  1.00  0.00           H
ATOM   3220  HA  PHE A1139       3.277  -5.401  47.811  1.00  0.00           H
ATOM   3221  HB3 PHE A1139       5.165  -5.074  49.421  1.00  0.00           H
ATOM   3222  HB2 PHE A1139       4.636  -3.446  49.744  1.00  0.00           H
ATOM   3223  HD1 PHE A1139       6.247  -5.691  47.278  1.00  0.00           H
ATOM   3224  HD2 PHE A1139       4.972  -1.645  48.040  1.00  0.00           H
ATOM   3225  HE1 PHE A1139       7.686  -4.878  45.457  1.00  0.00           H
ATOM   3226  HE2 PHE A1139       6.418  -0.869  46.198  1.00  0.00           H
ATOM   3227  N   SER A1140       2.511  -6.474  50.000  1.00 51.63           N
ANISOU 3227  N   SER A1140     4911   8179   6526    578    770   1051       N
ATOM   3228  CA  SER A1140       1.955  -7.118  51.191  1.00 54.20           C
ANISOU 3228  CA  SER A1140     5166   8770   6655    558    867   1281       C
ATOM   3229  C   SER A1140       2.725  -6.731  52.474  1.00 62.09           C
ANISOU 3229  C   SER A1140     6046  10354   7191    451    856   1236       C
ATOM   3230  O   SER A1140       3.951  -6.817  52.504  1.00 62.47           O
ANISOU 3230  O   SER A1140     6046  10600   7092    463    729   1255       O
ATOM   3231  CB  SER A1140       1.863  -8.637  50.953  1.00 57.43           C
ANISOU 3231  CB  SER A1140     5570   9044   7206    707    836   1741       C
ATOM   3232  OG  SER A1140       3.131  -9.218  50.757  1.00 64.67           O
ANISOU 3232  OG  SER A1140     6456  10008   8108    809    698   1915       O
ATOM   3233  HG  SER A1140       3.037 -10.175  50.738  1.00  0.00           H
ATOM   3234  H   SER A1140       2.973  -7.085  49.338  1.00  0.00           H
ATOM   3235  HA  SER A1140       0.932  -6.762  51.286  1.00  0.00           H
ATOM   3236  HB2 SER A1140       1.239  -8.853  50.086  1.00  0.00           H
ATOM   3237  HB3 SER A1140       1.389  -9.123  51.805  1.00  0.00           H
ATOM   3238  N   SER A1141       1.983  -6.287  53.501  1.00 61.41           N
ANISOU 3238  N   SER A1141     5904  10557   6870    331    992   1139       N
ATOM   3239  CA  SER A1141       2.511  -5.872  54.806  1.00 64.99           C
ANISOU 3239  CA  SER A1141     6234  11625   6834    193   1001   1050       C
ATOM   3240  C   SER A1141       2.687  -7.048  55.789  1.00 73.63           C
ANISOU 3240  C   SER A1141     7217  13119   7639    237    988   1539       C
ATOM   3241  O   SER A1141       3.338  -6.876  56.819  1.00 77.53           O
ANISOU 3241  O   SER A1141     7585  14197   7678    130    970   1556       O
ATOM   3242  CB  SER A1141       1.601  -4.761  55.372  1.00 69.77           C
ANISOU 3242  CB  SER A1141     6829  12354   7327     20   1172    609       C
ATOM   3243  OG  SER A1141       0.384  -5.260  55.891  1.00 85.38           O
ANISOU 3243  OG  SER A1141     8801  14298   9340     17   1334    727       O
ATOM   3244  HG  SER A1141      -0.129  -4.531  56.249  1.00  0.00           H
ATOM   3245  H   SER A1141       0.975  -6.260  53.410  1.00  0.00           H
ATOM   3246  HA  SER A1141       3.498  -5.431  54.650  1.00  0.00           H
ATOM   3247  HB2 SER A1141       1.378  -4.029  54.598  1.00  0.00           H
ATOM   3248  HB3 SER A1141       2.117  -4.227  56.171  1.00  0.00           H
ATOM   3249  N   ARG A1142       2.114  -8.211  55.443  1.00 68.66           N
ANISOU 3249  N   ARG A1142     6625  12174   7288    389    995   1944       N
ATOM   3250  CA  ARG A1142       2.157  -9.464  56.189  1.00 70.32           C
ANISOU 3250  CA  ARG A1142     6735  12627   7356    467    991   2490       C
ATOM   3251  C   ARG A1142       1.815 -10.621  55.236  1.00 72.06           C
ANISOU 3251  C   ARG A1142     7029  12296   8053    649    978   2825       C
ATOM   3252  O   ARG A1142       1.385 -10.381  54.106  1.00 67.82           O
ANISOU 3252  O   ARG A1142     6619  11252   7898    696    969   2602       O
ATOM   3253  CZ  ARG A1142      -3.434  -9.448  57.681  1.00 94.27           C
ANISOU 3253  CZ  ARG A1142     9800  15379  10639    194   1752   2267       C
ATOM   3254  NH1 ARG A1142      -3.131 -10.603  57.070  1.00 70.65           N
ANISOU 3254  NH1 ARG A1142     6832  12100   7910    339   1660   2697       N
ATOM   3255  NH2 ARG A1142      -4.708  -9.034  57.706  1.00 84.93           N
ANISOU 3255  NH2 ARG A1142     8640  14000   9629    129   1915   1998       N
ATOM   3256  CB  ARG A1142       1.217  -9.405  57.420  1.00 71.57           C
ANISOU 3256  CB  ARG A1142     6815  13173   7204    341   1154   2544       C
ATOM   3257  CG  ARG A1142      -0.243  -8.974  57.157  1.00 71.81           C
ANISOU 3257  CG  ARG A1142     6934  12886   7465    275   1331   2245       C
ATOM   3258  CD  ARG A1142      -1.072  -9.012  58.455  1.00 78.64           C
ANISOU 3258  CD  ARG A1142     7703  14144   8032    172   1501   2379       C
ATOM   3259  NE  ARG A1142      -2.497  -8.690  58.275  1.00 82.43           N
ANISOU 3259  NE  ARG A1142     8242  14347   8732    110   1685   2092       N
ATOM   3260  H   ARG A1142       1.605  -8.257  54.572  1.00  0.00           H
ATOM   3261  HA  ARG A1142       3.179  -9.617  56.538  1.00  0.00           H
ATOM   3262  HB2 ARG A1142       1.647  -8.721  58.153  1.00  0.00           H
ATOM   3263  HB3 ARG A1142       1.218 -10.381  57.908  1.00  0.00           H
ATOM   3264  HG3 ARG A1142      -0.718  -9.552  56.365  1.00  0.00           H
ATOM   3265  HG2 ARG A1142      -0.213  -7.943  56.804  1.00  0.00           H
ATOM   3266  HD3 ARG A1142      -0.708  -8.205  59.092  1.00  0.00           H
ATOM   3267  HD2 ARG A1142      -0.924  -9.932  59.021  1.00  0.00           H
ATOM   3268  HE  ARG A1142      -2.805  -7.826  58.704  1.00  0.00           H
ATOM   3269 HH11 ARG A1142      -3.851 -11.109  56.560  1.00  0.00           H
ATOM   3270 HH12 ARG A1142      -2.181 -10.946  57.059  1.00  0.00           H
ATOM   3271 HH21 ARG A1142      -5.429  -9.574  57.249  1.00  0.00           H
ATOM   3272 HH22 ARG A1142      -4.955  -8.178  58.189  1.00  0.00           H
ATOM   3273  N   ASP A1143       2.015 -11.862  55.712  1.00 71.38           N
ANISOU 3273  N   ASP A1143     6854  12313   7953    746    980   3359       N
ATOM   3274  CA  ASP A1143       1.632 -13.087  55.001  1.00 70.49           C
ANISOU 3274  CA  ASP A1143     6795  11678   8312    906    993   3681       C
ATOM   3275  C   ASP A1143       0.101 -13.182  54.875  1.00 74.58           C
[truncated: 82,850 more chars]
