# Supplementary material for: Mimicking H3 Substrate Arginine in the Design of G9a Lysine Methyltransferase Inhibitors for Cancer Therapy: A Computational Study for Structure-Based Drug Design
Source: ACS Omega. 2021 Feb 22;6(9):6100–11. doi: 10.1021/acsomega.0c04710 (PMC7948220; doi:10.1021/acsomega.0c04710)
Supplement: Supplementary file 9 — ao0c04710_si_009.pdb [file ao0c04710_si_009.pdb]

HEADER    TRANSFERASE/TRANSFERASE INHIBITOR       15-APR-11   3RJW
TITLE     CRYSTAL STRUCTURE OF HISTONE LYSINE METHYLTRANSFERASE G9A WI
TITLE    2 INHIBITOR
EXPDTA    X-RAY DIFFRACTION
REMARK   4 3RJW COMPLIES WITH FORMAT V. 3.30,
REMARK 888
REMARK 888 WRITTEN BY MAESTRO (A PRODUCT OF SCHRODINGER, LLC)
REMARK   2 RESOLUTION.    2.56 ANGSTROMS
REMARK 200  TEMPERATURE           (KELVIN) : 100.00
REMARK 200  PH                             : 6.50
REMARK 350 BIOMOLECULE:  1
REMARK 350 APPLY THE FOLLOWING TO CHAINS: A, B
REMARK 350   BIOMT1  1   1.000000 0.000000 0.000000   0.000000
REMARK 350   BIOMT2  1   0.000000 1.000000 0.000000   0.000000
REMARK 350   BIOMT3  1   0.000000 0.000000 1.000000   0.000000
SEQRES   1 A  270  THR GLU LYS ILE ILE CYS ARG ASP VAL ALA ARG GLY TYR
SEQRES   2 A  270  GLU ASN VAL PRO ILE PRO CYS VAL ASN GLY VAL ASP GLY
SEQRES   3 A  270  GLU PRO CYS PRO GLU ASP TYR LYS TYR ILE SER GLU ASN
SEQRES   4 A  270  CYS GLU THR SER THR MET ASN ILE ASP ARG ASN ILE THR
SEQRES   5 A  270  HIS LEU GLN HIS CYS THR CYS VAL ASP ASP CYS SER SER
SEQRES   6 A  270  SER ASN CYS LEU CYS GLY GLN LEU SER ILE ARG CYS TRP
SEQRES   7 A  270  TYR ASP LYS ASP GLY ARG LEU LEU GLN GLU PHE ASN LYS
SEQRES   8 A  270  ILE GLU PRO PRO LEU ILE PHE GLU CYS ASN GLN ALA CYS
SEQRES   9 A  270  SER CYS TRP ARG ASN CYS LYS ASN ARG VAL VAL GLN SER
SEQRES  10 A  270  GLY ILE LYS VAL ARG LEU GLN LEU TYR ARG THR ALA LYS
SEQRES  11 A  270  MET GLY TRP GLY VAL ARG ALA LEU GLN THR ILE PRO GLN
SEQRES  12 A  270  GLY THR PHE ILE CYS GLU TYR VAL GLY GLU LEU ILE SER
SEQRES  13 A  270  ASP ALA GLU ALA ASP VAL ARG GLU ASP ASP SER TYR LEU
SEQRES  14 A  270  PHE ASP LEU ASP ASN LYS ASP GLY GLU VAL TYR CYS ILE
SEQRES  15 A  270  ASP ALA ARG TYR TYR GLY ASN ILE SER ARG PHE ILE ASN
SEQRES  16 A  270  HIS LEU CYS ASP PRO ASN ILE ILE PRO VAL ARG VAL PHE
SEQRES  17 A  270  MET LEU HIS GLN ASP LEU ARG PHE PRO ARG ILE ALA PHE
SEQRES  18 A  270  PHE SER SER ARG ASP ILE ARG THR GLY GLU GLU LEU GLY
SEQRES  19 A  270  PHE ASP TYR GLY ASP ARG PHE TRP ASP ILE LYS SER LYS
SEQRES  20 A  270  TYR PHE THR CYS GLN CYS GLY SER GLU LYS CYS LYS HIS
SEQRES  21 A  270  SER ALA GLU ALA ILE ALA LEU GLU GLN SER
HELIX    1   1 LEU A  986  LEU A  990  1                                   5
HELIX    2   2 ASP A 1074  ALA A 1077  1                                   4
HELIX    3   3 ASP A 1156  ILE A 1161  1                                   6
HELIX    4   4 ALA A 1179  GLN A 1186  1                                   8
SHEET    1   1 1 LYS A 920  CYS A 923  0
SHEET    2   2 1 CYS A 937  ASN A 939  0
SHEET    3   3 1 LYS A 951  TYR A 952  0
SHEET    4   4 1 CYS A 957  GLU A 958  0
SHEET    5   5 1 ILE A1014  PHE A1015  0
SHEET    6   6 1 LEU A1040  ARG A1044  0
SHEET    7   7 1 TRP A1050  ALA A1054  0
SHEET    8   8 1 PHE A1063  SER A1073  0
SHEET    9   9 1 LEU A1086  ASP A1090  0
SHEET   10  10 1 VAL A1096  ASP A1100  0
SHEET   11  11 1 TYR A1104  GLY A1105  0
SHEET   12  12 1 ASN A1112  HIS A1113  0
SHEET   13  13 1 ILE A1119  PHE A1125  0
SHEET   14  14 1 ILE A1136  SER A1140  0
SHEET   15  15 1 GLY A1151  PHE A1152  0
TURN     1   1 THR A 918  GLU A 919
TURN     2   2 ARG A 924  PRO A 936
TURN     3   3 GLY A 940  TYR A 950
TURN     4   4 ILE A 953  ASN A 956
TURN     5   5 THR A 959  CYM A 985
TURN     6   6 SER A 991  LEU A1013
TURN     7   7 GLU A1016  ARG A1039
TURN     8   8 THR A1045  LYS A1047
TURN     9   9 SAH A1198  GLY A1049
TURN    10  10 LEU A1055  THR A1062
TURN    11  11 ASP A1078  TYR A1085
TURN    12  12 ASN A1091  GLU A1095
TURN    13  13 ALA A1101  TYR A1103
TURN    14  14 ASN A1106  ILE A1111
TURN    15  15 LEU A1114  ASN A1118
TURN    16  16 MET A1126  ARG A1135
TURN    17  17 SER A1141  LEU A1150
TURN    18  18 ASP A1153  GLY A1155
TURN    19  19 LYS A1162  SER A1178
TURN    20  20 SER A1187  SER A1187
CRYST1   56.580   78.083   70.252  90.00  92.16  90.00 P 1 21 1   
ATOM      1  N   THR A 918     -25.149 -19.943  44.199  1.00 74.92           N
ANISOU    1  N   THR A 918     6459   5977  16030   -908   2240   2553       N
ATOM      2  CA  THR A 918     -23.967 -20.613  43.615  1.00 74.77           C
ANISOU    2  CA  THR A 918     6641   5807  15961   -836   2159   2560       C
ATOM      3  C   THR A 918     -23.087 -19.558  42.896  1.00 76.71           C
ANISOU    3  C   THR A 918     7025   6176  15944   -708   1970   2312       C
ATOM      4  O   THR A 918     -23.598 -18.725  42.142  1.00 77.05           O
ANISOU    4  O   THR A 918     6998   6308  15968   -723   1854   2103       O
ATOM      5  CB  THR A 918     -24.301 -21.764  42.614  1.00 83.04           C
ANISOU    5  CB  THR A 918     7678   6488  17385   -986   2112   2526       C
ATOM      6  OG1 THR A 918     -25.061 -21.327  41.499  1.00  0.00           O
ATOM      7  CG2 THR A 918     -25.059 -22.927  43.274  1.00  0.00           C
ATOM      8  N   GLU A 919     -21.765 -19.621  43.149  1.00 69.88           N
ANISOU    8  N   GLU A 919     6339   5324  14888   -578   1946   2362       N
ATOM      9  CA  GLU A 919     -20.765 -18.767  42.506  1.00 65.62           C
ANISOU    9  CA  GLU A 919     5937   4900  14096   -456   1785   2158       C
ATOM     10  C   GLU A 919     -20.574 -19.136  41.025  1.00 69.07           C
ANISOU   10  C   GLU A 919     6431   5131  14680   -516   1592   1918       C
ATOM     11  O   GLU A 919     -20.455 -20.318  40.699  1.00 69.53           O
ANISOU   11  O   GLU A 919     6514   4929  14974   -592   1598   1937       O
ATOM     12  CB  GLU A 919     -19.444 -18.800  43.307  1.00 65.73           C
ANISOU   12  CB  GLU A 919     6093   5026  13855   -307   1838   2318       C
ATOM     13  CG  GLU A 919     -18.358 -17.844  42.767  1.00 64.14           C
ANISOU   13  CG  GLU A 919     6020   4985  13366   -180   1703   2136       C
ATOM     14  CD  GLU A 919     -17.082 -17.861  43.610  1.00 74.24           C
ANISOU   14  CD  GLU A 919     7423   6343  14444    -53   1734   2300       C
ATOM     15  OE1 GLU A 919     -16.084 -18.433  43.123  1.00 62.26           O
ANISOU   15  OE1 GLU A 919     5996   4622  13039    -25   1666   2298       O
ATOM     16  OE2 GLU A 919     -17.115 -17.280  44.718  1.00 62.02           O
ANISOU   16  OE2 GLU A 919     5864   5068  12633     13   1836   2433       O
ATOM     17  N   LYS A 920     -20.546 -18.101  40.173  1.00 65.64           N
ANISOU   17  N   LYS A 920     6013   4819  14109   -485   1431   1692       N
ATOM     18  CA  LYS A 920     -20.361 -18.204  38.728  1.00 65.11           C
ANISOU   18  CA  LYS A 920     5991   4638  14112   -547   1237   1455       C
ATOM     19  C   LYS A 920     -19.251 -17.239  38.300  1.00 65.74           C
ANISOU   19  C   LYS A 920     6207   4860  13911   -413   1112   1329       C
ATOM     20  O   LYS A 920     -19.155 -16.145  38.858  1.00 63.07           O
ANISOU   20  O   LYS A 920     5884   4721  13358   -300   1150   1374       O
ATOM     21  CB  LYS A 920     -21.684 -17.843  38.018  1.00 68.78           C
ANISOU   21  CB  LYS A 920     6279   5119  14735   -692   1138   1324       C
ATOM     22  CG  LYS A 920     -22.841 -18.805  38.341  1.00  0.00           C
ATOM     23  CD  LYS A 920     -24.140 -18.441  37.612  1.00  0.00           C
ATOM     24  CE  LYS A 920     -25.304 -19.358  38.012  1.00  0.00           C
ATOM     25  NZ  LYS A 920     -26.544 -18.985  37.312  1.00  0.00           N
ATOM     26  N   ILE A 921     -18.461 -17.646  37.292  1.00 62.91           N
ANISOU   26  N   ILE A 921     5942   4401  13560   -437    978   1157       N
ATOM     27  CA  ILE A 921     -17.450 -16.802  36.653  1.00 60.25           C
ANISOU   27  CA  ILE A 921     5726   4190  12978   -331    852   1031       C
ATOM     28  C   ILE A 921     -18.152 -15.877  35.643  1.00 62.06           C
ANISOU   28  C   ILE A 921     5862   4548  13171   -393    688    876       C
ATOM     29  O   ILE A 921     -18.678 -16.355  34.637  1.00 62.21           O
ANISOU   29  O   ILE A 921     5822   4504  13313   -531    575    736       O
ATOM     30  CB  ILE A 921     -16.345 -17.632  35.930  1.00 63.26           C
ANISOU   30  CB  ILE A 921     6242   4412  13382   -317    816    937       C
ATOM     31  CG1 ILE A 921     -15.595 -18.548  36.926  1.00  0.00           C
ATOM     32  CG2 ILE A 921     -15.329 -16.756  35.157  1.00  0.00           C
ATOM     33  CD1 ILE A 921     -14.699 -19.600  36.255  1.00  0.00           C
ATOM     34  N   ILE A 922     -18.168 -14.576  35.963  1.00 57.04           N
ANISOU   34  N   ILE A 922     5194   4095  12384   -299    682    910       N
ATOM     35  CA  ILE A 922     -18.872 -13.546  35.201  1.00 57.10           C
ANISOU   35  CA  ILE A 922     5090   4222  12385   -331    541    825       C
ATOM     36  C   ILE A 922     -17.985 -12.979  34.066  1.00 63.00           C
ANISOU   36  C   ILE A 922     5933   5038  12968   -309    366    689       C
ATOM     37  O   ILE A 922     -18.521 -12.500  33.068  1.00 64.88           O
ANISOU   37  O   ILE A 922     6078   5347  13227   -390    209    613       O
ATOM     38  CG1 ILE A 922     -19.797 -12.781  37.526  1.00 59.85           C
ANISOU   38  CG1 ILE A 922     5191   4666  12882   -295    778   1018       C
ATOM     39  CB  ILE A 922     -19.317 -12.361  36.114  1.00 59.16           C
ANISOU   39  CB  ILE A 922     5263   4612  12604   -235    630    908       C
ATOM     40  CG2 ILE A 922     -20.403 -11.499  35.440  1.00  0.00           C
ATOM     41  CD1 ILE A 922     -21.037 -13.689  37.555  1.00  0.00           C
ATOM     42  N   CYS A 923     -16.654 -13.085  34.218  1.00 58.38           N
ANISOU   42  N   CYS A 923     5516   4455  12211   -205    393    675       N
ATOM     43  CA  CYS A 923     -15.657 -12.706  33.219  1.00 56.36           C
ANISOU   43  CA  CYS A 923     5358   4275  11781   -174    255    557       C
ATOM     44  C   CYS A 923     -14.363 -13.477  33.530  1.00 55.72           C
ANISOU   44  C   CYS A 923     5441   4120  11609    -97    320    545       C
ATOM     45  O   CYS A 923     -13.977 -13.547  34.695  1.00 54.25           O
ANISOU   45  O   CYS A 923     5305   3938  11371      3    448    667       O
ATOM     46  CB  CYS A 923     -15.442 -11.174  33.174  1.00 55.72           C
ANISOU   46  CB  CYS A 923     5254   4352  11567    -82    206    582       C
ATOM     47  SG  CYS A 923     -14.325 -10.672  31.836  1.00 58.94           S
ANISOU   47  SG  CYS A 923     5749   4876  11770    -63     32    473       S
ATOM     48  N   ARG A 924     -13.716 -14.047  32.497  1.00 51.15           N
ANISOU   48  N   ARG A 924     4931   3494  11010   -147    238    400       N
ATOM     49  CA  ARG A 924     -12.475 -14.819  32.641  1.00 51.04           C
ANISOU   49  CA  ARG A 924     5055   3392  10948    -69    297    373       C
ATOM     50  C   ARG A 924     -11.235 -13.944  32.910  1.00 51.15           C
ANISOU   50  C   ARG A 924     5158   3552  10724     79    290    415       C
ATOM     51  O   ARG A 924     -10.328 -14.403  33.605  1.00 50.12           O
ANISOU   51  O   ARG A 924     5110   3379  10555    182    378    488       O
ATOM     52  NE  ARG A 924      -9.654 -18.323  32.580  1.00 74.35           N
ANISOU   52  NE  ARG A 924     7982   6622  13644   -479   -175   -378       N
ATOM     53  CB  ARG A 924     -12.294 -15.736  31.409  1.00 54.25           C
ANISOU   53  CB  ARG A 924     5495   3713  11404   -170    226    157       C
ATOM     54  CG  ARG A 924     -11.008 -16.592  31.394  1.00 65.80           C
ANISOU   54  CG  ARG A 924     6911   5357  12732   -272     44     -5       C
ATOM     55  CD  ARG A 924     -10.967 -17.671  32.491  1.00 70.26           C
ANISOU   55  CD  ARG A 924     7487   5862  13346   -410     -5   -250       C
ATOM     56  CZ  ARG A 924      -8.615 -17.906  33.325  1.00  0.00           C
ATOM     57  NH1 ARG A 924      -8.696 -16.807  34.088  1.00  0.00           N
ATOM     58  NH2 ARG A 924      -7.473 -18.604  33.303  1.00  0.00           N
ATOM     59  N   ASP A 925     -11.224 -12.710  32.383  1.00 44.82           N
ANISOU   59  N   ASP A 925     4328   2920   9782     84    181    378       N
ATOM     60  CA  ASP A 925     -10.151 -11.748  32.598  1.00 42.38           C
ANISOU   60  CA  ASP A 925     4086   2748   9268    196    165    396       C
ATOM     61  C   ASP A 925     -10.708 -10.341  32.351  1.00 45.29           C
ANISOU   61  C   ASP A 925     4373   3245   9589    193     94    415       C
ATOM     62  O   ASP A 925     -10.986  -9.993  31.203  1.00 45.09           O
ANISOU   62  O   ASP A 925     4308   3292   9534    132    -38    356       O
ATOM     63  CB  ASP A 925      -8.895 -12.040  31.736  1.00 43.38           C
ANISOU   63  CB  ASP A 925     4307   2902   9274    213     99    276       C
ATOM     64  CG  ASP A 925      -7.703 -11.121  32.030  1.00 52.95           C
ANISOU   64  CG  ASP A 925     5587   4241  10288    327     98    300       C
ATOM     65  OD1 ASP A 925      -7.681 -10.512  33.123  1.00 53.30           O
ANISOU   65  OD1 ASP A 925     5628   4338  10287    401    173    404       O
ATOM     66  OD2 ASP A 925      -6.792 -11.091  31.178  1.00 56.16           O
ANISOU   66  OD2 ASP A 925     6046   4711  10582    333     32    204       O
ATOM     67  N   VAL A 926     -10.821  -9.552  33.432  1.00 42.11           N
ANISOU   67  N   VAL A 926     3942   2881   9177    260    189    500       N
ATOM     68  CA  VAL A 926     -11.231  -8.147  33.380  1.00 42.32           C
ANISOU   68  CA  VAL A 926     3881   2983   9214    274    161    515       C
ATOM     69  C   VAL A 926     -10.140  -7.219  32.797  1.00 46.13           C
ANISOU   69  C   VAL A 926     4420   3560   9548    314     70    468       C
ATOM     70  O   VAL A 926     -10.475  -6.122  32.350  1.00 48.32           O
ANISOU   70  O   VAL A 926     4616   3874   9868    309      9    487       O
ATOM     71  CG1 VAL A 926     -12.783  -8.467  35.375  1.00 47.42           C
ANISOU   71  CG1 VAL A 926     4402   3570  10045    278    410    636       C
ATOM     72  CG2 VAL A 926     -10.502  -7.431  35.798  1.00 45.64           C
ANISOU   72  CG2 VAL A 926     4359   3504   9479    410    405    567       C
ATOM     73  CB  VAL A 926     -11.649  -7.615  34.781  1.00 46.29           C
ANISOU   73  CB  VAL A 926     4337   3504   9747    328    316    569       C
ATOM     74  N   ALA A 927      -8.875  -7.681  32.788  1.00 38.43           N
ANISOU   74  N   ALA A 927     3566   2614   8421    355     68    425       N
ATOM     75  CA  ALA A 927      -7.736  -6.955  32.233  1.00 36.02           C
ANISOU   75  CA  ALA A 927     3318   2405   7964    390      0    384       C
ATOM     76  C   ALA A 927      -7.624  -7.010  30.703  1.00 41.90           C
ANISOU   76  C   ALA A 927     4069   3192   8659    322   -136    327       C
ATOM     77  O   ALA A 927      -6.934  -6.162  30.142  1.00 41.32           O
ANISOU   77  O   ALA A 927     4036   3210   8453    341   -190    302       O
ATOM     78  CB  ALA A 927      -6.436  -7.457  32.872  1.00 34.70           C
ANISOU   78  CB  ALA A 927     3251   2276   7657    472     74    376       C
ATOM     79  N   ARG A 928      -8.290  -7.988  30.062  1.00 40.87           N
ANISOU   79  N   ARG A 928     3889   3018   8621    229   -190    297       N
ATOM     80  CA  ARG A 928      -8.273  -8.248  28.616  1.00 41.72           C
ANISOU   80  CA  ARG A 928     3987   3207   8657    134   -319    212       C
ATOM     81  C   ARG A 928      -6.890  -8.691  28.082  1.00 45.57           C
ANISOU   81  C   ARG A 928     4589   3754   8972    167   -320    112       C
ATOM     82  O   ARG A 928      -6.558  -8.393  26.933  1.00 44.83           O
ANISOU   82  O   ARG A 928     4488   3805   8742    124   -418     79       O
ATOM     83  NH2 ARG A 928      -9.578  -3.260  28.787  1.00 51.19           N
ANISOU   83  NH2 ARG A 928     4832   4500  10117    244   -410    634       N
ATOM     84  CB  ARG A 928      -8.854  -7.064  27.798  1.00 39.86           C
ANISOU   84  CB  ARG A 928     3635   3099   8411     80   -451    294       C
ATOM     85  CG  ARG A 928     -10.159  -6.448  28.339  1.00 41.73           C
ANISOU   85  CG  ARG A 928     3731   3281   8843     66   -447    405       C
ATOM     86  CD  ARG A 928     -10.832  -5.487  27.339  1.00 41.05           C
ANISOU   86  CD  ARG A 928     3502   3305   8788     37   -575    534       C
ATOM     87  NE  ARG A 928      -9.901  -4.474  26.809  1.00 45.27           N
ANISOU   87  NE  ARG A 928     4072   3941   9188     77   -625    583       N
ATOM     88  CZ  ARG A 928      -9.300  -3.488  27.498  1.00 60.46           C
ANISOU   88  CZ  ARG A 928     6015   5809  11150    174   -547    639       C
ATOM     89  NH1 ARG A 928      -8.399  -2.709  26.886  1.00 50.63           N
ANISOU   89  NH1 ARG A 928     4788   4651   9797    188   -598    688       N
ATOM     90  N   GLY A 929      -6.108  -9.394  28.918  1.00 42.56           N
ANISOU   90  N   GLY A 929     4296   3274   8602    247   -206     85       N
ATOM     91  CA  GLY A 929      -4.795  -9.940  28.571  1.00 41.42           C
ANISOU   91  CA  GLY A 929     4241   3161   8336    300   -182     -1       C
ATOM     92  C   GLY A 929      -3.646  -8.927  28.713  1.00 45.57           C
ANISOU   92  C   GLY A 929     4797   3812   8704    381   -188     46       C
ATOM     93  O   GLY A 929      -2.524  -9.263  28.335  1.00 46.20           O
ANISOU   93  O   GLY A 929     4929   3949   8676    415   -181    -26       O
ATOM     94  N   TYR A 930      -3.894  -7.711  29.238  1.00 42.29           N
ANISOU   94  N   TYR A 930     4341   3436   8291    408   -190    151       N
ATOM     95  CA  TYR A 930      -2.873  -6.672  29.438  1.00 40.39           C
ANISOU   95  CA  TYR A 930     4116   3298   7932    464   -190    183       C
ATOM     96  C   TYR A 930      -1.906  -6.947  30.607  1.00 47.26           C
ANISOU   96  C   TYR A 930     5038   4167   8752    564    -91    199       C
ATOM     97  O   TYR A 930      -0.786  -6.439  30.567  1.00 47.72           O
ANISOU   97  O   TYR A 930     5112   4325   8694    603    -91    196       O
ATOM     98  CB  TYR A 930      -3.549  -5.297  29.603  1.00 39.16           C
ANISOU   98  CB  TYR A 930     3883   3156   7840    445   -213    263       C
ATOM     99  CG  TYR A 930      -3.946  -4.618  28.303  1.00 39.83           C
ANISOU   99  CG  TYR A 930     3905   3320   7906    372   -333    300       C
ATOM    100  CD1 TYR A 930      -5.095  -5.028  27.597  1.00 41.13           C
ANISOU  100  CD1 TYR A 930     3986   3472   8171    297   -407    342       C
ATOM    101  CD2 TYR A 930      -3.154  -3.567  27.792  1.00 39.57           C
ANISOU  101  CD2 TYR A 930     3882   3399   7752    371   -376    315       C
ATOM    102  CE1 TYR A 930      -5.458  -4.385  26.398  1.00 40.58           C
ANISOU  102  CE1 TYR A 930     3837   3516   8068    229   -530    418       C
ATOM    103  CE2 TYR A 930      -3.515  -2.924  26.593  1.00 40.44           C
ANISOU  103  CE2 TYR A 930     3922   3609   7835    301   -486    395       C
ATOM    104  CZ  TYR A 930      -4.672  -3.328  25.899  1.00 45.42           C
ANISOU  104  CZ  TYR A 930     4464   4242   8553    232   -568    456       C
ATOM    105  OH  TYR A 930      -5.032  -2.698  24.743  1.00 44.74           O
ANISOU  105  OH  TYR A 930     4289   4292   8420    159   -691    569       O
ATOM    106  N   GLU A 931      -2.334  -7.739  31.603  1.00 43.34           N
ANISOU  106  N   GLU A 931     4553   3574   8340    599     -9    236       N
ATOM    107  CA  GLU A 931      -1.497  -8.189  32.720  1.00 42.70           C
ANISOU  107  CA  GLU A 931     4500   3528   8197    692     75    295       C
ATOM    108  C   GLU A 931      -0.826  -9.532  32.375  1.00 44.06           C
ANISOU  108  C   GLU A 931     4716   3647   8378    751    102    281       C
ATOM    109  O   GLU A 931      -1.292 -10.239  31.479  1.00 44.27           O
ANISOU  109  O   GLU A 931     4758   3593   8469    706     73    189       O
ATOM    110  OE1 GLU A 931      -1.037  -6.078  35.124  1.00 47.17           O
ANISOU  110  OE1 GLU A 931     5003   4333   8587    713    149    321       O
ATOM    111  OE2 GLU A 931      -2.827  -4.764  34.975  1.00 47.89           O
ANISOU  111  OE2 GLU A 931     5005   4308   8882    628    164    298       O
ATOM    112  CB  GLU A 931      -2.377  -8.327  33.985  1.00 44.38           C
ANISOU  112  CB  GLU A 931     4681   3705   8477    703    162    388       C
ATOM    113  CG  GLU A 931      -3.117  -7.044  34.429  1.00 45.15           C
ANISOU  113  CG  GLU A 931     4723   3849   8584    661    170    379       C
ATOM    114  CD  GLU A 931      -2.243  -5.867  34.870  1.00 55.53           C
ANISOU  114  CD  GLU A 931     6028   5290   9781    668    157    329       C
ATOM    115  N   ASN A 932       0.245  -9.876  33.116  1.00 40.00           N
ANISOU  115  N   ASN A 932     4208   3187   7803    848    161    365       N
ATOM    116  CA  ASN A 932       0.987 -11.142  32.973  1.00 40.17           C
ANISOU  116  CA  ASN A 932     4249   3137   7878    933    206    383       C
ATOM    117  C   ASN A 932       0.141 -12.390  33.293  1.00 46.71           C
ANISOU  117  C   ASN A 932     5076   3761   8911    931    276    440       C
ATOM    118  O   ASN A 932       0.422 -13.457  32.749  1.00 49.09           O
ANISOU  118  O   ASN A 932     5390   3915   9345    968    320    404       O
ATOM    119  CB  ASN A 932       2.218 -11.179  33.907  1.00 34.24           C
ANISOU  119  CB  ASN A 932     3473   2525   7013   1041    240    507       C
ATOM    120  CG  ASN A 932       3.201 -10.019  33.743  1.00 43.55           C
ANISOU  120  CG  ASN A 932     4643   3891   8014   1046    181    441       C
ATOM    121  OD1 ASN A 932       3.602  -9.680  32.633  1.00 49.68           O
ANISOU  121  OD1 ASN A 932     5437   4669   8769   1016    138    319       O
ATOM    122  ND2 ASN A 932       3.619  -9.433  34.864  1.00 31.31           N
ANISOU  122  ND2 ASN A 932     3056   2519   6324   1071    184    516       N
ATOM    123  N   VAL A 933      -0.848 -12.228  34.187  1.00 42.02           N
ANISOU  123  N   VAL A 933     4456   3148   8361    885    301    525       N
ATOM    124  CA  VAL A 933      -1.741 -13.277  34.666  1.00 41.45           C
ANISOU  124  CA  VAL A 933     4368   2892   8490    867    378    612       C
ATOM    125  C   VAL A 933      -3.198 -12.771  34.555  1.00 43.30           C
ANISOU  125  C   VAL A 933     4573   3085   8793    746    348    554       C
ATOM    126  O   VAL A 933      -3.440 -11.592  34.823  1.00 42.07           O
ANISOU  126  O   VAL A 933     4396   3062   8525    711    301    525       O
ATOM    127  CB  VAL A 933      -1.432 -13.619  36.155  1.00 45.08           C
ANISOU  127  CB  VAL A 933     4795   3406   8928    954    469    848       C
ATOM    128  CG1 VAL A 933      -0.015 -14.197  36.322  1.00 45.25           C
ANISOU  128  CG1 VAL A 933     4816   3423   8955   1085    503    951       C
ATOM    129  CG2 VAL A 933      -1.670 -12.485  37.176  1.00 42.98           C
ANISOU  129  CG2 VAL A 933     4502   3380   8449    941    460    889       C
ATOM    130  N   PRO A 934      -4.146 -13.649  34.148  1.00 40.80           N
ANISOU  130  N   PRO A 934     4239   2576   8686    677    380    537       N
ATOM    131  CA  PRO A 934      -5.562 -13.266  34.034  1.00 39.46           C
ANISOU  131  CA  PRO A 934     4013   2390   8589    566    353    513       C
ATOM    132  C   PRO A 934      -6.237 -13.098  35.408  1.00 44.00           C
ANISOU  132  C   PRO A 934     4542   3034   9140    591    436    677       C
ATOM    133  O   PRO A 934      -5.980 -13.891  36.317  1.00 45.56           O
ANISOU  133  O   PRO A 934     4744   3231   9337    664    531    838       O
ATOM    134  CG  PRO A 934      -5.338 -15.626  33.563  1.00 48.15           C
ANISOU  134  CG  PRO A 934     5135   3129  10030    577    481    540       C
ATOM    135  CD  PRO A 934      -3.940 -15.046  33.756  1.00 42.80           C
ANISOU  135  CD  PRO A 934     4505   2605   9151    697    456    550       C
ATOM    136  CB  PRO A 934      -6.175 -14.407  33.212  1.00 42.44           C
ANISOU  136  CB  PRO A 934     4375   2546   9205    482    380    456       C
ATOM    137  N   ILE A 935      -7.070 -12.053  35.520  1.00 39.44           N
ANISOU  137  N   ILE A 935     3908   2533   8543    532    406    644       N
ATOM    138  CA  ILE A 935      -7.750 -11.647  36.748  1.00 38.96           C
ANISOU  138  CA  ILE A 935     3787   2545   8470    535    500    748       C
ATOM    139  C   ILE A 935      -9.277 -11.821  36.544  1.00 44.26           C
ANISOU  139  C   ILE A 935     4375   3096   9348    435    514    749       C
ATOM    140  O   ILE A 935      -9.922 -10.903  36.034  1.00 45.08           O
ANISOU  140  O   ILE A 935     4416   3225   9490    381    448    672       O
ATOM    141  CB  ILE A 935      -7.415 -10.164  37.102  1.00 40.23           C
ANISOU  141  CB  ILE A 935     3932   2890   8462    565    497    702       C
ATOM    142  CG1 ILE A 935      -5.891  -9.978  37.317  1.00 39.11           C
ANISOU  142  CG1 ILE A 935     3862   2875   8123    643    465    683       C
ATOM    143  CG2 ILE A 935      -8.183  -9.641  38.338  1.00 41.19           C
ANISOU  143  CG2 ILE A 935     3992   3098   8562    565    630    789       C
ATOM    144  CD1 ILE A 935      -5.448  -8.519  37.485  1.00 42.73           C
ANISOU  144  CD1 ILE A 935     4311   3456   8469    641    423    577       C
ATOM    145  N   PRO A 936      -9.837 -13.005  36.891  1.00 40.45           N
ANISOU  145  N   PRO A 936     3875   2473   9021    408    596    851       N
ATOM    146  CA  PRO A 936     -11.275 -13.274  36.698  1.00 39.93           C
ANISOU  146  CA  PRO A 936     3714   2293   9164    298    611    851       C
ATOM    147  C   PRO A 936     -12.194 -12.502  37.661  1.00 44.57           C
ANISOU  147  C   PRO A 936     4206   2978   9751    289    706    933       C
ATOM    148  O   PRO A 936     -11.794 -12.193  38.783  1.00 42.87           O
ANISOU  148  O   PRO A 936     4007   2909   9374    362    791   1007       O
ATOM    149  CB  PRO A 936     -11.391 -14.795  36.903  1.00 42.30           C
ANISOU  149  CB  PRO A 936     4032   2394   9646    276    688    937       C
ATOM    150  CG  PRO A 936     -10.246 -15.146  37.836  1.00 46.02           C
ANISOU  150  CG  PRO A 936     4571   2923   9992    401    765   1084       C
ATOM    151  CD  PRO A 936      -9.143 -14.191  37.401  1.00 41.18           C
ANISOU  151  CD  PRO A 936     4017   2499   9131    478    683    994       C
ATOM    152  N   CYS A 937     -13.422 -12.244  37.187  1.00 45.44           N
ANISOU  152  N   CYS A 937     4201   3020  10043    190    695    910       N
ATOM    153  CA  CYS A 937     -14.550 -11.743  37.967  1.00 46.49           C
ANISOU  153  CA  CYS A 937     4210   3220  10236    168    795    969       C
ATOM    154  C   CYS A 937     -15.456 -12.931  38.334  1.00 47.61           C
ANISOU  154  C   CYS A 937     4261   3240  10588     79    894   1081       C
ATOM    155  O   CYS A 937     -15.771 -13.731  37.451  1.00 46.92           O
ANISOU  155  O   CYS A 937     4136   3005  10686    -22    823   1035       O
ATOM    156  CB  CYS A 937     -15.328 -10.666  37.184  1.00 47.81           C
ANISOU  156  CB  CYS A 937     4283   3435  10449    145    699    863       C
ATOM    157  SG  CYS A 937     -16.683  -9.949  38.158  1.00 53.76           S
ANISOU  157  SG  CYS A 937     4877   4275  11275    157    846    900       S
ATOM    158  N   VAL A 938     -15.881 -13.008  39.606  1.00 43.28           N
ANISOU  158  N   VAL A 938     3669   2770  10005    102   1063   1222       N
ATOM    159  CA  VAL A 938     -16.847 -13.996  40.097  1.00 44.73           C
ANISOU  159  CA  VAL A 938     3757   2850  10388     15   1179   1362       C
ATOM    160  C   VAL A 938     -17.902 -13.324  40.994  1.00 48.96           C
ANISOU  160  C   VAL A 938     4153   3520  10928      2   1315   1405       C
ATOM    161  O   VAL A 938     -17.612 -12.312  41.630  1.00 48.23           O
ANISOU  161  O   VAL A 938     4065   3612  10650     77   1368   1356       O
ATOM    162  CB  VAL A 938     -16.177 -15.138  40.917  1.00 49.29           C
ANISOU  162  CB  VAL A 938     4405   3343  10981     35   1281   1562       C
ATOM    163  CG1 VAL A 938     -15.177 -15.949  40.080  1.00 48.28           C
ANISOU  163  CG1 VAL A 938     4411   3090  10842     80   1173   1505       C
ATOM    164  CG2 VAL A 938     -15.548 -14.710  42.258  1.00 49.30           C
ANISOU  164  CG2 VAL A 938     4410   3563  10759    113   1434   1739       C
ATOM    165  N   ASN A 939     -19.099 -13.927  41.060  1.00 47.36           N
ANISOU  165  N   ASN A 939     3819   3226  10952   -100   1382   1478       N
ATOM    166  CA  ASN A 939     -20.168 -13.495  41.958  1.00 49.36           C
ANISOU  166  CA  ASN A 939     3919   3596  11240   -120   1538   1530       C
ATOM    167  C   ASN A 939     -20.991 -14.717  42.391  1.00 57.62           C
ANISOU  167  C   ASN A 939     4876   4538  12480   -224   1663   1714       C
ATOM    168  O   ASN A 939     -21.502 -15.437  41.533  1.00 57.93           O
ANISOU  168  O   ASN A 939     4864   4383  12765   -332   1583   1696       O
ATOM    169  OD1 ASN A 939     -22.155 -12.012  43.391  1.00 69.29           O
ANISOU  169  OD1 ASN A 939     6096   6345  13886   -147   1829   1520       O
ATOM    170  ND2 ASN A 939     -22.463 -10.484  41.799  1.00 54.11           N
ANISOU  170  ND2 ASN A 939     4114   4362  12084    -91   1583   1265       N
ATOM    171  CB  ASN A 939     -21.051 -12.416  41.279  1.00 51.33           C
ANISOU  171  CB  ASN A 939     4029   3854  11618   -139   1459   1380       C
ATOM    172  CG  ASN A 939     -21.935 -11.619  42.248  1.00 66.64           C
ANISOU  172  CG  ASN A 939     5805   5924  13590   -127   1635   1392       C
ATOM    173  N   GLY A 940     -21.120 -14.886  43.717  1.00 57.47           N
ANISOU  173  N   GLY A 940     4835   4662  12338   -202   1859   1889       N
ATOM    174  CA  GLY A 940     -21.981 -15.874  44.365  1.00 60.28           C
ANISOU  174  CA  GLY A 940     5089   4954  12860   -297   2016   2113       C
ATOM    175  C   GLY A 940     -22.815 -15.233  45.487  1.00 65.02           C
ANISOU  175  C   GLY A 940     5543   5779  13383   -307   2223   2176       C
ATOM    176  O   GLY A 940     -23.413 -15.972  46.267  1.00 66.84           O
ANISOU  176  O   GLY A 940     5705   6057  13635   -361   2398   2407       O
ATOM    177  N   VAL A 941     -22.844 -13.891  45.590  1.00 59.92           N
ANISOU  177  N   VAL A 941     4838   5271  12657   -254   2217   1971       N
ATOM    178  CA  VAL A 941     -23.564 -13.135  46.619  1.00 61.41           C
ANISOU  178  CA  VAL A 941     4885   5684  12764   -247   2426   1954       C
ATOM    179  C   VAL A 941     -24.899 -12.577  46.086  1.00 67.27           C
ANISOU  179  C   VAL A 941     5424   6339  13799   -298   2419   1842       C
ATOM    180  O   VAL A 941     -25.893 -12.635  46.810  1.00 67.44           O
ANISOU  180  O   VAL A 941     5273   6401  13952   -372   2587   1943       O
ATOM    181  CB  VAL A 941     -22.696 -11.954  47.152  1.00 63.75           C
ANISOU  181  CB  VAL A 941     5271   6221  12729   -135   2464   1800       C
ATOM    182  CG1 VAL A 941     -23.437 -10.934  48.046  1.00 64.82           C
ANISOU  182  CG1 VAL A 941     5247   6554  12827   -125   2668   1671       C
ATOM    183  CG2 VAL A 941     -21.456 -12.478  47.898  1.00 63.79           C
ANISOU  183  CG2 VAL A 941     5420   6392  12426   -103   2511   1969       C
ATOM    184  N   ASP A 942     -24.902 -12.058  44.847  1.00 64.34           N
ANISOU  184  N   ASP A 942     5056   5858  13532   -260   2225   1659       N
ATOM    185  CA  ASP A 942     -26.072 -11.438  44.217  1.00 65.46           C
ANISOU  185  CA  ASP A 942     4987   5930  13955   -295   2186   1580       C
ATOM    186  C   ASP A 942     -26.035 -11.640  42.688  1.00 66.97           C
ANISOU  186  C   ASP A 942     5195   5936  14313   -340   1907   1517       C
ATOM    187  O   ASP A 942     -25.174 -12.358  42.177  1.00 64.15           O
ANISOU  187  O   ASP A 942     5009   5483  13881   -362   1773   1530       O
ATOM    188  CG  ASP A 942     -25.091  -9.015  44.523  1.00 74.52           C
ANISOU  188  CG  ASP A 942     6192   7246  14877    -71   2196   1255       C
ATOM    189  OD1 ASP A 942     -24.243  -9.257  43.639  1.00 72.14           O
ANISOU  189  OD1 ASP A 942     6015   6831  14564    -66   1970   1236       O
ATOM    190  OD2 ASP A 942     -25.072  -8.000  45.253  1.00 82.98           O
ANISOU  190  OD2 ASP A 942     7244   8456  15830      5   2353   1130       O
ATOM    191  CB  ASP A 942     -26.297  -9.956  44.652  1.00 67.66           C
ANISOU  191  CB  ASP A 942     5168   6345  14196   -188   2296   1418       C
ATOM    192  N   GLY A 943     -26.995 -11.016  41.986  1.00 64.00           N
ANISOU  192  N   GLY A 943     4624   5533  14160   -355   1831   1456       N
ATOM    193  CA  GLY A 943     -27.146 -11.095  40.533  1.00 63.36           C
ANISOU  193  CA  GLY A 943     4506   5345  14221   -415   1568   1404       C
ATOM    194  C   GLY A 943     -26.410  -9.965  39.793  1.00 68.19           C
ANISOU  194  C   GLY A 943     5174   5985  14751   -306   1406   1288       C
ATOM    195  O   GLY A 943     -26.622  -9.826  38.589  1.00 67.35           O
ANISOU  195  O   GLY A 943     4993   5845  14754   -352   1192   1264       O
ATOM    196  N   GLU A 944     -25.586  -9.151  40.482  1.00 66.46           N
ANISOU  196  N   GLU A 944     5080   5842  14328   -174   1504   1222       N
ATOM    197  CA  GLU A 944     -24.879  -7.995  39.920  1.00 65.93           C
ANISOU  197  CA  GLU A 944     5082   5787  14183    -67   1380   1118       C
ATOM    198  C   GLU A 944     -23.807  -8.442  38.893  1.00 72.22           C
ANISOU  198  C   GLU A 944     6078   6535  14827    -96   1159   1094       C
ATOM    199  O   GLU A 944     -22.913  -9.200  39.272  1.00 71.18           O
ANISOU  199  O   GLU A 944     6125   6395  14525   -112   1196   1111       O
ATOM    200  CB  GLU A 944     -24.236  -7.217  41.095  1.00 66.84           C
ANISOU  200  CB  GLU A 944     5279   5998  14119     50   1570   1028       C
ATOM    201  CG  GLU A 944     -23.630  -5.844  40.725  1.00 74.75           C
ANISOU  201  CG  GLU A 944     6280   6987  15133    161   1508    916       C
ATOM    202  CD  GLU A 944     -24.662  -4.819  40.244  1.00 99.17           C
ANISOU  202  CD  GLU A 944     9118  10023  18539    202   1506    923       C
ATOM    203  OE1 GLU A 944     -25.777  -4.806  40.812  1.00100.29           O
ANISOU  203  OE1 GLU A 944     9068  10180  18859    181   1662    958       O
ATOM    204  OE2 GLU A 944     -24.314  -4.059  39.316  1.00100.50           O
ANISOU  204  OE2 GLU A 944     9266  10136  18785    260   1356    912       O
ATOM    205  N   PRO A 945     -23.901  -7.998  37.616  1.00 70.64           N
ANISOU  205  N   PRO A 945     5838   6316  14687   -104    936   1067       N
ATOM    206  CA  PRO A 945     -22.905  -8.358  36.589  1.00 69.34           C
ANISOU  206  CA  PRO A 945     5856   6131  14359   -138    748   1021       C
ATOM    207  C   PRO A 945     -21.540  -7.674  36.804  1.00 75.59           C
ANISOU  207  C   PRO A 945     6840   6961  14920    -20    765    954       C
ATOM    208  O   PRO A 945     -21.438  -6.734  37.594  1.00 76.82           O
ANISOU  208  O   PRO A 945     6978   7159  15050     77    908    926       O
ATOM    209  CG  PRO A 945     -24.430  -6.722  35.680  1.00 76.31           C
ANISOU  209  CG  PRO A 945     6386   7064  15544   -112    582   1084       C
ATOM    210  CD  PRO A 945     -24.929  -7.108  37.067  1.00 72.89           C
ANISOU  210  CD  PRO A 945     5897   6614  15185    -80    850   1095       C
ATOM    211  CB  PRO A 945     -23.573  -7.910  35.279  1.00 71.07           C
ANISOU  211  CB  PRO A 945     5931   6375  14697   -194    520   1030       C
ATOM    212  N   CYS A 946     -20.521  -8.167  36.076  1.00 71.27           N
ANISOU  212  N   CYS A 946     6462   6404  14213    -39    623    909       N
ATOM    213  CA  CYS A 946     -19.140  -7.672  36.060  1.00 69.25           C
ANISOU  213  CA  CYS A 946     6385   6189  13736     53    600    847       C
ATOM    214  C   CYS A 946     -19.103  -6.148  35.787  1.00 67.88           C
ANISOU  214  C   CYS A 946     6132   6055  13606    137    566    825       C
ATOM    215  O   CYS A 946     -19.737  -5.724  34.820  1.00 66.44           O
ANISOU  215  O   CYS A 946     5809   5871  13564    105    429    868       O
ATOM    216  CB  CYS A 946     -18.323  -8.450  35.001  1.00 70.19           C
ANISOU  216  CB  CYS A 946     6636   6288  13744     -2    432    801       C
ATOM    217  SG  CYS A 946     -16.593  -7.900  34.870  1.00 72.82           S
ANISOU  217  SG  CYS A 946     7184   6677  13808    100    403    734       S
ATOM    218  N   PRO A 947     -18.431  -5.355  36.657  1.00 62.96           N
ANISOU  218  N   PRO A 947     5571   5466  12885    236    691    766       N
ATOM    219  CA  PRO A 947     -18.414  -3.884  36.546  1.00 61.77           C
ANISOU  219  CA  PRO A 947     5327   5301  12841    311    681    741       C
ATOM    220  C   PRO A 947     -17.781  -3.394  35.231  1.00 62.44           C
ANISOU  220  C   PRO A 947     5426   5386  12911    306    461    778       C
ATOM    221  O   PRO A 947     -16.682  -3.824  34.882  1.00 60.69           O
ANISOU  221  O   PRO A 947     5363   5204  12492    279    356    752       O
ATOM    222  CB  PRO A 947     -17.638  -3.424  37.793  1.00 62.84           C
ANISOU  222  CB  PRO A 947     5574   5482  12821    384    838    627       C
ATOM    223  CG  PRO A 947     -16.777  -4.613  38.182  1.00 68.17           C
ANISOU  223  CG  PRO A 947     6329   6226  13348    354    969    629       C
ATOM    224  CD  PRO A 947     -17.633  -5.806  37.799  1.00 64.03           C
ANISOU  224  CD  PRO A 947     5848   5663  12817    275    846    722       C
ATOM    225  N   GLU A 948     -18.538  -2.555  34.509  1.00 58.76           N
ANISOU  225  N   GLU A 948     4780   4886  12659    333    398    855       N
ATOM    226  CA  GLU A 948     -18.198  -2.005  33.194  1.00 57.75           C
ANISOU  226  CA  GLU A 948     4633   4792  12516    324    188    937       C
ATOM    227  C   GLU A 948     -18.427  -0.477  33.147  1.00 57.94           C
ANISOU  227  C   GLU A 948     4530   4743  12741    421    214    998       C
ATOM    228  O   GLU A 948     -18.481   0.097  32.060  1.00 58.06           O
ANISOU  228  O   GLU A 948     4485   4789  12784    420     46   1121       O
ATOM    229  CB  GLU A 948     -18.975  -2.779  32.099  1.00 60.67           C
ANISOU  229  CB  GLU A 948     4882   5231  12938    215      3   1037       C
ATOM    230  CG  GLU A 948     -18.472  -4.225  31.892  1.00 74.94           C
ANISOU  230  CG  GLU A 948     6860   7107  14506    113   -101    960       C
ATOM    231  CD  GLU A 948     -19.339  -5.050  30.938  1.00109.24           C
ANISOU  231  CD  GLU A 948    11105  11495  18907    -25   -205    975       C
ATOM    232  OE1 GLU A 948     -19.827  -4.470  29.943  1.00109.86           O
ANISOU  232  OE1 GLU A 948    11037  11678  19025    -90   -390   1061       O
ATOM    233  OE2 GLU A 948     -19.489  -6.260  31.216  1.00106.34           O
ANISOU  233  OE2 GLU A 948    10796  11067  18543    -79   -104    908       O
ATOM    234  N   ASP A 949     -18.515   0.162  34.330  1.00 51.92           N
ANISOU  234  N   ASP A 949     3729   3887  12110    501    436    904       N
ATOM    235  CA  ASP A 949     -18.635   1.613  34.549  1.00 51.50           C
ANISOU  235  CA  ASP A 949     3546   3709  12311    599    521    918       C
ATOM    236  C   ASP A 949     -17.323   2.390  34.276  1.00 55.85           C
ANISOU  236  C   ASP A 949     4256   4233  12730    634    541    821       C
ATOM    237  O   ASP A 949     -17.330   3.620  34.342  1.00 58.64           O
ANISOU  237  O   ASP A 949     4550   4461  13270    704    688    740       O
ATOM    238  CB  ASP A 949     -19.136   1.946  35.983  1.00 54.04           C
ANISOU  238  CB  ASP A 949     3740   3948  12845    651    774    815       C
ATOM    239  CG  ASP A 949     -18.342   1.297  37.129  1.00  0.00           C
ATOM    240  OD1 ASP A 949     -18.282   0.047  37.165  1.00  0.00           O
ATOM    241  OD2 ASP A 949     -17.832   2.065  37.975  1.00  0.00           O
ATOM    242  N   TYR A 950     -16.230   1.661  34.008  1.00 48.55           N
ANISOU  242  N   TYR A 950     3517   3418  11511    580    398    820       N
ATOM    243  CA  TYR A 950     -14.872   2.158  33.816  1.00 45.46           C
ANISOU  243  CA  TYR A 950     3277   3033  10965    595    394    740       C
ATOM    244  C   TYR A 950     -14.235   1.433  32.615  1.00 47.44           C
ANISOU  244  C   TYR A 950     3647   3410  10970    535    180    823       C
ATOM    245  O   TYR A 950     -14.730   0.390  32.180  1.00 45.60           O
ANISOU  245  O   TYR A 950     3416   3262  10648    472     66    880       O
ATOM    246  CB  TYR A 950     -14.074   1.911  35.125  1.00 44.21           C
ANISOU  246  CB  TYR A 950     3266   2917  10616    597    575    522       C
ATOM    247  CG  TYR A 950     -13.590   0.481  35.334  1.00 43.64           C
ANISOU  247  CG  TYR A 950     3353   2982  10247    543    523    502       C
ATOM    248  CD1 TYR A 950     -12.226   0.157  35.167  1.00 43.37           C
ANISOU  248  CD1 TYR A 950     3495   3037   9947    529    461    451       C
ATOM    249  CD2 TYR A 950     -14.517  -0.541  35.627  1.00 43.84           C
ANISOU  249  CD2 TYR A 950     3335   3031  10291    505    531    552       C
ATOM    250  CE1 TYR A 950     -11.800  -1.184  35.241  1.00 43.10           C
ANISOU  250  CE1 TYR A 950     3587   3095   9692    494    421    452       C
ATOM    251  CE2 TYR A 950     -14.090  -1.879  35.689  1.00 43.39           C
ANISOU  251  CE2 TYR A 950     3410   3054  10020    456    488    552       C
ATOM    252  CZ  TYR A 950     -12.738  -2.205  35.483  1.00 50.81           C
ANISOU  252  CZ  TYR A 950     4522   4065  10718    458    437    504       C
ATOM    253  OH  TYR A 950     -12.345  -3.511  35.519  1.00 53.34           O
ANISOU  253  OH  TYR A 950     4957   4434  10876    427    416    513       O
ATOM    254  N   LYS A 951     -13.104   1.979  32.146  1.00 45.68           N
ANISOU  254  N   LYS A 951     3526   3202  10629    544    143    799       N
ATOM    255  CA  LYS A 951     -12.227   1.359  31.157  1.00 43.37           C
ANISOU  255  CA  LYS A 951     3350   3042  10086    491    -27    847       C
ATOM    256  C   LYS A 951     -11.014   0.754  31.880  1.00 46.25           C
ANISOU  256  C   LYS A 951     3915   3474  10185    487     39    681       C
ATOM    257  O   LYS A 951     -10.328   1.489  32.593  1.00 45.07           O
ANISOU  257  O   LYS A 951     3810   3288  10025    520    139    585       O
ATOM    258  CG  LYS A 951     -10.807   2.019  29.059  1.00 55.25           C
ANISOU  258  CG  LYS A 951     4903   4702  11388    441   -289   1033       C
ATOM    259  CD  LYS A 951     -11.367   0.936  28.124  1.00 57.24           C
ANISOU  259  CD  LYS A 951     5085   5094  11569    366   -465   1150       C
ATOM    260  CE  LYS A 951     -10.399   0.574  26.992  1.00 61.62           C
ANISOU  260  CE  LYS A 951     5782   5823  11808    296   -571   1086       C
ATOM    261  NZ  LYS A 951     -11.005  -0.397  26.066  1.00 63.98           N
ANISOU  261  NZ  LYS A 951     6006   6272  12031    199   -729   1147       N
ATOM    262  CB  LYS A 951     -11.803   2.455  30.152  1.00 45.40           C
ANISOU  262  CB  LYS A 951     3543   3288  10419    501   -130    993       C
ATOM    263  N   TYR A 952     -10.737  -0.549  31.671  1.00 43.98           N
ANISOU  263  N   TYR A 952     3732   3279   9701    443    -15    648       N
ATOM    264  CA  TYR A 952      -9.523  -1.165  32.217  1.00 42.30           C
ANISOU  264  CA  TYR A 952     3689   3136   9249    452     31    534       C
ATOM    265  C   TYR A 952      -8.289  -0.718  31.416  1.00 42.51           C
ANISOU  265  C   TYR A 952     3786   3231   9134    449    -58    539       C
ATOM    266  O   TYR A 952      -8.241  -0.916  30.200  1.00 42.48           O
ANISOU  266  O   TYR A 952     3764   3287   9090    407   -198    620       O
ATOM    267  OH  TYR A 952      -5.627  -5.075  35.707  1.00 50.42           O
ANISOU  267  OH  TYR A 952     5206   4482   9471    578    287    352       O
ATOM    268  CB  TYR A 952      -9.623  -2.703  32.351  1.00 44.47           C
ANISOU  268  CB  TYR A 952     4039   3446   9410    415      8    515       C
ATOM    269  CG  TYR A 952      -8.544  -3.343  33.228  1.00 45.24           C
ANISOU  269  CG  TYR A 952     4276   3593   9319    451     91    436       C
ATOM    270  CD1 TYR A 952      -8.895  -3.897  34.478  1.00 47.23           C
ANISOU  270  CD1 TYR A 952     4537   3838   9569    474    230    416       C
ATOM    271  CD2 TYR A 952      -7.191  -3.403  32.814  1.00 44.19           C
ANISOU  271  CD2 TYR A 952     4244   3536   9009    466     36    401       C
ATOM    272  CE1 TYR A 952      -7.919  -4.493  35.299  1.00 44.95           C
ANISOU  272  CE1 TYR A 952     4351   3628   9101    512    297    386       C
ATOM    273  CE2 TYR A 952      -6.207  -3.969  33.650  1.00 44.14           C
ANISOU  273  CE2 TYR A 952     4335   3591   8847    510    108    354       C
ATOM    274  CZ  TYR A 952      -6.571  -4.519  34.894  1.00 49.61           C
ANISOU  274  CZ  TYR A 952     5030   4287   9534    534    231    358       C
ATOM    275  N   ILE A 953      -7.316  -0.164  32.150  1.00 38.05           N
ANISOU  275  N   ILE A 953     3293   2685   8480    482     27    447       N
ATOM    276  CA  ILE A 953      -5.974   0.184  31.694  1.00 35.92           C
ANISOU  276  CA  ILE A 953     3093   2489   8066    478    -30    435       C
ATOM    277  C   ILE A 953      -4.954  -0.408  32.684  1.00 39.06           C
ANISOU  277  C   ILE A 953     3608   2975   8259    503     40    322       C
ATOM    278  O   ILE A 953      -5.221  -0.423  33.883  1.00 37.94           O
ANISOU  278  O   ILE A 953     3468   2833   8116    524    160    246       O
ATOM    279  CG2 ILE A 953      -6.431   2.300  30.348  1.00 38.13           C
ANISOU  279  CG2 ILE A 953     3175   2661   8652    458   -136    655       C
ATOM    280  CD1 ILE A 953      -5.597   3.861  33.088  1.00 43.30           C
ANISOU  280  CD1 ILE A 953     3838   3148   9465    501    213    313       C
ATOM    281  CB  ILE A 953      -5.780   1.729  31.622  1.00 38.79           C
ANISOU  281  CB  ILE A 953     3376   2779   8583    480    -15    468       C
ATOM    282  CG1 ILE A 953      -6.270   2.497  32.877  1.00 39.90           C
ANISOU  282  CG1 ILE A 953     3459   2811   8890    506    152    357       C
ATOM    283  N   SER A 954      -3.818  -0.902  32.167  1.00 35.75           N
ANISOU  283  N   SER A 954     3272   2651   7660    501    -32    320       N
ATOM    284  CA  SER A 954      -2.745  -1.521  32.958  1.00 34.61           C
ANISOU  284  CA  SER A 954     3216   2602   7333    538     21    248       C
ATOM    285  C   SER A 954      -1.602  -0.549  33.313  1.00 40.37           C
ANISOU  285  C   SER A 954     3941   3391   8008    535     63    179       C
ATOM    286  O   SER A 954      -0.758  -0.906  34.134  1.00 39.73           O
ANISOU  286  O   SER A 954     3893   3407   7795    557    125    114       O
ATOM    287  OG  SER A 954      -1.576  -2.420  30.994  1.00 41.03           O
ANISOU  287  OG  SER A 954     4086   3513   7991    506   -152    293       O
ATOM    288  CB  SER A 954      -2.235  -2.763  32.200  1.00 35.34           C
ANISOU  288  CB  SER A 954     3380   2756   7290    547    -53    261       C
ATOM    289  N   GLU A 955      -1.591   0.644  32.696  1.00 37.68           N
ANISOU  289  N   GLU A 955     3542   2995   7780    500     29    204       N
ATOM    290  CA  GLU A 955      -0.626   1.721  32.924  1.00 36.91           C
ANISOU  290  CA  GLU A 955     3425   2918   7681    475     65    137       C
ATOM    291  C   GLU A 955      -1.383   3.054  32.966  1.00 43.24           C
ANISOU  291  C   GLU A 955     4127   3562   8742    450    119    137       C
ATOM    292  O   GLU A 955      -2.385   3.198  32.263  1.00 47.33           O
ANISOU  292  O   GLU A 955     4579   3977   9426    451     67    264       O
ATOM    293  CD  GLU A 955       2.301   0.520  30.570  1.00 87.43           C
ANISOU  293  CD  GLU A 955     9945   9627  13649    471   -137    226       C
ATOM    294  OE1 GLU A 955       3.087   1.491  30.517  1.00 93.02           O
ANISOU  294  OE1 GLU A 955    10617  10364  14361    429   -160    260       O
ATOM    295  OE2 GLU A 955       2.257  -0.426  29.753  1.00 87.59           O
ANISOU  295  OE2 GLU A 955    10009   9674  13596    497   -176    243       O
ATOM    296  CB  GLU A 955       0.423   1.736  31.790  1.00 37.41           C
ANISOU  296  CB  GLU A 955     3511   3058   7647    454    -31    202       C
ATOM    297  CG  GLU A 955       1.311   0.478  31.732  1.00 53.21           C
ANISOU  297  CG  GLU A 955     5588   5217   9414    481    -44    154       C
ATOM    298  N   ASN A 956      -0.886   4.002  33.785  1.00 37.71           N
ANISOU  298  N   ASN A 956     3400   2843   8085    421    220     -5       N
ATOM    299  CA  ASN A 956      -1.477   5.332  34.006  1.00 38.13           C
ANISOU  299  CA  ASN A 956     3349   2710   8428    397    309    -51       C
ATOM    300  C   ASN A 956      -1.617   6.137  32.703  1.00 42.98           C
ANISOU  300  C   ASN A 956     3894   3199   9236    389    223    144       C
ATOM    301  O   ASN A 956      -0.670   6.193  31.918  1.00 40.62           O
ANISOU  301  O   ASN A 956     3635   3002   8796    371    117    248       O
ATOM    302  CB  ASN A 956      -0.622   6.120  35.026  1.00 36.14           C
ANISOU  302  CB  ASN A 956     3089   2487   8155    339    419   -267       C
ATOM    303  CG  ASN A 956      -0.759   5.613  36.463  1.00 54.91           C
ANISOU  303  CG  ASN A 956     5491   4994  10380    334    528   -456       C
ATOM    304  OD1 ASN A 956      -1.752   5.894  37.128  1.00 49.66           O
ANISOU  304  OD1 ASN A 956     4805   4294   9767    369    588   -459       O
ATOM    305  ND2 ASN A 956       0.241   4.883  36.957  1.00 51.44           N
ANISOU  305  ND2 ASN A 956     5079   4730   9734    283    554   -606       N
ATOM    306  N   CYS A 957      -2.800   6.745  32.524  1.00 41.18           N
ANISOU  306  N   CYS A 957     3549   2769   9328    408    270    215       N
ATOM    307  CA  CYS A 957      -3.168   7.526  31.343  1.00 41.19           C
ANISOU  307  CA  CYS A 957     3450   2652   9550    410    191    453       C
ATOM    308  C   CYS A 957      -3.226   9.029  31.669  1.00 49.62           C
ANISOU  308  C   CYS A 957     4399   3470  10984    401    319    414       C
ATOM    309  O   CYS A 957      -3.356   9.412  32.833  1.00 50.90           O
ANISOU  309  O   CYS A 957     4551   3548  11241    393    478    171       O
ATOM    310  CB  CYS A 957      -4.488   7.002  30.727  1.00 40.74           C
ANISOU  310  CB  CYS A 957     3331   2595   9556    450     97    642       C
ATOM    311  SG  CYS A 957      -5.972   7.400  31.704  1.00 45.46           S
ANISOU  311  SG  CYS A 957     3799   2989  10483    508    234    585       S
ATOM    312  N   GLU A 958      -3.153   9.841  30.604  1.00 48.33           N
ANISOU  312  N   GLU A 958     4135   3189  11040    398    259    657       N
ATOM    313  CA  GLU A 958      -3.293  11.294  30.630  1.00 49.04           C
ANISOU  313  CA  GLU A 958     4085   2986  11561    397    376    688       C
ATOM    314  C   GLU A 958      -4.468  11.677  29.715  1.00 53.40           C
ANISOU  314  C   GLU A 958     4475   3395  12419    465    322    992       C
ATOM    315  O   GLU A 958      -4.523  11.210  28.576  1.00 50.96           O
ANISOU  315  O   GLU A 958     4159   3257  11946    474    146   1246       O
ATOM    316  CG  GLU A 958      -0.745  11.665  30.999  1.00 57.46           C
ANISOU  316  CG  GLU A 958     5252   4108  12472    250    445    452       C
ATOM    317  CD  GLU A 958       0.525  12.346  30.473  1.00 79.28           C
ANISOU  317  CD  GLU A 958     8032   6935  15155    172    391    542       C
ATOM    318  OE1 GLU A 958       0.473  13.575  30.237  1.00 73.48           O
ANISOU  318  OE1 GLU A 958     7192   5966  14760    130    467    609       O
ATOM    319  OE2 GLU A 958       1.540  11.628  30.323  1.00 78.80           O
ANISOU  319  OE2 GLU A 958     8082   7150  14709    152    285    542       O
ATOM    320  CB  GLU A 958      -1.986  11.952  30.127  1.00 50.04           C
ANISOU  320  CB  GLU A 958     4216   3104  11694    326    350    769       C
ATOM    321  N   THR A 959      -5.364  12.537  30.221  1.00 53.36           N
ANISOU  321  N   THR A 959     4325   3084  12866    508    476    963       N
ATOM    322  CA  THR A 959      -6.474  13.143  29.469  1.00 55.51           C
ANISOU  322  CA  THR A 959     4401   3184  13506    590    443   1273       C
ATOM    323  C   THR A 959      -6.274  14.666  29.288  1.00 62.25           C
ANISOU  323  C   THR A 959     5104   3716  14832    598    539   1416       C
ATOM    324  O   THR A 959      -7.033  15.290  28.546  1.00 63.89           O
ANISOU  324  O   THR A 959     5116   3724  15437    677    541   1695       O
ATOM    325  CB  THR A 959      -7.820  12.904  30.197  1.00 60.32           C
ANISOU  325  CB  THR A 959     4940   3718  14261    664    537   1153       C
ATOM    326  OG1 THR A 959      -7.819  13.504  31.481  1.00 68.34           O
ANISOU  326  OG1 THR A 959     5993   4597  15376    648    766    759       O
ATOM    327  CG2 THR A 959      -8.182  11.414  30.300  1.00 49.00           C
ANISOU  327  CG2 THR A 959     3603   2580  12435    661    398   1161       C
ATOM    328  N   SER A 960      -5.225  15.213  29.916  1.00 59.80           N
ANISOU  328  N   SER A 960     4874   3364  14483    512    610   1253       N
ATOM    329  CA  SER A 960      -4.692  16.557  29.729  1.00 62.56           C
ANISOU  329  CA  SER A 960     5113   3412  15247    481    714   1341       C
ATOM    330  C   SER A 960      -3.162  16.468  29.837  1.00 65.14           C
ANISOU  330  C   SER A 960     5590   3877  15284    358    723   1119       C
ATOM    331  O   SER A 960      -2.655  15.540  30.467  1.00 62.54           O
ANISOU  331  O   SER A 960     5420   3789  14555    320    718    820       O
ATOM    332  CB  SER A 960      -5.333  17.519  30.754  1.00 70.48           C
ANISOU  332  CB  SER A 960     5981   4012  16786    525    967   1120       C
ATOM    333  OG  SER A 960      -4.953  17.236  32.088  1.00 82.97           O
ANISOU  333  OG  SER A 960     7675   5650  18200    481   1117    627       O
ATOM    334  N   THR A 961      -2.450  17.422  29.215  1.00 64.50           N
ANISOU  334  N   THR A 961     5446   3652  15410    297    737   1287       N
ATOM    335  CA  THR A 961      -0.985  17.457  29.179  1.00 63.62           C
ANISOU  335  CA  THR A 961     5441   3658  15076    169    742   1127       C
ATOM    336  C   THR A 961      -0.383  17.708  30.578  1.00 66.66           C
ANISOU  336  C   THR A 961     5899   3991  15439     94    920    605       C
ATOM    337  O   THR A 961      -0.453  18.832  31.077  1.00 68.45           O
ANISOU  337  O   THR A 961     6021   3877  16110     83   1119    410       O
ATOM    338  CB  THR A 961      -0.468  18.552  28.206  1.00 74.40           C
ANISOU  338  CB  THR A 961     6678   4800  16791    118    762   1422       C
ATOM    339  OG1 THR A 961      -1.022  18.335  26.922  1.00 74.35           O
ANISOU  339  OG1 THR A 961     6501   4626  17123    219    711   1863       O
ATOM    340  CG2 THR A 961       1.064  18.618  28.056  1.00 75.01           C
ANISOU  340  CG2 THR A 961     6846   5175  16480     27    626   1556       C
ATOM    341  N   MET A 962       0.174  16.646  31.183  1.00 60.24           N
ANISOU  341  N   MET A 962     5251   3523  14113     39    851    378       N
ATOM    342  CA  MET A 962       0.784  16.685  32.517  1.00 61.28           C
ANISOU  342  CA  MET A 962     5447   3700  14134    -47    990    -96       C
ATOM    343  C   MET A 962       2.260  17.128  32.483  1.00 66.88           C
ANISOU  343  C   MET A 962     6182   4475  14755   -190    999   -217       C
ATOM    344  O   MET A 962       2.779  17.535  33.523  1.00 68.33           O
ANISOU  344  O   MET A 962     6389   4697  14876   -291   1112   -608       O
ATOM    345  CB  MET A 962       0.626  15.310  33.205  1.00 61.85           C
ANISOU  345  CB  MET A 962     5657   4108  13736     -6    927   -268       C
ATOM    346  CG  MET A 962      -0.808  14.744  33.226  1.00 66.91           C
ANISOU  346  CG  MET A 962     6259   4664  14501    105    974   -261       C
ATOM    347  SD  MET A 962      -2.121  15.841  33.833  1.00 76.84           S
ANISOU  347  SD  MET A 962     7338   5465  16394    124   1236   -443       S
ATOM    348  CE  MET A 962      -1.697  15.915  35.586  1.00 73.74           C
ANISOU  348  CE  MET A 962     7017   5250  15752     94   1372   -896       C
ATOM    349  N   ASN A 963       2.893  17.056  31.295  1.00 62.17           N
ANISOU  349  N   ASN A 963     5561   3901  14158   -208    884    124       N
ATOM    350  CA  ASN A 963       4.274  17.457  30.995  1.00 61.44           C
ANISOU  350  CA  ASN A 963     5475   3889  13980   -337    869    106       C
ATOM    351  C   ASN A 963       5.308  16.710  31.864  1.00 62.07           C
ANISOU  351  C   ASN A 963     5671   4297  13616   -412    852   -242       C
ATOM    352  O   ASN A 963       6.174  17.338  32.474  1.00 62.79           O
ANISOU  352  O   ASN A 963     5731   4348  13777   -545    955   -535       O
ATOM    353  ND2 ASN A 963       6.281  20.583  30.842  1.00 47.36           N
ANISOU  353  ND2 ASN A 963     3452   1560  12981   -712   1146    -67       N
ATOM    354  CB  ASN A 963       4.419  19.004  31.061  1.00 64.38           C
ANISOU  354  CB  ASN A 963     5703   3861  14897   -437   1034     73       C
ATOM    355  CG  ASN A 963       5.630  19.556  30.293  1.00 64.32           C
ANISOU  355  CG  ASN A 963     5672   3916  14852   -562    995    196       C
ATOM    356  OD1 ASN A 963       5.971  19.074  29.214  1.00 61.00           O
ANISOU  356  OD1 ASN A 963     5287   3729  14162   -537    840    517       O
ATOM    357  N   ILE A 964       5.176  15.373  31.914  1.00 55.27           N
ANISOU  357  N   ILE A 964     4929   3761  12309   -326    719   -203       N
ATOM    358  CA  ILE A 964       6.058  14.480  32.668  1.00 52.70           C
ANISOU  358  CA  ILE A 964     4705   3781  11536   -361    673   -439       C
ATOM    359  C   ILE A 964       7.463  14.455  32.034  1.00 56.97           C
ANISOU  359  C   ILE A 964     5238   4472  11937   -452    608   -359       C
ATOM    360  O   ILE A 964       7.571  14.245  30.824  1.00 57.01           O
ANISOU  360  O   ILE A 964     5218   4456  11987   -434    531    -36       O
ATOM    361  CD1 ILE A 964       3.348  11.701  33.354  1.00 46.16           C
ANISOU  361  CD1 ILE A 964     4086   3288  10164    -54    557   -430       C
ATOM    362  CB  ILE A 964       5.489  13.029  32.733  1.00 52.98           C
ANISOU  362  CB  ILE A 964     4853   4061  11215   -231    556   -347       C
ATOM    363  CG1 ILE A 964       4.118  13.024  33.450  1.00 52.46           C
ANISOU  363  CG1 ILE A 964     4783   3871  11278   -162    644   -478       C
ATOM    364  CG2 ILE A 964       6.437  12.010  33.412  1.00 50.96           C
ANISOU  364  CG2 ILE A 964     4689   4172  10501   -245    480   -475       C
ATOM    365  N   ASP A 965       8.496  14.680  32.864  1.00 53.63           N
ANISOU  365  N   ASP A 965     4815   4210  11351   -561    645   -647       N
ATOM    366  CA  ASP A 965       9.904  14.700  32.464  1.00 52.80           C
ANISOU  366  CA  ASP A 965     4682   4263  11116   -657    594   -604       C
ATOM    367  C   ASP A 965      10.381  13.273  32.126  1.00 56.30           C
ANISOU  367  C   ASP A 965     5220   5068  11105   -565    447   -475       C
ATOM    368  O   ASP A 965      10.751  12.518  33.024  1.00 55.45           O
ANISOU  368  O   ASP A 965     5163   5208  10697   -545    420   -661       O
ATOM    369  CB  ASP A 965      10.789  15.391  33.533  1.00 55.12           C
ANISOU  369  CB  ASP A 965     4910   4587  11446   -826    691   -974       C
ATOM    370  CG  ASP A 965      12.260  15.586  33.135  1.00 57.45           C
ANISOU  370  CG  ASP A 965     5157   5084  11587   -940    640   -970       C
ATOM    371  OD1 ASP A 965      12.581  15.462  31.931  1.00 55.66           O
ANISOU  371  OD1 ASP A 965     4917   4859  11374   -918    576   -661       O
ATOM    372  OD2 ASP A 965      13.048  15.915  34.047  1.00 60.70           O
ANISOU  372  OD2 ASP A 965     5529   5666  11868  -1060    669  -1277       O
ATOM    373  N   ARG A 966      10.348  12.955  30.823  1.00 53.21           N
ANISOU  373  N   ARG A 966     4839   4704  10674   -508    360   -150       N
ATOM    374  CA  ARG A 966      10.742  11.672  30.239  1.00 51.74           C
ANISOU  374  CA  ARG A 966     4733   4815  10110   -415    239    -18       C
ATOM    375  C   ARG A 966      12.108  11.760  29.527  1.00 58.42           C
ANISOU  375  C   ARG A 966     5534   5844  10818   -485    206     63       C
ATOM    376  O   ARG A 966      12.444  10.842  28.779  1.00 59.35           O
ANISOU  376  O   ARG A 966     5700   6193  10657   -414    125    176       O
ATOM    377  NH2 ARG A 966       3.899   9.359  30.457  1.00 90.68           N
ANISOU  377  NH2 ARG A 966     9904   9471  15078     75    133    199       N
ATOM    378  CB  ARG A 966       9.618  11.198  29.287  1.00 50.48           C
ANISOU  378  CB  ARG A 966     4619   4604   9957   -305    168    250       C
ATOM    379  CG  ARG A 966       8.333  10.774  30.020  1.00 56.88           C
ANISOU  379  CG  ARG A 966     5467   5272  10873   -224    193    182       C
ATOM    380  CD  ARG A 966       7.156  10.517  29.067  1.00 72.19           C
ANISOU  380  CD  ARG A 966     7440   7220  12769   -129    102    429       C
ATOM    381  NE  ARG A 966       6.056   9.809  29.746  1.00 82.77           N
ANISOU  381  NE  ARG A 966     8859   8601  13990    -36     90    318       N
ATOM    382  CZ  ARG A 966       4.768  10.185  29.862  1.00 98.24           C
ANISOU  382  CZ  ARG A 966    10794  10367  16164      1    140    290       C
ATOM    383  NH1 ARG A 966       4.314  11.361  29.409  1.00 80.66           N
ANISOU  383  NH1 ARG A 966     8466   7875  14308    -31    208    366       N
ATOM    384  N   ASN A 967      12.885  12.833  29.776  1.00 55.72           N
ANISOU  384  N   ASN A 967     5091   5399  10682   -631    280    -21       N
ATOM    385  CA  ASN A 967      14.246  13.006  29.265  1.00 54.97           C
ANISOU  385  CA  ASN A 967     4926   5466  10495   -721    267     42       C
ATOM    386  C   ASN A 967      15.188  11.958  29.890  1.00 56.66           C
ANISOU  386  C   ASN A 967     5165   6020  10342   -689    213   -125       C
ATOM    387  O   ASN A 967      15.333  11.917  31.112  1.00 57.33           O
ANISOU  387  O   ASN A 967     5232   6169  10383   -739    239   -392       O
ATOM    388  CB  ASN A 967      14.719  14.453  29.549  1.00 49.43           C
ANISOU  388  CB  ASN A 967     4101   4542  10140   -900    372    -47       C
ATOM    389  CG  ASN A 967      15.947  14.911  28.748  1.00 59.80           C
ANISOU  389  CG  ASN A 967     5320   5969  11432  -1008    371     77       C
ATOM    390  OD1 ASN A 967      16.713  14.107  28.219  1.00 47.47           O
ANISOU  390  OD1 ASN A 967     3769   4722   9543   -972    303    107       O
ATOM    391  ND2 ASN A 967      16.155  16.226  28.675  1.00 48.10           N
ANISOU  391  ND2 ASN A 967     3728   4221  10327  -1150    463    140       N
ATOM    392  N   ILE A 968      15.804  11.134  29.027  1.00 50.52           N
ANISOU  392  N   ILE A 968     4418   5472   9305   -606    141     36       N
ATOM    393  CA  ILE A 968      16.717  10.052  29.405  1.00 47.44           C
ANISOU  393  CA  ILE A 968     4038   5395   8592   -539     91    -56       C
ATOM    394  C   ILE A 968      18.044  10.543  30.027  1.00 54.19           C
ANISOU  394  C   ILE A 968     4770   6388   9431   -672    115   -226       C
ATOM    395  O   ILE A 968      18.639   9.811  30.816  1.00 55.60           O
ANISOU  395  O   ILE A 968     4936   6782   9406   -636     80   -375       O
ATOM    396  CB  ILE A 968      17.011   9.131  28.183  1.00 47.98           C
ANISOU  396  CB  ILE A 968     4142   5633   8457   -439     42    149       C
ATOM    397  CG1 ILE A 968      17.698   7.804  28.586  1.00 45.87           C
ANISOU  397  CG1 ILE A 968     3899   5626   7902   -317      1     63       C
ATOM    398  CG2 ILE A 968      17.787   9.836  27.047  1.00 48.63           C
ANISOU  398  CG2 ILE A 968     4125   5756   8595   -544     70    313       C
ATOM    399  CD1 ILE A 968      17.611   6.705  27.517  1.00 35.40           C
ANISOU  399  CD1 ILE A 968     2642   4406   6403   -188    -29    188       C
ATOM    400  N   THR A 969      18.458  11.781  29.702  1.00 51.35           N
ANISOU  400  N   THR A 969     4307   5906   9298   -832    172   -195       N
ATOM    401  CA  THR A 969      19.631  12.440  30.282  1.00 52.19           C
ANISOU  401  CA  THR A 969     4276   6130   9423   -992    198   -366       C
ATOM    402  C   THR A 969      19.376  12.984  31.708  1.00 57.87           C
ANISOU  402  C   THR A 969     4972   6782  10235  -1093    236   -686       C
ATOM    403  O   THR A 969      20.345  13.185  32.440  1.00 59.18           O
ANISOU  403  O   THR A 969     5028   7127  10331  -1218    233   -884       O
ATOM    404  CB  THR A 969      20.140  13.600  29.380  1.00 54.22           C
ANISOU  404  CB  THR A 969     4423   6256   9920  -1143    260   -221       C
ATOM    405  OG1 THR A 969      19.342  14.768  29.452  1.00 56.49           O
ANISOU  405  OG1 THR A 969     4711   6171  10581  -1224    338   -209       O
ATOM    406  CG2 THR A 969      20.318  13.201  27.906  1.00 49.40           C
ANISOU  406  CG2 THR A 969     3824   5760   9184  -1065    234     86       C
ATOM    407  N   HIS A 970      18.098  13.178  32.085  1.00 53.51           N
ANISOU  407  N   HIS A 970     4508   5998   9825  -1046    273   -743       N
ATOM    408  CA  HIS A 970      17.681  13.596  33.428  1.00 54.28           C
ANISOU  408  CA  HIS A 970     4592   6029  10004  -1134    331  -1061       C
ATOM    409  C   HIS A 970      17.500  12.415  34.402  1.00 57.89           C
ANISOU  409  C   HIS A 970     5110   6773  10111  -1023    263  -1173       C
ATOM    410  O   HIS A 970      17.379  12.664  35.602  1.00 59.33           O
ANISOU  410  O   HIS A 970     5281   6989  10272  -1090    303  -1440       O
ATOM    411  CG  HIS A 970      16.515  15.769  32.643  1.00 60.07           C
ANISOU  411  CG  HIS A 970     5281   6035  11506  -1259    518   -972       C
ATOM    412  ND1 HIS A 970      15.440  16.628  32.519  1.00 62.52           N
ANISOU  412  ND1 HIS A 970     5599   5956  12199  -1248    611   -924       N
ATOM    413  CD2 HIS A 970      17.570  16.414  32.031  1.00 62.38           C
ANISOU  413  CD2 HIS A 970     5463   6332  11906  -1398    535   -909       C
ATOM    414  CE1 HIS A 970      15.864  17.712  31.866  1.00 63.60           C
ANISOU  414  CE1 HIS A 970     5632   5860  12672  -1374    681   -817       C
ATOM    415  NE2 HIS A 970      17.148  17.650  31.535  1.00 64.23           N
ANISOU  415  NE2 HIS A 970     5641   6167  12595  -1475    641   -808       N
ATOM    416  CB  HIS A 970      16.390  14.436  33.345  1.00 55.16           C
ANISOU  416  CB  HIS A 970     4749   5741  10469  -1129    425  -1056       C
ATOM    417  N   LEU A 971      17.504  11.166  33.899  1.00 51.45           N
ANISOU  417  N   LEU A 971     4353   6164   9032   -855    170   -969       N
ATOM    418  CA  LEU A 971      17.490   9.957  34.724  1.00 49.72           C
ANISOU  418  CA  LEU A 971     4185   6197   8511   -729    106  -1007       C
ATOM    419  C   LEU A 971      18.832   9.776  35.446  1.00 55.54           C
ANISOU  419  C   LEU A 971     4803   7290   9011   -790     51  -1121       C
ATOM    420  O   LEU A 971      19.869   9.691  34.787  1.00 55.45           O
ANISOU  420  O   LEU A 971     4707   7420   8941   -803     14  -1023       O
ATOM    421  CB  LEU A 971      17.210   8.708  33.854  1.00 47.20           C
ANISOU  421  CB  LEU A 971     3969   5910   8054   -522     46   -753       C
ATOM    422  CG  LEU A 971      15.758   8.576  33.349  1.00 48.80           C
ANISOU  422  CG  LEU A 971     4302   5872   8369   -415     63   -649       C
ATOM    423  CD1 LEU A 971      15.641   7.436  32.316  1.00 46.91           C
ANISOU  423  CD1 LEU A 971     4137   5703   7983   -248      4   -436       C
ATOM    424  CD2 LEU A 971      14.758   8.401  34.510  1.00 47.64           C
ANISOU  424  CD2 LEU A 971     4203   5717   8180   -389     89   -802       C
ATOM    425  N   GLN A 972      18.767   9.656  36.780  1.00 52.40           N
ANISOU  425  N   GLN A 972     4385   7067   8457   -826     44  -1317       N
ATOM    426  CA  GLN A 972      19.854   9.129  37.597  1.00 52.42           C
ANISOU  426  CA  GLN A 972     4264   7470   8182   -865    -31  -1394       C
ATOM    427  C   GLN A 972      19.868   7.601  37.485  1.00 57.77           C
ANISOU  427  C   GLN A 972     5000   8308   8643   -630   -109  -1149       C
ATOM    428  O   GLN A 972      18.821   6.966  37.619  1.00 57.31           O
ANISOU  428  O   GLN A 972     5075   8108   8593   -493    -94  -1056       O
ATOM    429  CB  GLN A 972      19.694   9.589  39.055  1.00 54.85           C
ANISOU  429  CB  GLN A 972     4523   7933   8384  -1002     -6  -1686       C
ATOM    430  CG  GLN A 972      20.039  11.074  39.253  1.00 65.41           C
ANISOU  430  CG  GLN A 972     5756   9173   9925  -1263     70  -1976       C
ATOM    431  CD  GLN A 972      19.897  11.490  40.715  1.00 76.79           C
ANISOU  431  CD  GLN A 972     7115  10869  11193  -1427     86  -2306       C
ATOM    432  OE1 GLN A 972      18.786  11.663  41.208  1.00 70.91           O
ANISOU  432  OE1 GLN A 972     6442  10004  10496  -1446    171  -2474       O
ATOM    433  NE2 GLN A 972      21.021  11.656  41.416  1.00 64.82           N
ANISOU  433  NE2 GLN A 972     5434   9733   9462  -1555      6  -2411       N
ATOM    434  N   HIS A 973      21.056   7.055  37.206  1.00 55.58           N
ANISOU  434  N   HIS A 973     4617   8282   8221   -580   -179  -1032       N
ATOM    435  CA  HIS A 973      21.246   5.649  36.871  1.00 54.57           C
ANISOU  435  CA  HIS A 973     4517   8272   7943   -353   -234   -798       C
ATOM    436  C   HIS A 973      22.527   5.111  37.517  1.00 59.75           C
ANISOU  436  C   HIS A 973     4996   9328   8380   -336   -319   -759       C
ATOM    437  O   HIS A 973      23.353   5.883  38.007  1.00 61.07           O
ANISOU  437  O   HIS A 973     5014   9687   8502   -516   -343   -913       O
ATOM    438  CB  HIS A 973      21.229   5.501  35.334  1.00 54.17           C
ANISOU  438  CB  HIS A 973     4536   8014   8031   -253   -204   -623       C
ATOM    439  CG  HIS A 973      22.352   6.173  34.582  1.00 58.79           C
ANISOU  439  CG  HIS A 973     4997   8655   8685   -364   -195   -623       C
ATOM    440  ND1 HIS A 973      23.601   5.595  34.423  1.00 61.12           N
ANISOU  440  ND1 HIS A 973     5284   8750   9190   -545   -136   -714       N
ATOM    441  CD2 HIS A 973      22.408   7.368  33.901  1.00 60.64           C
ANISOU  441  CD2 HIS A 973     5101   9115   8825   -315   -227   -530       C
ATOM    442  CE1 HIS A 973      24.335   6.439  33.696  1.00 61.16           C
ANISOU  442  CE1 HIS A 973     5160   8871   9205   -609   -136   -668       C
ATOM    443  NE2 HIS A 973      23.677   7.538  33.346  1.00 61.29           N
ANISOU  443  NE2 HIS A 973     5098   9153   9037   -475   -189   -566       N
HETATM  444  N   CYM A 974      22.657   3.778  37.491  1.00 55.67           N
ANISOU  444  N   CYM A 974     4481   8925   7747   -122   -361   -548       N
HETATM  445  CA  CYM A 974      23.785   3.045  38.059  1.00 56.19           C
ANISOU  445  CA  CYM A 974     4365   9354   7629    -52   -443   -438       C
HETATM  446  C   CYM A 974      24.684   2.498  36.938  1.00 58.71           C
ANISOU  446  C   CYM A 974     4610   9673   8023     59   -433   -291       C
HETATM  447  O   CYM A 974      24.200   2.159  35.856  1.00 55.48           O
ANISOU  447  O   CYM A 974     4319   8994   7767    114   -363   -248       O
HETATM  448  CB  CYM A 974      23.290   1.961  39.041  1.00 56.51           C
ANISOU  448  CB  CYM A 974     4430   9520   7523    119   -483   -283       C
HETATM  449  SG  CYM A 974      22.384   0.602  38.237  1.00 57.91           S
ANISOU  449  SG  CYM A 974     4783   9378   7841    389   -424    -62       S
ATOM    450  N   THR A 975      25.986   2.418  37.253  1.00 58.18           N
ANISOU  450  N   THR A 975     4333   9938   7837     86   -501   -214       N
ATOM    451  CA  THR A 975      27.052   1.904  36.389  1.00 58.89           C
ANISOU  451  CA  THR A 975     4306  10086   7984    194   -484    -84       C
ATOM    452  C   THR A 975      27.382   0.424  36.721  1.00 65.18           C
ANISOU  452  C   THR A 975     5028  11018   8720    456   -515    152       C
ATOM    453  O   THR A 975      28.507  -0.026  36.497  1.00 65.72           O
ANISOU  453  O   THR A 975     4921  11253   8798    555   -523    267       O
ATOM    454  CB  THR A 975      28.327   2.784  36.535  1.00 62.49           C
ANISOU  454  CB  THR A 975     4546  10786   8410      0   -522   -187       C
ATOM    455  OG1 THR A 975      28.939   2.640  37.805  1.00 62.46           O
ANISOU  455  OG1 THR A 975     4375  11147   8210    -77   -631   -220       O
ATOM    456  CG2 THR A 975      28.074   4.277  36.267  1.00 60.35           C
ANISOU  456  CG2 THR A 975     4346  10311   8274   -241   -464   -388       C
HETATM  457  N   CYM A 976      26.380  -0.304  37.242  1.00 62.72           N
ANISOU  457  N   CYM A 976     4845  10606   8381    575   -518    232       N
HETATM  458  CA  CYM A 976      26.454  -1.697  37.674  1.00 64.58           C
ANISOU  458  CA  CYM A 976     5021  10920   8596    818   -538    475       C
HETATM  459  C   CYM A 976      26.616  -2.671  36.497  1.00 70.67           C
ANISOU  459  C   CYM A 976     5832  11468   9553   1031   -444    587       C
HETATM  460  O   CYM A 976      25.803  -2.657  35.572  1.00 67.37           O
ANISOU  460  O   CYM A 976     5608  10732   9256   1046   -358    512       O
HETATM  461  CB  CYM A 976      25.217  -2.069  38.514  1.00 64.73           C
ANISOU  461  CB  CYM A 976     5170  10878   8547    854   -553    524       C
HETATM  462  SG  CYM A 976      25.221  -1.366  40.204  1.00 70.08           S
ANISOU  462  SG  CYM A 976     5774  11892   8962    615   -650    379       S
ATOM    463  N   VAL A 977      27.634  -3.534  36.617  1.00 73.51           N
ANISOU  463  N   VAL A 977     5989  12012   9931   1198   -459    769       N
ATOM    464  CA  VAL A 977      27.890  -4.668  35.731  1.00 74.81           C
ANISOU  464  CA  VAL A 977     6137  12003  10283   1427   -357    875       C
ATOM    465  C   VAL A 977      27.386  -6.000  36.336  1.00 82.63           C
ANISOU  465  C   VAL A 977     7140  12907  11350   1655   -349   1099       C
ATOM    466  O   VAL A 977      27.377  -7.003  35.622  1.00 84.00           O
ANISOU  466  O   VAL A 977     7327  12868  11721   1857   -245   1174       O
ATOM    467  CB  VAL A 977      29.408  -4.796  35.419  1.00 79.97           C
ANISOU  467  CB  VAL A 977     6539  12884  10963   1468   -350    921       C
ATOM    468  CG1 VAL A 977      29.919  -3.577  34.630  1.00  0.00           C
ATOM    469  CG2 VAL A 977      30.299  -5.068  36.650  1.00  0.00           C
ATOM    470  N   ASP A 978      26.952  -5.985  37.612  1.00 79.64           N
ANISOU  470  N   ASP A 978     6755  12683  10821   1612   -447   1195       N
ATOM    471  CA  ASP A 978      26.317  -7.108  38.312  1.00 80.05           C
ANISOU  471  CA  ASP A 978     6818  12667  10931   1800   -444   1440       C
ATOM    472  C   ASP A 978      24.782  -7.063  38.113  1.00 78.01           C
ANISOU  472  C   ASP A 978     6839  12081  10719   1755   -386   1336       C
ATOM    473  O   ASP A 978      24.280  -6.321  37.266  1.00 77.77           O
ANISOU  473  O   ASP A 978     6977  11805  10767   1670   -316   1120       O
ATOM    474  OD2 ASP A 978      25.841  -4.969  40.182  1.00103.57           O
ANISOU  474  OD2 ASP A 978     9825  16126  13400   1359   -640   1231       O
ATOM    475  CB  ASP A 978      26.719  -7.179  39.821  1.00 85.17           C
ANISOU  475  CB  ASP A 978     7256  13741  11364   1791   -584   1655       C
ATOM    476  CG  ASP A 978      26.376  -5.968  40.707  1.00100.31           C
ANISOU  476  CG  ASP A 978     9221  15894  12998   1541   -680   1513       C
ATOM    477  OD1 ASP A 978      26.633  -6.072  41.925  1.00103.96           O
ANISOU  477  OD1 ASP A 978     9516  16734  13251   1524   -791   1684       O
ATOM    478  N   ASP A 979      24.059  -7.847  38.929  1.00 70.41           N
ANISOU  478  N   ASP A 979     5913  11131   9709   1806   -415   1503       N
ATOM    479  CA  ASP A 979      22.595  -7.869  39.027  1.00 65.84           C
ANISOU  479  CA  ASP A 979     5575  10262   9180   1762   -359   1421       C
ATOM    480  C   ASP A 979      22.050  -6.806  40.014  1.00 64.16           C
ANISOU  480  C   ASP A 979     5419  10238   8721   1540   -430   1293       C
ATOM    481  O   ASP A 979      20.903  -6.930  40.442  1.00 61.92           O
ANISOU  481  O   ASP A 979     5277   9818   8433   1516   -402   1294       O
ATOM    482  CB  ASP A 979      22.049  -9.283  39.374  1.00 68.19           C
ANISOU  482  CB  ASP A 979     5880  10384   9646   1978   -306   1692       C
ATOM    483  CG  ASP A 979      22.558  -9.909  40.683  1.00 78.95           C
ANISOU  483  CG  ASP A 979     7068  12072  10857   2041   -394   2001       C
ATOM    484  OD1 ASP A 979      23.483  -9.349  41.311  1.00 81.30           O
ANISOU  484  OD1 ASP A 979     7178  12775  10936   1966   -502   2037       O
ATOM    485  OD2 ASP A 979      21.988 -10.961  41.045  1.00 83.40           O
ANISOU  485  OD2 ASP A 979     7672  12505  11510   2150   -357   2215       O
HETATM  486  N   CYM A 980      22.859  -5.793  40.374  1.00 59.97           N
ANISOU  486  N   CYM A 980     4765  10021   8000   1375   -512   1170       N
HETATM  487  CA  CYM A 980      22.531  -4.703  41.304  1.00 59.70           C
ANISOU  487  CA  CYM A 980     4738  10213   7733   1145   -570    996       C
HETATM  488  C   CYM A 980      22.360  -5.168  42.766  1.00 68.90           C
ANISOU  488  C   CYM A 980     5823  11672   8684   1161   -631   1188       C
HETATM  489  O   CYM A 980      21.655  -4.509  43.532  1.00 69.55           O
ANISOU  489  O   CYM A 980     6002  11786   8637   1021   -620   1055       O
HETATM  490  CB  CYM A 980      21.332  -3.842  40.836  1.00 56.43           C
ANISOU  490  CB  CYM A 980     4548   9486   7405   1002   -497    730       C
HETATM  491  SG  CYM A 980      21.757  -2.987  39.298  1.00 57.82           S
ANISOU  491  SG  CYM A 980     4780   9431   7756    923   -447    520       S
ATOM    492  N   SER A 981      23.026  -6.275  43.139  1.00 68.23           N
ANISOU  492  N   SER A 981     5547  11812   8564   1333   -689   1512       N
ATOM    493  CA  SER A 981      23.046  -6.797  44.510  1.00 70.95           C
ANISOU  493  CA  SER A 981     5773  12493   8690   1368   -759   1776       C
ATOM    494  C   SER A 981      23.981  -6.004  45.445  1.00 76.53           C
ANISOU  494  C   SER A 981     6244  13772   9061   1208   -898   1753       C
ATOM    495  O   SER A 981      23.772  -6.035  46.657  1.00 77.34           O
ANISOU  495  O   SER A 981     6223  14251   8911   1197   -973   1956       O
ATOM    496  CB  SER A 981      23.444  -8.285  44.486  1.00 76.39           C
ANISOU  496  CB  SER A 981     6358  13106   9562   1656   -745   2194       C
ATOM    497  OG  SER A 981      22.383  -9.074  43.990  1.00 86.91           O
ANISOU  497  OG  SER A 981     7879  13940  11202   1804   -617   2235       O
ATOM    498  N   SER A 982      24.985  -5.314  44.874  1.00 73.10           N
ANISOU  498  N   SER A 982     5732  13423   8619   1081   -933   1522       N
ATOM    499  CA  SER A 982      25.965  -4.499  45.594  1.00 75.72           C
ANISOU  499  CA  SER A 982     5821  14286   8663    913  -1067   1466       C
ATOM    500  C   SER A 982      25.381  -3.200  46.182  1.00 80.74           C
ANISOU  500  C   SER A 982     6522  15085   9072    598  -1075   1079       C
ATOM    501  O   SER A 982      24.405  -2.657  45.660  1.00 77.80           O
ANISOU  501  O   SER A 982     6379  14349   8830    509   -968    817       O
ATOM    502  CB  SER A 982      27.167  -4.223  44.664  1.00 78.07           C
ANISOU  502  CB  SER A 982     5966  14603   9092    939  -1095   1436       C
ATOM    503  OG  SER A 982      26.840  -3.373  43.580  1.00 83.64           O
ANISOU  503  OG  SER A 982     6847  14948   9986    825   -999   1110       O
ATOM    504  N   SER A 983      26.046  -2.709  47.241  1.00 81.50           N
ANISOU  504  N   SER A 983     6391  15740   8835    425  -1203   1037       N
ATOM    505  CA  SER A 983      25.779  -1.425  47.896  1.00 82.14           C
ANISOU  505  CA  SER A 983     6470  16068   8672    100  -1218    638       C
ATOM    506  C   SER A 983      26.181  -0.193  47.055  1.00 83.78           C
ANISOU  506  C   SER A 983     6732  16022   9077    -77  -1163    259       C
ATOM    507  O   SER A 983      25.707   0.903  47.353  1.00 83.26           O
ANISOU  507  O   SER A 983     6732  15955   8947   -334  -1118   -124       O
ATOM    508  CB  SER A 983      26.464  -1.431  49.280  1.00 88.98           C
ANISOU  508  CB  SER A 983     7040  17637   9132    -28  -1383    719       C
ATOM    509  OG  SER A 983      27.876  -1.410  49.175  1.00  0.00           O
ATOM    510  N   ASN A 984      27.024  -0.394  46.025  1.00 78.32           N
ANISOU  510  N   ASN A 984     6008  15110   8642     61  -1154    374       N
ATOM    511  CA  ASN A 984      27.484   0.629  45.079  1.00 76.42           C
ANISOU  511  CA  ASN A 984     5789  14646   8601    -80  -1103    101       C
ATOM    512  C   ASN A 984      26.449   0.980  43.994  1.00 76.09           C
ANISOU  512  C   ASN A 984     6034  14015   8863    -57   -951    -50       C
ATOM    513  O   ASN A 984      26.714   1.908  43.228  1.00 75.40           O
ANISOU  513  O   ASN A 984     5969  13739   8940   -192   -903   -263       O
ATOM    514  CB  ASN A 984      28.818   0.170  44.444  1.00 78.57           C
ANISOU  514  CB  ASN A 984     5864  15018   8972     46  -1159    300       C
ATOM    515  CG  ASN A 984      29.996   0.280  45.414  1.00 99.92           C
ANISOU  515  CG  ASN A 984     8277  18222  11465   -161  -1287    193       C
ATOM    516  OD1 ASN A 984      30.278  -0.649  46.166  1.00 98.82           O
ANISOU  516  OD1 ASN A 984     8122  18087  11337   -430  -1271   -148       O
ATOM    517  ND2 ASN A 984      30.690   1.420  45.400  1.00 87.18           N
ANISOU  517  ND2 ASN A 984     6416  17051   9659    -49  -1419    491       N
HETATM  518  N   CYM A 985      25.296   0.283  43.943  1.00 69.11           N
ANISOU  518  N   CYM A 985     5350  12852   8056    101   -880     73       N
HETATM  519  CA  CYM A 985      24.175   0.616  43.063  1.00 65.04           C
ANISOU  519  CA  CYM A 985     5088  11816   7807    117   -751    -54       C
HETATM  520  C   CYM A 985      23.599   1.991  43.434  1.00 69.38           C
ANISOU  520  C   CYM A 985     5708  12310   8343   -154   -701   -424       C
HETATM  521  O   CYM A 985      23.029   2.133  44.513  1.00 71.09           O
ANISOU  521  O   CYM A 985     5938  12698   8375   -244   -701   -522       O
HETATM  522  CB  CYM A 985      23.076  -0.474  43.067  1.00 63.71           C
ANISOU  522  CB  CYM A 985     5087  11413   7709    326   -698    155       C
HETATM  523  SG  CYM A 985      21.732  -0.248  41.832  1.00 64.07           S
ANISOU  523  SG  CYM A 985     5419  10859   8066    354   -560     31       S
ATOM    524  N   LEU A 986      23.767   2.963  42.522  1.00 64.82           N
ANISOU  524  N   LEU A 986     5155  11509   7964   -289   -650   -625       N
ATOM    525  CA  LEU A 986      23.309   4.346  42.663  1.00 64.90           C
ANISOU  525  CA  LEU A 986     5216  11393   8049   -544   -580   -981       C
ATOM    526  C   LEU A 986      21.779   4.460  42.800  1.00 66.58           C
ANISOU  526  C   LEU A 986     5631  11334   8333   -519   -486  -1053       C
ATOM    527  O   LEU A 986      21.310   5.311  43.549  1.00 68.65           O
ANISOU  527  O   LEU A 986     5892  11672   8518   -697   -444  -1317       O
ATOM    528  CB  LEU A 986      23.887   5.167  41.487  1.00 64.11           C
ANISOU  528  CB  LEU A 986     5127  11008   8223   -638   -524  -1085       C
ATOM    529  CG  LEU A 986      23.691   6.702  41.556  1.00 69.25           C
ANISOU  529  CG  LEU A 986     5790  11504   9017   -910   -444  -1439       C
ATOM    530  CD1 LEU A 986      24.867   7.448  40.889  1.00  0.00           C
ATOM    531  CD2 LEU A 986      22.333   7.156  40.974  1.00  0.00           C
HETATM  532  N   CYM A 987      21.039   3.570  42.119  1.00 58.66           N
ANISOU  532  N   CYM A 987     4783  10036   7468   -301   -449   -830       N
HETATM  533  CA  CYM A 987      19.583   3.437  42.204  1.00 55.47           C
ANISOU  533  CA  CYM A 987     4563   9359   7155   -249   -364   -850       C
HETATM  534  C   CYM A 987      19.128   2.897  43.577  1.00 60.57           C
ANISOU  534  C   CYM A 987     5181  10296   7536   -245   -382   -830       C
HETATM  535  O   CYM A 987      18.089   3.327  44.078  1.00 60.61           O
ANISOU  535  O   CYM A 987     5262  10219   7547   -342   -302  -1019       O
HETATM  536  SG  CYM A 987      19.466   3.151  39.374  1.00 54.79           S
ANISOU  536  SG  CYM A 987     4630   8685   7502    -39   -318   -608       S
HETATM  537  CB  CYM A 987      19.041   2.564  41.054  1.00 52.31           C
ANISOU  537  CB  CYM A 987     4302   8632   6941    -31   -339   -613       C
ATOM    538  N   GLY A 988      19.939   2.010  44.181  1.00 58.45           N
ANISOU  538  N   GLY A 988     4784  10384   7041   -142   -481   -599       N
ATOM    539  CA  GLY A 988      19.753   1.523  45.546  1.00 60.18           C
ANISOU  539  CA  GLY A 988     4937  10967   6962   -144   -516   -521       C
ATOM    540  C   GLY A 988      20.084   2.622  46.568  1.00 64.85           C
ANISOU  540  C   GLY A 988     5415  11894   7333   -418   -523   -856       C
ATOM    541  O   GLY A 988      19.375   2.749  47.560  1.00 63.14           O
ANISOU  541  O   GLY A 988     5234  11784   6971   -508   -464   -995       O
ATOM    542  N   GLN A 989      21.117   3.446  46.318  1.00 63.39           N
ANISOU  542  N   GLN A 989     5092  11848   7145   -570   -576  -1023       N
ATOM    543  CA  GLN A 989      21.507   4.579  47.165  1.00 66.20           C
ANISOU  543  CA  GLN A 989     5319  12509   7324   -864   -581  -1394       C
ATOM    544  C   GLN A 989      20.470   5.719  47.192  1.00 71.37           C
ANISOU  544  C   GLN A 989     6112  12836   8171  -1029   -424  -1773       C
ATOM    545  O   GLN A 989      20.274   6.312  48.252  1.00 73.74           O
ANISOU  545  O   GLN A 989     6354  13391   8274  -1230   -384  -2070       O
ATOM    546  CD  GLN A 989      25.396   4.569  46.529  1.00101.27           C
ANISOU  546  CD  GLN A 989     9197  17673  11609   -974   -898  -1217       C
ATOM    547  OE1 GLN A 989      25.524   5.620  45.904  1.00 96.22           O
ANISOU  547  OE1 GLN A 989     8574  16803  11180  -1153   -832  -1499       O
ATOM    548  NE2 GLN A 989      26.426   3.753  46.752  1.00 89.53           N
ANISOU  548  NE2 GLN A 989     7502  16581   9932   -873  -1038   -940       N
ATOM    549  CB  GLN A 989      22.893   5.100  46.745  1.00 68.32           C
ANISOU  549  CB  GLN A 989     5416  12916   7625   -982   -661  -1474       C
ATOM    550  CG  GLN A 989      24.042   4.133  47.096  1.00 82.55           C
ANISOU  550  CG  GLN A 989     7021  15139   9207   -854   -820  -1142       C
ATOM    551  N   LEU A 990      19.789   5.960  46.055  1.00 64.95           N
ANISOU  551  N   LEU A 990     5467  11472   7737   -943   -329  -1758       N
ATOM    552  CA  LEU A 990      18.628   6.853  45.945  1.00 64.02           C
ANISOU  552  CA  LEU A 990     5469  10985   7872  -1061   -175  -2059       C
ATOM    553  C   LEU A 990      17.419   6.360  46.760  1.00 70.89           C
ANISOU  553  C   LEU A 990     6426  11893   8614  -1018    -99  -2081       C
ATOM    554  O   LEU A 990      16.638   7.186  47.231  1.00 73.40           O
ANISOU  554  O   LEU A 990     6776  12097   9016  -1167     29  -2407       O
ATOM    555  CB  LEU A 990      18.204   6.982  44.465  1.00 61.05           C
ANISOU  555  CB  LEU A 990     5233  10065   7897   -945   -118  -1940       C
ATOM    556  CG  LEU A 990      19.106   7.846  43.566  1.00 65.58           C
ANISOU  556  CG  LEU A 990     5737  10507   8672  -1028   -141  -1973       C
ATOM    557  CD1 LEU A 990      18.727   7.638  42.082  1.00 62.40           C
ANISOU  557  CD1 LEU A 990     5466   9689   8555   -855   -119  -1728       C
ATOM    558  CD2 LEU A 990      19.080   9.333  43.981  1.00 69.81           C
ANISOU  558  CD2 LEU A 990     6209  10942   9375  -1301    -46  -2372       C
ATOM    559  N   SER A 991      17.300   5.031  46.917  1.00 66.41           N
ANISOU  559  N   SER A 991     5889  11478   7867   -812   -166  -1731       N
ATOM    560  CA  SER A 991      16.255   4.369  47.696  1.00 65.47           C
ANISOU  560  CA  SER A 991     5838  11440   7598   -744   -108  -1659       C
ATOM    561  C   SER A 991      16.580   4.289  49.203  1.00 73.72           C
ANISOU  561  C   SER A 991     6719  13116   8176   -851   -178  -1679       C
ATOM    562  O   SER A 991      15.755   3.758  49.941  1.00 74.56           O
ANISOU  562  O   SER A 991     6842  13402   8084   -768   -167  -1500       O
ATOM    563  CB  SER A 991      16.029   2.953  47.123  1.00 63.58           C
ANISOU  563  CB  SER A 991     5708  10989   7460   -467   -140  -1241       C
ATOM    564  OG  SER A 991      15.643   2.998  45.768  1.00 58.94           O
ANISOU  564  OG  SER A 991     5230   9941   7222   -358   -126  -1156       O
ATOM    565  N   ILE A 992      17.766   4.784  49.617  1.00 73.65           N
ANISOU  565  N   ILE A 992     6537  13461   7985  -1046   -254  -1883       N
ATOM    566  CA  ILE A 992      18.471   4.588  50.896  1.00 77.34           C
ANISOU  566  CA  ILE A 992     6806  14602   7978  -1176   -357  -1899       C
ATOM    567  C   ILE A 992      19.305   3.293  50.836  1.00 81.16           C
ANISOU  567  C   ILE A 992     7186  15326   8324   -964   -529  -1405       C
ATOM    568  O   ILE A 992      20.527   3.351  50.973  1.00 82.32           O
ANISOU  568  O   ILE A 992     7144  15831   8303  -1037   -660  -1379       O
ATOM    569  CB  ILE A 992      17.594   4.612  52.193  1.00 82.30           C
ANISOU  569  CB  ILE A 992     7432  15543   8294  -1277   -273  -2039       C
ATOM    570  CG1 ILE A 992      16.828   5.949  52.332  1.00 83.01           C
ANISOU  570  CG1 ILE A 992     7603  15366   8569  -1482    -81  -2562       C
ATOM    571  CG2 ILE A 992      18.386   4.319  53.488  1.00 86.93           C
ANISOU  571  CG2 ILE A 992     7789  16892   8350  -1420   -404  -2020       C
ATOM    572  CD1 ILE A 992      15.653   5.892  53.320  1.00 92.96           C
ANISOU  572  CD1 ILE A 992     8951  16627   9743  -1473     62  -2629       C
ATOM    573  N   ARG A 993      18.627   2.171  50.558  1.00 75.99           N
ANISOU  573  N   ARG A 993     6647  14452   7774   -703   -516  -1025       N
ATOM    574  CA  ARG A 993      19.217   0.908  50.126  1.00 75.12           C
ANISOU  574  CA  ARG A 993     6479  14403   7658   -449   -628   -536       C
ATOM    575  C   ARG A 993      18.250   0.240  49.134  1.00 74.33           C
ANISOU  575  C   ARG A 993     6597  13754   7891   -226   -531   -342       C
ATOM    576  O   ARG A 993      17.071   0.596  49.103  1.00 72.31           O
ANISOU  576  O   ARG A 993     6491  13231   7751   -281   -403   -541       O
ATOM    577  CB  ARG A 993      19.528   0.006  51.344  1.00 78.93           C
ANISOU  577  CB  ARG A 993     6794  15479   7717   -428   -725   -259       C
ATOM    578  CG  ARG A 993      18.309  -0.482  52.165  1.00  0.00           C
ATOM    579  CD  ARG A 993      18.599  -1.749  52.983  1.00  0.00           C
ATOM    580  NE  ARG A 993      18.801  -2.906  52.097  1.00  0.00           N
ATOM    581  CZ  ARG A 993      19.380  -4.071  52.424  1.00  0.00           C
ATOM    582  NH1 ARG A 993      19.764  -4.334  53.681  1.00  0.00           N
ATOM    583  NH2 ARG A 993      19.576  -4.984  51.463  1.00  0.00           N
ATOM    584  N   CYS A 994      18.742  -0.756  48.376  1.00 69.12           N
ANISOU  584  N   CYS A 994     5946  12912   7405     13   -581     12       N
ATOM    585  CA  CYS A 994      17.884  -1.658  47.604  1.00 65.76           C
ANISOU  585  CA  CYS A 994     5708  12009   7268    207   -496    186       C
ATOM    586  C   CYS A 994      17.138  -2.580  48.589  1.00 71.20           C
ANISOU  586  C   CYS A 994     6389  12899   7765    279   -478    431       C
ATOM    587  O   CYS A 994      17.757  -3.463  49.185  1.00 73.65           O
ANISOU  587  O   CYS A 994     6533  13612   7838    340   -572    717       O
ATOM    588  CB  CYS A 994      18.666  -2.437  46.525  1.00 64.44           C
ANISOU  588  CB  CYS A 994     5541  11600   7342    423   -536    443       C
ATOM    589  SG  CYS A 994      17.561  -3.474  45.513  1.00 65.11           S
ANISOU  589  SG  CYS A 994     5849  11110   7781    632   -430    607       S
ATOM    590  N   TRP A 995      15.839  -2.302  48.779  1.00 66.40           N
ANISOU  590  N   TRP A 995     5937  12047   7246    251   -357    317       N
ATOM    591  CA  TRP A 995      14.978  -2.971  49.755  1.00 67.98           C
ANISOU  591  CA  TRP A 995     6143  12414   7271    278   -306    491       C
ATOM    592  C   TRP A 995      14.480  -4.356  49.319  1.00 69.65           C
ANISOU  592  C   TRP A 995     6435  12324   7704    519   -279    879       C
ATOM    593  O   TRP A 995      13.875  -5.037  50.143  1.00 70.14           O
ANISOU  593  O   TRP A 995     6511  12466   7672    552   -223   1059       O
ATOM    594  CG  TRP A 995      14.143  -0.754  50.738  1.00 70.35           C
ANISOU  594  CG  TRP A 995     6459  12925   7348   -149   -170   -278       C
ATOM    595  CD1 TRP A 995      14.145   0.450  50.126  1.00 72.24           C
ANISOU  595  CD1 TRP A 995     6750  12917   7780   -290   -116   -673       C
ATOM    596  CD2 TRP A 995      14.589  -0.513  52.108  1.00 73.82           C
ANISOU  596  CD2 TRP A 995     6724  13987   7338   -306   -221   -333       C
ATOM    597  NE1 TRP A 995      14.550   1.416  51.021  1.00 74.40           N
ANISOU  597  NE1 TRP A 995     6902  13583   7785   -529   -115  -1004       N
ATOM    598  CE2 TRP A 995      14.832   0.886  52.261  1.00 78.84           C
ANISOU  598  CE2 TRP A 995     7321  14708   7926   -551   -186   -817       C
ATOM    599  CE3 TRP A 995      14.808  -1.331  53.242  1.00 77.60           C
ANISOU  599  CE3 TRP A 995     7063  14975   7448   -269   -294     -9       C
ATOM    600  CZ2 TRP A 995      15.267   1.445  53.475  1.00 81.75           C
ANISOU  600  CZ2 TRP A 995     7520  15667   7874   -775   -223  -1030       C
ATOM    601  CZ3 TRP A 995      15.241  -0.780  54.466  1.00 82.56           C
ANISOU  601  CZ3 TRP A 995     7519  16221   7629   -484   -342   -183       C
ATOM    602  CH2 TRP A 995      15.471   0.605  54.584  1.00 84.19           C
ANISOU  602  CH2 TRP A 995     7694  16515   7780   -741   -307   -710       C
ATOM    603  CB  TRP A 995      13.788  -2.060  50.099  1.00 67.18           C
ANISOU  603  CB  TRP A 995     6148  12209   7167    107   -171    129       C
ATOM    604  N   TYR A 996      14.730  -4.751  48.062  1.00 62.92           N
ANISOU  604  N   TYR A 996     5629  11133   7147    676   -306    995       N
ATOM    605  CA  TYR A 996      14.351  -6.053  47.525  1.00 60.47           C
ANISOU  605  CA  TYR A 996     5391  10494   7090    894   -269   1314       C
ATOM    606  C   TYR A 996      15.402  -7.119  47.862  1.00 65.66           C
ANISOU  606  C   TYR A 996     5882  11375   7691   1062   -354   1719       C
ATOM    607  O   TYR A 996      16.599  -6.836  47.780  1.00 65.21           O
ANISOU  607  O   TYR A 996     5684  11547   7544   1063   -451   1728       O
ATOM    608  CD1 TYR A 996      11.838  -4.933  46.061  1.00 56.89           C
ANISOU  608  CD1 TYR A 996     5316   9188   7110    763    -63    771       C
ATOM    609  CD2 TYR A 996      13.509  -3.931  44.596  1.00 54.14           C
ANISOU  609  CD2 TYR A 996     4931   8723   6917    764   -166    598       C
ATOM    610  CE1 TYR A 996      10.888  -3.996  45.614  1.00 56.11           C
ANISOU  610  CE1 TYR A 996     5333   8828   7160    655     10    478       C
ATOM    611  CE2 TYR A 996      12.553  -3.007  44.134  1.00 53.02           C
ANISOU  611  CE2 TYR A 996     4908   8319   6920    652    -97    329       C
ATOM    612  CZ  TYR A 996      11.240  -3.041  44.642  1.00 59.54           C
ANISOU  612  CZ  TYR A 996     5805   9065   7751    605    -11    270       C
ATOM    613  OH  TYR A 996      10.299  -2.172  44.177  1.00 58.51           O
ANISOU  613  OH  TYR A 996     5769   8666   7796    512     59     30       O
ATOM    614  CB  TYR A 996      14.178  -5.934  46.001  1.00 57.45           C
ANISOU  614  CB  TYR A 996     5154   9601   7072    963   -230   1182       C
ATOM    615  CG  TYR A 996      13.153  -4.908  45.548  1.00 55.31           C
ANISOU  615  CG  TYR A 996     5031   9068   6915    821   -155    832       C
ATOM    616  N   ASP A 997      14.930  -8.335  48.184  1.00 63.61           N
ANISOU  616  N   ASP A 997     5624  11030   7514   1210   -311   2069       N
ATOM    617  CA  ASP A 997      15.764  -9.530  48.354  1.00 66.27           C
ANISOU  617  CA  ASP A 997     5798  11500   7883   1405   -372   2507       C
ATOM    618  C   ASP A 997      16.012 -10.214  46.988  1.00 70.41           C
ANISOU  618  C   ASP A 997     6390  11533   8830   1595   -331   2566       C
ATOM    619  O   ASP A 997      15.686  -9.655  45.938  1.00 67.80           O
ANISOU  619  O   ASP A 997     6221  10849   8691   1548   -279   2259       O
ATOM    620  OD2 ASP A 997      13.196 -11.394  50.320  1.00 95.75           O
ANISOU  620  OD2 ASP A 997     9605  15207  11568   1469   -167   3135       O
ATOM    621  CB  ASP A 997      15.214 -10.506  49.438  1.00 70.33           C
ANISOU  621  CB  ASP A 997     6244  12200   8278   1466   -344   2899       C
ATOM    622  CG  ASP A 997      13.766 -10.994  49.283  1.00 82.88           C
ANISOU  622  CG  ASP A 997     7999  13372  10119   1517   -209   2963       C
ATOM    623  OD1 ASP A 997      13.278 -11.052  48.134  1.00 79.85           O
ANISOU  623  OD1 ASP A 997     7753  12480  10105   1604   -146   2859       O
ATOM    624  N   LYS A 998      16.573 -11.433  47.033  1.00 69.75           N
ANISOU  624  N   LYS A 998     6174  11435   8894   1807   -347   2959       N
ATOM    625  CA  LYS A 998      16.806 -12.314  45.884  1.00 69.14           C
ANISOU  625  CA  LYS A 998     6125  10919   9225   2006   -290   3037       C
ATOM    626  C   LYS A 998      15.526 -12.708  45.108  1.00 70.27           C
ANISOU  626  C   LYS A 998     6495  10532   9674   2016   -161   2889       C
ATOM    627  O   LYS A 998      15.620 -12.970  43.910  1.00 67.42           O
ANISOU  627  O   LYS A 998     6227   9819   9569   2064   -113   2698       O
ATOM    628  CB  LYS A 998      17.580 -13.560  46.376  1.00 75.39           C
ANISOU  628  CB  LYS A 998     6716  11793  10135   2232   -305   3539       C
ATOM    629  CG  LYS A 998      16.791 -14.457  47.352  1.00  0.00           C
ATOM    630  CD  LYS A 998      17.549 -15.715  47.797  1.00  0.00           C
ATOM    631  CE  LYS A 998      16.686 -16.655  48.655  1.00  0.00           C
ATOM    632  NZ  LYS A 998      15.580 -17.255  47.883  1.00  0.00           N
ATOM    633  N   ASP A 999      14.373 -12.740  45.802  1.00 67.36           N
ANISOU  633  N   ASP A 999     6200  10144   9249   1954   -108   2968       N
ATOM    634  CA  ASP A 999      13.055 -13.115  45.272  1.00 65.49           C
ANISOU  634  CA  ASP A 999     6147   9459   9276   1948      6   2868       C
ATOM    635  C   ASP A 999      12.200 -11.894  44.874  1.00 64.76           C
ANISOU  635  C   ASP A 999     6217   9307   9081   1747     22   2465       C
ATOM    636  O   ASP A 999      11.101 -12.090  44.354  1.00 63.22           O
ANISOU  636  O   ASP A 999     6162   8775   9083   1723    103   2369       O
ATOM    637  OD2 ASP A 999      12.772 -15.665  47.901  1.00 94.31           O
ANISOU  637  OD2 ASP A 999     9442  13483  12908   2237     32   4048       O
ATOM    638  CB  ASP A 999      12.266 -14.021  46.253  1.00 70.09           C
ANISOU  638  CB  ASP A 999     6692  10033   9908   2013     69   3239       C
ATOM    639  CG  ASP A 999      13.021 -15.263  46.745  1.00 82.86           C
ANISOU  639  CG  ASP A 999     8127  11693  11662   2223     61   3699       C
ATOM    640  OD1 ASP A 999      13.776 -15.853  45.941  1.00 81.91           O
ANISOU  640  OD1 ASP A 999     7989  11272  11861   2376     91   3718       O
ATOM    641  N   GLY A1000      12.704 -10.668  45.104  1.00 59.79           N
ANISOU  641  N   GLY A1000     5556   8986   8177   1605    -51   2234       N
ATOM    642  CA  GLY A1000      12.032  -9.420  44.742  1.00 56.63           C
ANISOU  642  CA  GLY A1000     5285   8513   7720   1423    -30   1855       C
ATOM    643  C   GLY A1000      11.053  -8.927  45.822  1.00 58.26           C
ANISOU  643  C   GLY A1000     5509   8915   7711   1282     12   1793       C
ATOM    644  O   GLY A1000      10.315  -7.979  45.559  1.00 55.20           O
ANISOU  644  O   GLY A1000     5222   8420   7333   1149     53   1495       O
ATOM    645  N   ARG A1001      11.028  -9.543  47.016  1.00 56.16           N
ANISOU  645  N   ARG A1001     5130   8958   7252   1312      8   2084       N
ATOM    646  CA  ARG A1001      10.186  -9.125  48.139  1.00 56.01           C
ANISOU  646  CA  ARG A1001     5101   9201   6978   1177     59   2048       C
ATOM    647  C   ARG A1001      10.900  -8.066  48.988  1.00 61.20           C
ANISOU  647  C   ARG A1001     5651  10347   7256   1017     -8   1854       C
ATOM    648  O   ARG A1001      12.118  -8.140  49.145  1.00 62.76           O
ANISOU  648  O   ARG A1001     5716  10809   7321   1050   -115   1953       O
ATOM    649  CD  ARG A1001       8.521 -12.526  49.195  1.00 77.56           C
ANISOU  649  CD  ARG A1001     7796  11557  10117   1493    242   3054       C
ATOM    650  NE  ARG A1001       7.916 -13.627  48.435  1.00 82.16           N
ANISOU  650  NE  ARG A1001     8488  11590  11140   1596    321   3105       N
ATOM    651  CZ  ARG A1001       8.543 -14.742  48.028  1.00 94.30           C
ANISOU  651  CZ  ARG A1001     9977  12889  12964   1775    332   3403       C
ATOM    652  NH1 ARG A1001       9.821 -14.976  48.359  1.00 73.96           N
ANISOU  652  NH1 ARG A1001     7234  10577  10291   1892    267   3732       N
ATOM    653  NH2 ARG A1001       7.881 -15.631  47.278  1.00 83.38           N
ANISOU  653  NH2 ARG A1001     8696  11006  11978   1835    415   3377       N
ATOM    654  CB  ARG A1001       9.834 -10.345  49.014  1.00 56.07           C
ANISOU  654  CB  ARG A1001     5031   9322   6952   1278     96   2486       C
ATOM    655  CG  ARG A1001       9.078 -11.447  48.259  1.00 61.72           C
ANISOU  655  CG  ARG A1001     5872   9562   8017   1354    204   2575       C
ATOM    656  N   LEU A1002      10.124  -7.133  49.568  1.00 57.60           N
ANISOU  656  N   LEU A1002     5237  10014   6634    837     60   1565       N
ATOM    657  CA  LEU A1002      10.618  -6.163  50.547  1.00 59.02           C
ANISOU  657  CA  LEU A1002     5310  10667   6446    652     20   1328       C
ATOM    658  C   LEU A1002      11.132  -6.859  51.817  1.00 65.33           C
ANISOU  658  C   LEU A1002     5927  12019   6878    662    -46   1657       C
ATOM    659  O   LEU A1002      10.466  -7.756  52.338  1.00 64.75           O
ANISOU  659  O   LEU A1002     5836  11985   6781    744      3   1989       O
ATOM    660  CB  LEU A1002       9.516  -5.155  50.942  1.00 58.53           C
ANISOU  660  CB  LEU A1002     5319  10612   6307    468    143    958       C
ATOM    661  CG  LEU A1002       9.063  -4.187  49.832  1.00 59.51           C
ANISOU  661  CG  LEU A1002     5584  10289   6738    413    207    593       C
ATOM    662  CD1 LEU A1002       7.861  -3.370  50.327  1.00 60.22           C
ANISOU  662  CD1 LEU A1002     5712  10396   6774    268    350    313       C
ATOM    663  CD2 LEU A1002      10.197  -3.257  49.359  1.00 59.25           C
ANISOU  663  CD2 LEU A1002     5518  10280   6714    331    127    334       C
ATOM    664  N   LEU A1003      12.288  -6.385  52.302  1.00 64.85           N
ANISOU  664  N   LEU A1003     5715  12395   6529    569   -159   1578       N
ATOM    665  CA  LEU A1003      12.915  -6.793  53.558  1.00 69.39           C
ANISOU  665  CA  LEU A1003     6081  13586   6699    552   -252   1879       C
ATOM    666  C   LEU A1003      12.039  -6.470  54.782  1.00 76.11           C
ANISOU  666  C   LEU A1003     6904  14823   7191    386   -163   1803       C
ATOM    667  O   LEU A1003      11.226  -5.547  54.740  1.00 75.05           O
ANISOU  667  O   LEU A1003     6879  14566   7070    233    -48   1381       O
ATOM    668  CB  LEU A1003      14.268  -6.062  53.677  1.00 70.67           C
ANISOU  668  CB  LEU A1003     6084  14125   6641    453   -396   1731       C
ATOM    669  CG  LEU A1003      15.366  -6.572  52.720  1.00  0.00           C
ATOM    670  CD1 LEU A1003      16.515  -5.550  52.609  1.00  0.00           C
ATOM    671  CD2 LEU A1003      15.860  -7.983  53.105  1.00  0.00           C
ATOM    672  N   GLN A1004      12.260  -7.221  55.872  1.00 76.82           N
ANISOU  672  N   GLN A1004     6839  15371   6977    423   -204   2225       N
ATOM    673  CA  GLN A1004      11.607  -7.038  57.173  1.00 79.79           C
ANISOU  673  CA  GLN A1004     7168  16187   6962    265   -114   2201       C
ATOM    674  C   GLN A1004      11.903  -5.667  57.821  1.00 86.96           C
ANISOU  674  C   GLN A1004     8017  17535   7490    -20   -111   1673       C
ATOM    675  O   GLN A1004      11.027  -5.126  58.496  1.00 86.46           O
ANISOU  675  O   GLN A1004     8022  17516   7315   -176     38   1348       O
ATOM    676  CB  GLN A1004      11.964  -8.225  58.108  1.00 84.77           C
ANISOU  676  CB  GLN A1004     7610  17289   7308    355   -182   2804       C
ATOM    677  CG  GLN A1004      13.375  -8.254  58.756  1.00  0.00           C
ATOM    678  CD  GLN A1004      14.548  -8.317  57.770  1.00  0.00           C
ATOM    679  OE1 GLN A1004      14.478  -8.998  56.749  1.00  0.00           O
ATOM    680  NE2 GLN A1004      15.641  -7.617  58.078  1.00  0.00           N
ATOM    681  N   GLU A1005      13.108  -5.127  57.562  1.00 87.35           N
ANISOU  681  N   GLU A1005     7940  17856   7393    -88   -262   1553       N
ATOM    682  CA  GLU A1005      13.586  -3.814  58.002  1.00 89.88           C
ANISOU  682  CA  GLU A1005     8182  18576   7391   -370   -277   1031       C
ATOM    683  C   GLU A1005      12.973  -2.619  57.240  1.00 94.00           C
ANISOU  683  C   GLU A1005     8892  18606   8219   -492   -131    426       C
ATOM    684  O   GLU A1005      13.209  -1.485  57.659  1.00 96.11           O
ANISOU  684  O   GLU A1005     9109  19140   8268   -742    -94    -59       O
ATOM    685  CD  GLU A1005      17.232  -3.945  56.470  1.00119.85           C
ANISOU  685  CD  GLU A1005    11635  22567  11337   -226   -756   1265       C
ATOM    686  OE1 GLU A1005      17.948  -4.919  56.150  1.00101.82           O
ANISOU  686  OE1 GLU A1005     9288  20130   9267      3   -855   1666       O
ATOM    687  OE2 GLU A1005      17.644  -2.783  56.676  1.00117.65           O
ANISOU  687  OE2 GLU A1005    11251  22694  10755   -488   -797    867       O
ATOM    688  CB  GLU A1005      15.132  -3.782  57.941  1.00 92.27           C
ANISOU  688  CB  GLU A1005     8293  19232   7533   -395   -485   1096       C
ATOM    689  CG  GLU A1005      15.728  -4.193  56.578  1.00 99.42           C
ANISOU  689  CG  GLU A1005     9250  19634   8892   -189   -568   1238       C
ATOM    690  N   PHE A1006      12.202  -2.867  56.162  1.00 86.89           N
ANISOU  690  N   PHE A1006     8190  17002   7824   -324    -45    460       N
ATOM    691  CA  PHE A1006      11.469  -1.842  55.411  1.00 83.47           C
ANISOU  691  CA  PHE A1006     7923  16061   7732   -399     87    -13       C
ATOM    692  C   PHE A1006      10.416  -1.166  56.305  1.00 89.44           C
ANISOU  692  C   PHE A1006     8697  16983   8302   -592    266   -377       C
ATOM    693  O   PHE A1006       9.602  -1.869  56.909  1.00 90.25           O
ANISOU  693  O   PHE A1006     8805  17211   8274   -552    352   -164       O
ATOM    694  CB  PHE A1006      10.813  -2.484  54.169  1.00 80.96           C
ANISOU  694  CB  PHE A1006     7786  15053   7920   -176    133    183       C
ATOM    695  CG  PHE A1006      10.139  -1.522  53.203  1.00 79.33           C
ANISOU  695  CG  PHE A1006     7729  14311   8101   -221    228   -215       C
ATOM    696  CD1 PHE A1006      10.913  -0.867  52.227  1.00 80.32           C
ANISOU  696  CD1 PHE A1006     7872  14201   8443   -218    147   -356       C
ATOM    697  CD2 PHE A1006       8.783  -1.156  53.352  1.00 80.67           C
ANISOU  697  CD2 PHE A1006     8006  14217   8429   -260    400   -416       C
ATOM    698  CE1 PHE A1006      10.333   0.054  51.367  1.00 78.77           C
ANISOU  698  CE1 PHE A1006     7797  13525   8607   -256    231   -670       C
ATOM    699  CE2 PHE A1006       8.217  -0.226  52.489  1.00 80.77           C
ANISOU  699  CE2 PHE A1006     8132  13740   8817   -289    480   -735       C
ATOM    700  CZ  PHE A1006       8.985   0.363  51.491  1.00 77.05           C
ANISOU  700  CZ  PHE A1006     7678  13048   8551   -286    392   -845       C
ATOM    701  N   ASN A1007      10.455   0.175  56.359  1.00 87.12           N
ANISOU  701  N   ASN A1007     8400  16691   8011   -804    334   -929       N
ATOM    702  CA  ASN A1007       9.523   0.995  57.132  1.00 88.92           C
ANISOU  702  CA  ASN A1007     8635  17043   8109   -998    531  -1359       C
ATOM    703  C   ASN A1007       8.129   0.959  56.481  1.00 88.44           C
ANISOU  703  C   ASN A1007     8745  16384   8475   -874    694  -1368       C
ATOM    704  O   ASN A1007       7.909   1.610  55.464  1.00 84.05           O
ANISOU  704  O   ASN A1007     8301  15268   8365   -811    713  -1505       O
ATOM    705  CG  ASN A1007       9.429   3.279  58.362  1.00120.86           C
ANISOU  705  CG  ASN A1007    12567  21490  11864  -1491    761  -2431       C
ATOM    706  OD1 ASN A1007       8.356   2.959  58.871  1.00113.78           O
ANISOU  706  OD1 ASN A1007    11708  20618  10904  -1468    915  -2395       O
ATOM    707  ND2 ASN A1007      10.077   4.386  58.729  1.00118.29           N
ANISOU  707  ND2 ASN A1007    12141  21411  11391  -1741    771  -2916       N
ATOM    708  CB  ASN A1007      10.082   2.434  57.257  1.00 92.74           C
ANISOU  708  CB  ASN A1007     9062  17607   8566  -1249    570  -1955       C
ATOM    709  N   LYS A1008       7.226   0.173  57.081  1.00 86.70           N
ANISOU  709  N   LYS A1008     8530  16301   8110   -833    800  -1171       N
ATOM    710  CA  LYS A1008       5.851  -0.007  56.618  1.00 84.32           C
ANISOU  710  CA  LYS A1008     8362  15505   8171   -719    953  -1128       C
ATOM    711  C   LYS A1008       4.903   1.127  57.055  1.00 89.65           C
ANISOU  711  C   LYS A1008     9050  16092   8921   -885   1182  -1665       C
ATOM    712  O   LYS A1008       3.832   1.252  56.463  1.00 86.45           O
ANISOU  712  O   LYS A1008     8750  15166   8932   -804   1297  -1743       O
ATOM    713  CB  LYS A1008       5.362  -1.401  57.070  1.00 86.83           C
ANISOU  713  CB  LYS A1008     8665  15993   8334   -592    962   -626       C
ATOM    714  CG  LYS A1008       5.975  -2.545  56.235  1.00 92.58           C
ANISOU  714  CG  LYS A1008     9389  16666   9122   -390    770    -78       C
ATOM    715  CD  LYS A1008       5.786  -3.947  56.841  1.00  0.00           C
ATOM    716  CE  LYS A1008       6.833  -4.315  57.907  1.00  0.00           C
ATOM    717  NZ  LYS A1008       8.172  -4.506  57.319  1.00  0.00           N
ATOM    718  N   ILE A1009       5.311   1.935  58.053  1.00 90.98           N
ANISOU  718  N   ILE A1009     9098  16774   8696  -1120   1249  -2044       N
ATOM    719  CA  ILE A1009       4.545   3.075  58.565  1.00 92.89           C
ANISOU  719  CA  ILE A1009     9325  16980   8988  -1300   1488  -2617       C
ATOM    720  C   ILE A1009       4.839   4.349  57.745  1.00 94.88           C
ANISOU  720  C   ILE A1009     9624  16761   9665  -1356   1504  -3027       C
ATOM    721  O   ILE A1009       3.894   5.058  57.400  1.00 92.34           O
ANISOU  721  O   ILE A1009     9381  15912   9792  -1306   1654  -3216       O
ATOM    722  CB  ILE A1009       4.849   3.359  60.070  1.00100.78           C
ANISOU  722  CB  ILE A1009    10168  18743   9379  -1547   1563  -2884       C
ATOM    723  CG1 ILE A1009       4.589   2.105  60.942  1.00  0.00           C
ATOM    724  CG2 ILE A1009       4.057   4.561  60.641  1.00  0.00           C
ATOM    725  CD1 ILE A1009       5.077   2.235  62.393  1.00  0.00           C
ATOM    726  N   GLU A1010       6.123   4.588  57.417  1.00 91.27           N
ANISOU  726  N   GLU A1010     9104  16494   9081  -1454   1345  -3129       N
ATOM    727  CA  GLU A1010       6.595   5.722  56.615  1.00 89.37           C
ANISOU  727  CA  GLU A1010     8887  15855   9213  -1521   1337  -3464       C
ATOM    728  C   GLU A1010       7.546   5.212  55.505  1.00 88.38           C
ANISOU  728  C   GLU A1010     8804  15538   9236  -1360   1094  -3065       C
ATOM    729  O   GLU A1010       8.763   5.303  55.680  1.00 88.07           O
ANISOU  729  O   GLU A1010     8669  15852   8943  -1448    938  -3055       O
ATOM    730  CB  GLU A1010       7.293   6.767  57.530  1.00 94.81           C
ANISOU  730  CB  GLU A1010     9442  16938   9642  -1824   1405  -4029       C
ATOM    731  CG  GLU A1010       6.444   7.370  58.671  1.00  0.00           C
ATOM    732  CD  GLU A1010       5.197   8.135  58.217  1.00  0.00           C
ATOM    733  OE1 GLU A1010       5.235   8.709  57.107  1.00  0.00           O
ATOM    734  OE2 GLU A1010       4.228   8.145  59.007  1.00  0.00           O
ATOM    735  N   PRO A1011       7.001   4.653  54.395  1.00 80.43           N
ANISOU  735  N   PRO A1011     7931  14000   8629  -1128   1063  -2735       N
ATOM    736  CA  PRO A1011       7.823   4.089  53.301  1.00 77.06           C
ANISOU  736  CA  PRO A1011     7543  13411   8326   -970    854  -2363       C
ATOM    737  C   PRO A1011       8.709   5.122  52.566  1.00 78.73           C
ANISOU  737  C   PRO A1011     7755  13347   8813  -1036    800  -2585       C
ATOM    738  O   PRO A1011       8.197   6.182  52.201  1.00 78.10           O
ANISOU  738  O   PRO A1011     7707  12907   9060  -1117    936  -2928       O
ATOM    739  CG  PRO A1011       5.549   3.245  53.185  1.00 81.20           C
ANISOU  739  CG  PRO A1011     8214  13491   9145   -768   1065  -2132       C
ATOM    740  CD  PRO A1011       5.577   4.428  54.137  1.00 79.61           C
ANISOU  740  CD  PRO A1011     7932  13465   8852  -1003   1211  -2675       C
ATOM    741  CB  PRO A1011       6.782   3.484  52.338  1.00 75.51           C
ANISOU  741  CB  PRO A1011     7483  12753   8455   -736    870  -2013       C
ATOM    742  N   PRO A1012      10.000   4.790  52.322  1.00 73.77           N
ANISOU  742  N   PRO A1012     7083  12852   8096   -990    609  -2363       N
ATOM    743  CA  PRO A1012      10.868   5.604  51.452  1.00 71.94           C
ANISOU  743  CA  PRO A1012     6843  12358   8132  -1055    562  -2543       C
ATOM    744  C   PRO A1012      10.512   5.458  49.959  1.00 71.11           C
ANISOU  744  C   PRO A1012     6876  11655   8489   -869    551  -2335       C
ATOM    745  O   PRO A1012       9.944   4.439  49.558  1.00 69.16           O
ANISOU  745  O   PRO A1012     6721  11235   8321   -679    541  -2014       O
ATOM    746  CG  PRO A1012      12.049   3.592  52.091  1.00 79.01           C
ANISOU  746  CG  PRO A1012     7621  13916   8485   -884    284  -1894       C
ATOM    747  CD  PRO A1012      10.708   3.603  52.817  1.00 75.50           C
ANISOU  747  CD  PRO A1012     7237  13460   7989   -876    438  -1930       C
ATOM    748  CB  PRO A1012      12.273   5.057  51.756  1.00 74.72           C
ANISOU  748  CB  PRO A1012     7072  13151   8169  -1072    367  -2361       C
ATOM    749  N   LEU A1013      10.881   6.478  49.164  1.00 65.65           N
ANISOU  749  N   LEU A1013     6186  10664   8093   -937    552  -2514       N
ATOM    750  CA  LEU A1013      10.799   6.460  47.701  1.00 60.86           C
ANISOU  750  CA  LEU A1013     5685   9553   7885   -790    525  -2321       C
ATOM    751  C   LEU A1013      11.748   5.395  47.128  1.00 64.05           C
ANISOU  751  C   LEU A1013     6088  10084   8163   -637    347  -1935       C
ATOM    752  O   LEU A1013      12.950   5.496  47.367  1.00 64.72           O
ANISOU  752  O   LEU A1013     6059  10551   7981   -703    243  -1925       O
ATOM    753  CB  LEU A1013      11.199   7.843  47.128  1.00 60.52           C
ANISOU  753  CB  LEU A1013     5611   9233   8149   -930    572  -2597       C
ATOM    754  CG  LEU A1013      10.301   9.036  47.520  1.00 66.09           C
ANISOU  754  CG  LEU A1013     6318   9657   9134  -1052    768  -2964       C
ATOM    755  CD1 LEU A1013      10.902  10.362  47.002  1.00  0.00           C
ATOM    756  CD2 LEU A1013       8.839   8.848  47.076  1.00  0.00           C
ATOM    757  N   ILE A1014      11.209   4.414  46.386  1.00 58.16           N
ANISOU  757  N   ILE A1014     5455   9034   7610   -437    316  -1630       N
ATOM    758  CA  ILE A1014      12.026   3.408  45.704  1.00 55.72           C
ANISOU  758  CA  ILE A1014     5149   8778   7245   -279    177  -1291       C
ATOM    759  C   ILE A1014      12.333   3.895  44.279  1.00 57.23           C
ANISOU  759  C   ILE A1014     5385   8623   7737   -251    150  -1273       C
ATOM    760  O   ILE A1014      11.418   4.162  43.505  1.00 57.22           O
ANISOU  760  O   ILE A1014     5477   8241   8024   -222    217  -1296       O
ATOM    761  CB  ILE A1014      11.351   2.005  45.645  1.00 57.68           C
ANISOU  761  CB  ILE A1014     5470   8999   7446    -86    164   -963       C
ATOM    762  CG1 ILE A1014      11.122   1.452  47.073  1.00 60.29           C
ANISOU  762  CG1 ILE A1014     5712   9789   7406   -114    158   -897       C
ATOM    763  CG2 ILE A1014      12.151   0.981  44.799  1.00 55.62           C
ANISOU  763  CG2 ILE A1014     5240   8613   7278     95     61   -654       C
ATOM    764  CD1 ILE A1014      10.352   0.122  47.127  1.00 62.89           C
ANISOU  764  CD1 ILE A1014     6103  10083   7707     26    196   -630       C
ATOM    765  N   PHE A1015      13.627   3.968  43.959  1.00 51.82           N
ANISOU  765  N   PHE A1015     4616   8099   6976   -271     53  -1228       N
ATOM    766  CA  PHE A1015      14.141   4.258  42.630  1.00 48.05           C
ANISOU  766  CA  PHE A1015     4160   7363   6733   -249     23  -1181       C
ATOM    767  C   PHE A1015      14.638   2.943  42.029  1.00 48.80           C
ANISOU  767  C   PHE A1015     4273   7495   6774    -54    -67   -861       C
ATOM    768  O   PHE A1015      15.728   2.488  42.375  1.00 47.61           O
ANISOU  768  O   PHE A1015     4013   7648   6428    -27   -151   -760       O
ATOM    769  CZ  PHE A1015      13.656   9.203  43.651  1.00 55.07           C
ANISOU  769  CZ  PHE A1015     4869   7872   8183   -980    379  -2404       C
ATOM    770  CB  PHE A1015      15.261   5.312  42.730  1.00 49.70           C
ANISOU  770  CB  PHE A1015     4245   7708   6931   -434      4  -1396       C
ATOM    771  CG  PHE A1015      14.761   6.707  43.059  1.00 50.72           C
ANISOU  771  CG  PHE A1015     4364   7681   7228   -629    121  -1738       C
ATOM    772  CD1 PHE A1015      14.396   7.592  42.023  1.00 51.60           C
ANISOU  772  CD1 PHE A1015     4518   7395   7693   -671    185  -1796       C
ATOM    773  CD2 PHE A1015      14.497   7.074  44.396  1.00 53.27           C
ANISOU  773  CD2 PHE A1015     4620   8260   7361   -775    176  -2002       C
ATOM    774  CE1 PHE A1015      13.861   8.837  42.326  1.00 53.67           C
ANISOU  774  CE1 PHE A1015     4754   7468   8170   -840    310  -2104       C
ATOM    775  CE2 PHE A1015      13.967   8.324  44.680  1.00 57.31           C
ANISOU  775  CE2 PHE A1015     5112   8602   8063   -957    309  -2358       C
ATOM    776  N   GLU A1016      13.815   2.347  41.154  1.00 42.81           N
ANISOU  776  N   GLU A1016     3639   6435   6190     84    -44   -704       N
ATOM    777  CA  GLU A1016      14.196   1.183  40.362  1.00 40.91           C
ANISOU  777  CA  GLU A1016     3427   6173   5946    268   -101   -439       C
ATOM    778  C   GLU A1016      15.119   1.576  39.201  1.00 46.55           C
ANISOU  778  C   GLU A1016     4107   6825   6756    264   -139   -423       C
ATOM    779  O   GLU A1016      15.133   2.734  38.774  1.00 47.73           O
ANISOU  779  O   GLU A1016     4245   6861   7029    132   -113   -578       O
ATOM    780  CB  GLU A1016      12.945   0.447  39.845  1.00 39.95           C
ANISOU  780  CB  GLU A1016     3441   5759   5979    384    -59   -322       C
ATOM    781  CG  GLU A1016      12.125  -0.193  40.979  1.00 46.28           C
ANISOU  781  CG  GLU A1016     4259   6661   6664    433    -28   -246       C
ATOM    782  CD  GLU A1016      11.074  -1.198  40.509  1.00 56.94           C
ANISOU  782  CD  GLU A1016     5713   7780   8143    572     -4    -71       C
ATOM    783  OE1 GLU A1016      10.805  -1.277  39.290  1.00 42.30           O
ANISOU  783  OE1 GLU A1016     3929   5676   6468    625    -12    -35       O
ATOM    784  OE2 GLU A1016      10.563  -1.908  41.400  1.00 45.12           O
ANISOU  784  OE2 GLU A1016     4218   6367   6558    615     25     27       O
HETATM  785  N   CYM A1017      15.857   0.576  38.696  1.00 41.25           N
ANISOU  785  N   CYM A1017     3409   6219   6047    409   -187   -232       N
HETATM  786  CA  CYM A1017      16.694   0.684  37.504  1.00 41.53           C
ANISOU  786  CA  CYM A1017     3411   6204   6165    414   -204   -212       C
HETATM  787  C   CYM A1017      15.859   0.989  36.250  1.00 44.35           C
ANISOU  787  C   CYM A1017     3892   6230   6730    405   -160   -231       C
HETATM  788  O   CYM A1017      14.706   0.570  36.154  1.00 40.85           O
ANISOU  788  O   CYM A1017     3558   5591   6371    444   -128   -211       O
HETATM  789  CB  CYM A1017      17.527  -0.588  37.285  1.00 41.89           C
ANISOU  789  CB  CYM A1017     3391   6377   6148    583   -241    -22       C
HETATM  790  SG  CYM A1017      18.902  -0.648  38.462  1.00 48.01           S
ANISOU  790  SG  CYM A1017     3955   7594   6693    566   -319     24       S
ATOM    791  N   ASN A1018      16.479   1.727  35.323  1.00 42.60           N
ANISOU  791  N   ASN A1018     3635   5968   6583    335   -160   -262       N
ATOM    792  CA  ASN A1018      15.834   2.312  34.149  1.00 40.98           C
ANISOU  792  CA  ASN A1018     3517   5502   6552    303   -129   -253       C
ATOM    793  C   ASN A1018      16.657   2.034  32.881  1.00 43.49           C
ANISOU  793  C   ASN A1018     3811   5840   6871    350   -136   -160       C
ATOM    794  O   ASN A1018      17.652   1.308  32.929  1.00 43.11           O
ANISOU  794  O   ASN A1018     3678   5984   6718    418   -154   -117       O
ATOM    795  CB  ASN A1018      15.556   3.815  34.426  1.00 40.97           C
ANISOU  795  CB  ASN A1018     3489   5396   6681    124    -95   -395       C
ATOM    796  CG  ASN A1018      16.787   4.653  34.801  1.00 51.52           C
ANISOU  796  CG  ASN A1018     4687   6911   7975     -7   -104   -496       C
ATOM    797  OD1 ASN A1018      17.652   4.896  33.965  1.00 39.07           O
ANISOU  797  OD1 ASN A1018     3055   5377   6414    -25   -114   -435       O
ATOM    798  ND2 ASN A1018      16.863   5.102  36.056  1.00 42.82           N
ANISOU  798  ND2 ASN A1018     3519   5940   6812   -114    -97   -664       N
ATOM    799  N   GLN A1019      16.194   2.595  31.754  1.00 38.55           N
ANISOU  799  N   GLN A1019     3246   5040   6362    312   -117   -124       N
ATOM    800  CA  GLN A1019      16.788   2.450  30.425  1.00 37.73           C
ANISOU  800  CA  GLN A1019     3125   4967   6245    330   -110    -46       C
ATOM    801  C   GLN A1019      18.184   3.087  30.259  1.00 44.29           C
ANISOU  801  C   GLN A1019     3821   5954   7051    231   -104    -65       C
ATOM    802  O   GLN A1019      18.896   2.688  29.339  1.00 45.37           O
ANISOU  802  O   GLN A1019     3922   6166   7149    248    -86     -2       O
ATOM    803  NE2 GLN A1019      13.603   5.968  29.946  1.00 35.18           N
ANISOU  803  NE2 GLN A1019     2887   3965   6515     13    -58    -29       N
ATOM    804  CB  GLN A1019      15.787   2.936  29.346  1.00 38.14           C
ANISOU  804  CB  GLN A1019     3258   4830   6403    287   -104     18       C
ATOM    805  CG  GLN A1019      15.416   4.440  29.354  1.00 53.51           C
ANISOU  805  CG  GLN A1019     5175   6643   8512    136    -91     11       C
ATOM    806  CD  GLN A1019      14.213   4.816  30.228  1.00 52.54           C
ANISOU  806  CD  GLN A1019     5097   6351   8516    109    -80    -61       C
ATOM    807  OE1 GLN A1019      13.846   4.105  31.160  1.00 46.33           O
ANISOU  807  OE1 GLN A1019     4337   5604   7663    168    -81   -139       O
ATOM    808  N   ALA A1020      18.559   4.035  31.139  1.00 40.35           N
ANISOU  808  N   ALA A1020     3241   5519   6572    116   -111   -167       N
ATOM    809  CA  ALA A1020      19.882   4.665  31.153  1.00 41.51           C
ANISOU  809  CA  ALA A1020     3245   5817   6710      3   -107   -200       C
ATOM    810  C   ALA A1020      20.931   3.876  31.962  1.00 45.30           C
ANISOU  810  C   ALA A1020     3607   6580   7025     71   -145   -217       C
ATOM    811  O   ALA A1020      22.117   4.170  31.815  1.00 44.49           O
ANISOU  811  O   ALA A1020     3368   6646   6892     12   -147   -219       O
ATOM    812  CB  ALA A1020      19.754   6.110  31.665  1.00 42.81           C
ANISOU  812  CB  ALA A1020     3366   5873   7026   -192    -83   -321       C
HETATM  813  N   CYM A1021      20.507   2.892  32.782  1.00 41.93           N
ANISOU  813  N   CYM A1021     3220   6210   6502    201   -174   -201       N
HETATM  814  CA  CYM A1021      21.395   2.003  33.542  1.00 42.63           C
ANISOU  814  CA  CYM A1021     3188   6567   6443    297   -218   -155       C
HETATM  815  C   CYM A1021      22.121   1.010  32.615  1.00 48.13           C
ANISOU  815  C   CYM A1021     3838   7319   7130    439   -194    -39       C
HETATM  816  O   CYM A1021      21.522   0.515  31.659  1.00 47.50           O
ANISOU  816  O   CYM A1021     3861   7068   7119    493   -146     -2       O
HETATM  817  CB  CYM A1021      20.648   1.220  34.647  1.00 41.24           C
ANISOU  817  CB  CYM A1021     3068   6412   6190    402   -244   -120       C
HETATM  818  SG  CYM A1021      19.755   2.216  35.899  1.00 45.29           S
ANISOU  818  SG  CYM A1021     3612   6918   6680    234   -251   -292       S
ATOM    819  N   SER A1022      23.385   0.707  32.954  1.00 47.07           N
ANISOU  819  N   SER A1022     3539   7439   6907    502   -225     14       N
ATOM    820  CA  SER A1022      24.221  -0.279  32.259  1.00 48.25           C
ANISOU  820  CA  SER A1022     3604   7665   7064    651   -187    111       C
ATOM    821  C   SER A1022      23.892  -1.747  32.607  1.00 56.07           C
ANISOU  821  C   SER A1022     4636   8600   8069    879   -173    226       C
ATOM    822  O   SER A1022      24.376  -2.640  31.912  1.00 60.36           O
ANISOU  822  O   SER A1022     5136   9134   8666   1028   -113    287       O
ATOM    823  OG  SER A1022      26.076  -0.185  33.856  1.00 58.48           O
ANISOU  823  OG  SER A1022     4579   9463   8180    612   -313    152       O
ATOM    824  CB  SER A1022      25.702   0.062  32.518  1.00 51.41           C
ANISOU  824  CB  SER A1022     3772   8367   7394    607   -227    125       C
HETATM  825  N   CYM A1023      23.087  -1.969  33.660  1.00 50.39           N
ANISOU  825  N   CYM A1023     3986   7844   7316    901   -215    252       N
HETATM  826  CA  CYM A1023      22.593  -3.275  34.094  1.00 49.97           C
ANISOU  826  CA  CYM A1023     3969   7721   7298   1097   -203    385       C
HETATM  827  C   CYM A1023      21.534  -3.845  33.128  1.00 55.39           C
ANISOU  827  C   CYM A1023     4834   8100   8112   1169   -125    359       C
HETATM  828  O   CYM A1023      20.902  -3.099  32.378  1.00 53.83           O
ANISOU  828  O   CYM A1023     4738   7771   7945   1059    -98    251       O
HETATM  829  CB  CYM A1023      22.039  -3.197  35.535  1.00 49.74           C
ANISOU  829  CB  CYM A1023     3951   7782   7168   1061   -268    422       C
HETATM  830  SG  CYM A1023      20.576  -2.110  35.763  1.00 51.52           S
ANISOU  830  SG  CYM A1023     4366   7806   7405    877   -259    252       S
ATOM    831  N   TRP A1024      21.340  -5.169  33.211  1.00 53.85           N
ANISOU  831  N   TRP A1024     4666   7796   7997   1346    -92    468       N
ATOM    832  CA  TRP A1024      20.339  -5.912  32.449  1.00 53.32           C
ANISOU  832  CA  TRP A1024     4754   7448   8058   1410    -20    429       C
ATOM    833  C   TRP A1024      18.916  -5.719  33.009  1.00 56.17           C
ANISOU  833  C   TRP A1024     5263   7659   8421   1340    -47    413       C
ATOM    834  O   TRP A1024      18.746  -5.317  34.161  1.00 56.00           O
ANISOU  834  O   TRP A1024     5212   7752   8312   1297   -103    466       O
ATOM    835  CH2 TRP A1024      22.923 -10.770  28.685  1.00 64.70           C
ANISOU  835  CH2 TRP A1024     5948   8473  10163   2115    521    286       C
ATOM    836  CB  TRP A1024      20.723  -7.407  32.421  1.00 54.47           C
ANISOU  836  CB  TRP A1024     4841   7514   8342   1630     49    540       C
ATOM    837  CG  TRP A1024      21.940  -7.798  31.625  1.00 57.62           C
ANISOU  837  CG  TRP A1024     5117   7983   8791   1715    119    512       C
ATOM    838  CD1 TRP A1024      23.174  -7.246  31.710  1.00 61.34           C
ANISOU  838  CD1 TRP A1024     5428   8705   9172   1674     91    518       C
ATOM    839  CD2 TRP A1024      22.060  -8.879  30.648  1.00 58.74           C
ANISOU  839  CD2 TRP A1024     5269   7949   9101   1857    242    462       C
ATOM    840  NE1 TRP A1024      24.030  -7.880  30.835  1.00 62.24           N
ANISOU  840  NE1 TRP A1024     5453   8815   9380   1787    193    484       N
ATOM    841  CE2 TRP A1024      23.400  -8.899  30.153  1.00 64.06           C
ANISOU  841  CE2 TRP A1024     5784   8785   9770   1904    293    440       C
ATOM    842  CE3 TRP A1024      21.172  -9.849  30.123  1.00 60.09           C
ANISOU  842  CE3 TRP A1024     5558   7838   9436   1940    326    414       C
ATOM    843  CZ2 TRP A1024      23.833  -9.823  29.186  1.00 64.62           C
ANISOU  843  CZ2 TRP A1024     5813   8747   9994   2042    435    360       C
ATOM    844  CZ3 TRP A1024      21.595 -10.784  29.156  1.00 62.90           C
ANISOU  844  CZ3 TRP A1024     5877   8076   9945   2060    462    317       C
ATOM    845  N   ARG A1025      17.919  -6.040  32.166  1.00 50.84           N
ANISOU  845  N   ARG A1025     4733   6749   7835   1323     -3    334       N
ATOM    846  CA  ARG A1025      16.484  -5.971  32.465  1.00 49.06           C
ANISOU  846  CA  ARG A1025     4644   6350   7647   1264    -15    312       C
ATOM    847  C   ARG A1025      16.005  -6.974  33.542  1.00 52.52           C
ANISOU  847  C   ARG A1025     5083   6744   8128   1372    -10    448       C
ATOM    848  O   ARG A1025      14.921  -6.777  34.090  1.00 52.00           O
ANISOU  848  O   ARG A1025     5096   6599   8060   1311    -24    448       O
ATOM    849  CB  ARG A1025      15.710  -6.094  31.128  1.00 47.02           C
ANISOU  849  CB  ARG A1025     4502   5890   7475   1244     29    214       C
ATOM    850  CG  ARG A1025      14.168  -6.043  31.202  1.00 44.12           C
ANISOU  850  CG  ARG A1025     4262   5330   7172   1188     19    192       C
ATOM    851  CD  ARG A1025      13.609  -4.695  31.693  1.00 53.44           C
ANISOU  851  CD  ARG A1025     5464   6542   8299   1047    -36    168       C
ATOM    852  NE  ARG A1025      12.155  -4.729  31.898  1.00 61.17           N
ANISOU  852  NE  ARG A1025     6535   7353   9353   1016    -38    169       N
ATOM    853  CZ  ARG A1025      11.503  -5.257  32.950  1.00 68.89           C
ANISOU  853  CZ  ARG A1025     7520   8310  10346   1057    -29    237       C
ATOM    854  NH1 ARG A1025      12.148  -5.861  33.958  1.00 53.32           N
ANISOU  854  NH1 ARG A1025     5466   6488   8304   1135    -27    328       N
ATOM    855  NH2 ARG A1025      10.168  -5.178  32.993  1.00 51.57           N
ANISOU  855  NH2 ARG A1025     5399   5965   8229   1021    -21    232       N
ATOM    856  N   ASN A1026      16.817  -7.997  33.851  1.00 48.79           N
ANISOU  856  N   ASN A1026     4509   6324   7705   1531     17    582       N
ATOM    857  CA  ASN A1026      16.536  -9.033  34.851  1.00 49.96           C
ANISOU  857  CA  ASN A1026     4634   6438   7911   1647     28    768       C
ATOM    858  C   ASN A1026      17.285  -8.818  36.186  1.00 54.96           C
ANISOU  858  C   ASN A1026     5109   7385   8387   1671    -40    933       C
ATOM    859  O   ASN A1026      17.416  -9.778  36.948  1.00 56.02           O
ANISOU  859  O   ASN A1026     5160   7551   8572   1810    -31   1155       O
ATOM    860  CB  ASN A1026      16.783 -10.434  34.231  1.00 51.50           C
ANISOU  860  CB  ASN A1026     4817   6418   8331   1824    122    835       C
ATOM    861  CG  ASN A1026      18.235 -10.713  33.816  1.00 68.09           C
ANISOU  861  CG  ASN A1026     6770   8630  10473   1944    152    870       C
ATOM    862  OD1 ASN A1026      18.732 -10.131  32.855  1.00 64.97           O
ANISOU  862  OD1 ASN A1026     6358   8311  10016   1881    156    720       O
ATOM    863  ND2 ASN A1026      18.914 -11.613  34.530  1.00 57.01           N
ANISOU  863  ND2 ASN A1026     5237   7240   9183   2122    179   1090       N
HETATM  864  N   CYM A1027      17.747  -7.583  36.469  1.00 50.24           N
ANISOU  864  N   CYM A1027     4458   7025   7605   1526   -110    833       N
HETATM  865  CA  CYM A1027      18.402  -7.214  37.732  1.00 50.57           C
ANISOU  865  CA  CYM A1027     4337   7415   7462   1510   -187    947       C
HETATM  866  C   CYM A1027      17.420  -7.230  38.931  1.00 52.44           C
ANISOU  866  C   CYM A1027     4605   7731   7588   1470   -208   1036       C
HETATM  867  O   CYM A1027      16.203  -7.207  38.740  1.00 51.36           O
ANISOU  867  O   CYM A1027     4617   7364   7533   1438   -161    978       O
HETATM  868  CB  CYM A1027      19.184  -5.877  37.608  1.00 50.06           C
ANISOU  868  CB  CYM A1027     4203   7561   7258   1345   -242    778       C
HETATM  869  SG  CYM A1027      18.248  -4.320  37.847  1.00 52.57           S
ANISOU  869  SG  CYM A1027     4631   7871   7472   1102   -259    550       S
ATOM    870  N   LYS A1028      17.985  -7.239  40.150  1.00 47.20           N
ANISOU  870  N   LYS A1028     3789   7411   6733   1471   -276   1184       N
ATOM    871  CA  LYS A1028      17.265  -7.307  41.427  1.00 47.25           C
ANISOU  871  CA  LYS A1028     3809   7541   6603   1433   -286   1283       C
ATOM    872  C   LYS A1028      16.503  -6.023  41.831  1.00 51.07           C
ANISOU  872  C   LYS A1028     4382   8080   6941   1209   -286   1019       C
ATOM    873  O   LYS A1028      15.843  -6.042  42.871  1.00 52.86           O
ANISOU  873  O   LYS A1028     4630   8399   7055   1167   -270   1067       O
ATOM    874  CB  LYS A1028      18.261  -7.733  42.535  1.00 52.27           C
ANISOU  874  CB  LYS A1028     4239   8565   7055   1506   -360   1560       C
ATOM    875  CG  LYS A1028      18.906  -9.123  42.345  1.00 69.45           C
ANISOU  875  CG  LYS A1028     6313  10648   9427   1756   -340   1881       C
ATOM    876  CD  LYS A1028      17.895 -10.284  42.314  1.00 73.06           C
ANISOU  876  CD  LYS A1028     6884  10758  10116   1886   -243   2046       C
ATOM    877  CE  LYS A1028      18.543 -11.678  42.342  1.00  0.00           C
ATOM    878  NZ  LYS A1028      19.354 -11.945  41.142  1.00  0.00           N
ATOM    879  N   ASN A1029      16.582  -4.947  41.027  1.00 44.91           N
ANISOU  879  N   ASN A1029     3647   7226   6190   1072   -286    754       N
ATOM    880  CA  ASN A1029      15.949  -3.656  41.305  1.00 43.69           C
ANISOU  880  CA  ASN A1029     3560   7073   5966    872   -266    498       C
ATOM    881  C   ASN A1029      15.010  -3.243  40.152  1.00 44.81           C
ANISOU  881  C   ASN A1029     3876   6814   6336    844   -199    358       C
ATOM    882  O   ASN A1029      15.090  -2.110  39.679  1.00 45.50           O
ANISOU  882  O   ASN A1029     3990   6826   6473    709   -190    153       O
ATOM    883  CB  ASN A1029      17.054  -2.606  41.614  1.00 46.12           C
ANISOU  883  CB  ASN A1029     3744   7648   6130    711   -323    318       C
ATOM    884  CG  ASN A1029      16.577  -1.367  42.386  1.00 62.38           C
ANISOU  884  CG  ASN A1029     5826   9766   8110    497   -294     43       C
ATOM    885  OD1 ASN A1029      15.613  -1.418  43.146  1.00 54.19           O
ANISOU  885  OD1 ASN A1029     4804   8837   6948    448   -265     15       O
ATOM    886  ND2 ASN A1029      17.264  -0.238  42.202  1.00 54.60           N
ANISOU  886  ND2 ASN A1029     4821   8729   7195    359   -293   -169       N
ATOM    887  N   ARG A1030      14.144  -4.174  39.709  1.00 38.71           N
ANISOU  887  N   ARG A1030     3206   5789   5713    966   -153    482       N
ATOM    888  CA  ARG A1030      13.160  -3.982  38.632  1.00 36.42           C
ANISOU  888  CA  ARG A1030     3060   5157   5622    947   -106    383       C
ATOM    889  C   ARG A1030      11.876  -4.791  38.919  1.00 40.30           C
ANISOU  889  C   ARG A1030     3645   5464   6204   1003    -52    473       C
ATOM    890  O   ARG A1030      11.355  -5.449  38.017  1.00 38.68           O
ANISOU  890  O   ARG A1030     3530   4993   6174   1058    -24    489       O
ATOM    891  CB  ARG A1030      13.769  -4.346  37.251  1.00 35.18           C
ANISOU  891  CB  ARG A1030     2918   4857   5592   1028   -110    403       C
ATOM    892  CG  ARG A1030      14.946  -3.476  36.783  1.00 41.79           C
ANISOU  892  CG  ARG A1030     3682   5815   6381    943   -144    291       C
ATOM    893  CD  ARG A1030      15.545  -4.001  35.477  1.00 41.73           C
ANISOU  893  CD  ARG A1030     3675   5711   6469   1031   -131    321       C
ATOM    894  NE  ARG A1030      16.673  -3.209  34.971  1.00 48.08           N
ANISOU  894  NE  ARG A1030     4379   6674   7215    966   -157    258       N
ATOM    895  CZ  ARG A1030      16.616  -2.118  34.193  1.00 57.61           C
ANISOU  895  CZ  ARG A1030     5616   7803   8472    857   -149    149       C
ATOM    896  NH1 ARG A1030      15.445  -1.578  33.828  1.00 36.19           N
ANISOU  896  NH1 ARG A1030     3024   4866   5859    808   -127     99       N
ATOM    897  NH2 ARG A1030      17.761  -1.565  33.769  1.00 54.36           N
ANISOU  897  NH2 ARG A1030     5097   7544   8013    797   -165    113       N
ATOM    898  N   VAL A1031      11.388  -4.747  40.168  1.00 37.19           N
ANISOU  898  N   VAL A1031     3219   5235   5677    970    -35    518       N
ATOM    899  CA  VAL A1031      10.266  -5.562  40.647  1.00 37.69           C
ANISOU  899  CA  VAL A1031     3339   5183   5798   1016     22    633       C
ATOM    900  C   VAL A1031       8.886  -5.079  40.154  1.00 42.34           C
ANISOU  900  C   VAL A1031     4039   5500   6546    941     74    488       C
ATOM    901  O   VAL A1031       8.112  -5.900  39.662  1.00 42.05           O
ANISOU  901  O   VAL A1031     4076   5217   6685   1005    101    559       O
ATOM    902  CB  VAL A1031      10.277  -5.645  42.200  1.00 42.77           C
ANISOU  902  CB  VAL A1031     3891   6156   6204    987     27    730       C
ATOM    903  CG1 VAL A1031       9.008  -6.231  42.857  1.00 42.54           C
ANISOU  903  CG1 VAL A1031     3913   6038   6210    991    105    817       C
ATOM    904  CG2 VAL A1031      11.518  -6.420  42.680  1.00 44.13           C
ANISOU  904  CG2 VAL A1031     3941   6559   6267   1104    -29    972       C
ATOM    905  N   VAL A1032       8.596  -3.775  40.304  1.00 38.09           N
ANISOU  905  N   VAL A1032     3499   5010   5965    804     93    288       N
ATOM    906  CA  VAL A1032       7.291  -3.182  39.989  1.00 36.98           C
ANISOU  906  CA  VAL A1032     3429   4635   5988    739    144    166       C
ATOM    907  C   VAL A1032       7.054  -3.057  38.472  1.00 42.37           C
ANISOU  907  C   VAL A1032     4177   5057   6867    758    109    144       C
ATOM    908  O   VAL A1032       5.938  -3.319  38.022  1.00 43.04           O
ANISOU  908  O   VAL A1032     4322   4928   7106    773    128    168       O
ATOM    909  CB  VAL A1032       7.122  -1.789  40.662  1.00 40.97           C
ANISOU  909  CB  VAL A1032     3892   5242   6432    595    190    -55       C
ATOM    910  CG1 VAL A1032       5.830  -1.028  40.288  1.00 39.32           C
ANISOU  910  CG1 VAL A1032     3731   4786   6424    548    259   -155       C
ATOM    911  CG2 VAL A1032       7.198  -1.922  42.191  1.00 42.99           C
ANISOU  911  CG2 VAL A1032     4071   5831   6433    557    219    -53       C
ATOM    912  N   GLN A1033       8.113  -2.722  37.710  1.00 38.98           N
ANISOU  912  N   GLN A1033     3723   4673   6415    750     55    107       N
ATOM    913  CA  GLN A1033       8.093  -2.651  36.243  1.00 36.21           C
ANISOU  913  CA  GLN A1033     3419   4138   6200    754     23     93       C
ATOM    914  C   GLN A1033       7.920  -4.016  35.547  1.00 40.32           C
ANISOU  914  C   GLN A1033     3993   4530   6796    864     19    207       C
ATOM    915  O   GLN A1033       7.545  -4.035  34.376  1.00 40.22           O
ANISOU  915  O   GLN A1033     4027   4370   6885    853     -1    183       O
ATOM    916  CG  GLN A1033      10.682  -2.625  36.038  1.00 39.74           C
ANISOU  916  CG  GLN A1033     3749   4889   6461    798    -44    119       C
ATOM    917  CD  GLN A1033      11.878  -1.739  35.707  1.00 55.21           C
ANISOU  917  CD  GLN A1033     5636   6977   8365    728    -76     44       C
ATOM    918  OE1 GLN A1033      12.467  -1.848  34.633  1.00 47.15           O
ANISOU  918  OE1 GLN A1033     4622   5898   7395    736    -89     47       O
ATOM    919  NE2 GLN A1033      12.252  -0.874  36.649  1.00 52.97           N
ANISOU  919  NE2 GLN A1033     5273   6881   7972    639    -81    -39       N
ATOM    920  CB  GLN A1033       9.350  -1.917  35.731  1.00 36.20           C
ANISOU  920  CB  GLN A1033     3365   4248   6142    714    -17     37       C
ATOM    921  N   SER A1034       8.178  -5.124  36.267  1.00 35.32           N
ANISOU  921  N   SER A1034     3345   3955   6122    961     41    332       N
ATOM    922  CA  SER A1034       7.947  -6.490  35.789  1.00 34.76           C
ANISOU  922  CA  SER A1034     3314   3726   6168   1062     59    425       C
ATOM    923  C   SER A1034       6.470  -6.932  35.875  1.00 41.53           C
ANISOU  923  C   SER A1034     4227   4400   7152   1048     99    455       C
ATOM    924  O   SER A1034       6.140  -7.973  35.309  1.00 41.11           O
ANISOU  924  O   SER A1034     4204   4190   7225   1113    126    517       O
ATOM    925  CB  SER A1034       8.881  -7.461  36.536  1.00 37.89           C
ANISOU  925  CB  SER A1034     3643   4238   6514   1186     71    575       C
ATOM    926  OG  SER A1034      10.218  -7.259  36.123  1.00 44.00           O
ANISOU  926  OG  SER A1034     4354   5163   7199   1200     33    538       O
ATOM    927  N   GLY A1035       5.608  -6.134  36.533  1.00 39.85           N
ANISOU  927  N   GLY A1035     4017   4198   6928    959    113    396       N
ATOM    928  CA  GLY A1035       4.156  -6.315  36.577  1.00 39.99           C
ANISOU  928  CA  GLY A1035     4067   4061   7067    929    154    412       C
ATOM    929  C   GLY A1035       3.720  -7.349  37.625  1.00 45.88           C
ANISOU  929  C   GLY A1035     4801   4808   7823    986    217    563       C
ATOM    930  O   GLY A1035       4.538  -7.898  38.366  1.00 48.54           O
ANISOU  930  O   GLY A1035     5095   5298   8052   1055    229    686       O
ATOM    931  N   ILE A1036       2.395  -7.578  37.686  1.00 40.17           N
ANISOU  931  N   ILE A1036     4102   3920   7241    955    255    577       N
ATOM    932  CA  ILE A1036       1.707  -8.477  38.621  1.00 38.54           C
ANISOU  932  CA  ILE A1036     3882   3677   7086    984    330    726       C
ATOM    933  C   ILE A1036       2.150  -9.941  38.423  1.00 41.29           C
ANISOU  933  C   ILE A1036     4236   3923   7528   1085    345    877       C
ATOM    934  O   ILE A1036       2.095 -10.434  37.298  1.00 40.51           O
ANISOU  934  O   ILE A1036     4176   3643   7572   1100    321    815       O
ATOM    935  CB  ILE A1036       0.155  -8.401  38.437  1.00 39.00           C
ANISOU  935  CB  ILE A1036     3951   3566   7302    909    362    677       C
ATOM    936  CG1 ILE A1036      -0.368  -6.970  38.712  1.00 37.11           C
ANISOU  936  CG1 ILE A1036     3683   3412   7006    827    371    539       C
ATOM    937  CG2 ILE A1036      -0.633  -9.426  39.292  1.00 39.42           C
ANISOU  937  CG2 ILE A1036     3982   3569   7426    927    450    844       C
ATOM    938  CD1 ILE A1036      -1.854  -6.761  38.381  1.00 45.98           C
ANISOU  938  CD1 ILE A1036     4793   4366   8313    760    383    476       C
ATOM    939  N   LYS A1037       2.565 -10.597  39.518  1.00 38.47           N
ANISOU  939  N   LYS A1037     3828   3690   7098   1151    393   1078       N
ATOM    940  CA  LYS A1037       2.998 -11.999  39.520  1.00 39.31           C
ANISOU  940  CA  LYS A1037     3916   3684   7337   1266    427   1272       C
ATOM    941  C   LYS A1037       2.027 -12.894  40.307  1.00 44.66           C
ANISOU  941  C   LYS A1037     4570   4262   8136   1274    518   1479       C
ATOM    942  O   LYS A1037       1.876 -14.062  39.950  1.00 45.32           O
ANISOU  942  O   LYS A1037     4653   4118   8448   1342    566   1600       O
ATOM    943  CB  LYS A1037       4.422 -12.107  40.113  1.00 42.15           C
ANISOU  943  CB  LYS A1037     4202   4276   7535   1365    397   1408       C
ATOM    944  CG  LYS A1037       5.502 -11.278  39.389  1.00 41.12           C
ANISOU  944  CG  LYS A1037     4074   4243   7306   1367    319   1237       C
ATOM    945  CD  LYS A1037       5.629 -11.573  37.885  1.00 53.33           C
ANISOU  945  CD  LYS A1037     5661   5552   9051   1424    318   1149       C
ATOM    946  CE  LYS A1037       6.765 -10.780  37.227  1.00 67.65           C
ANISOU  946  CE  LYS A1037     7458   7503  10744   1428    253   1017       C
ATOM    947  NZ  LYS A1037       6.790 -10.994  35.770  1.00 78.48           N
ANISOU  947  NZ  LYS A1037     8898   8690  12232   1390    243    816       N
ATOM    948  N   VAL A1038       1.389 -12.338  41.351  1.00 40.35           N
ANISOU  948  N   VAL A1038     3999   3878   7454   1199    557   1508       N
ATOM    949  CA  VAL A1038       0.420 -13.032  42.197  1.00 41.48           C
ANISOU  949  CA  VAL A1038     4107   3978   7675   1189    652   1713       C
ATOM    950  C   VAL A1038      -0.948 -13.167  41.502  1.00 45.81           C
ANISOU  950  C   VAL A1038     4698   4245   8464   1107    687   1603       C
ATOM    951  O   VAL A1038      -1.370 -12.256  40.789  1.00 45.12           O
ANISOU  951  O   VAL A1038     4653   4089   8402   1036    633   1363       O
ATOM    952  CB  VAL A1038       0.224 -12.291  43.550  1.00 46.43           C
ANISOU  952  CB  VAL A1038     4667   4952   8021   1143    698   1807       C
ATOM    953  CG1 VAL A1038       1.501 -12.354  44.403  1.00 46.69           C
ANISOU  953  CG1 VAL A1038     4637   5316   7787   1203    647   1914       C
ATOM    954  CG2 VAL A1038      -0.262 -10.832  43.430  1.00 45.24           C
ANISOU  954  CG2 VAL A1038     4535   4868   7785   1022    710   1548       C
ATOM    955  N   ARG A1039      -1.615 -14.308  41.732  1.00 42.28           N
ANISOU  955  N   ARG A1039     4221   3655   8190   1110    778   1803       N
ATOM    956  CA  ARG A1039      -2.952 -14.585  41.213  1.00 40.43           C
ANISOU  956  CA  ARG A1039     4000   3166   8197   1025    819   1736       C
ATOM    957  C   ARG A1039      -4.013 -13.884  42.072  1.00 46.07           C
ANISOU  957  C   ARG A1039     4671   4030   8802    936    879   1729       C
ATOM    958  O   ARG A1039      -4.124 -14.180  43.262  1.00 46.16           O
ANISOU  958  O   ARG A1039     4624   4222   8694    944    965   1938       O
ATOM    959  CG  ARG A1039      -2.213 -16.872  40.213  1.00 52.78           C
ANISOU  959  CG  ARG A1039     5582   4257  10216   1155    860   1891       C
ATOM    960  CD  ARG A1039      -2.075 -16.289  38.794  1.00 54.34           C
ANISOU  960  CD  ARG A1039     5849   4372  10428   1108    763   1557       C
ATOM    961  NE  ARG A1039      -3.375 -16.101  38.129  1.00 63.85           N
ANISOU  961  NE  ARG A1039     7068   5436  11755    971    748   1380       N
ATOM    962  CZ  ARG A1039      -4.224 -17.063  37.730  1.00 73.75           C
ANISOU  962  CZ  ARG A1039     8328   6406  13288    911    777   1302       C
ATOM    963  NH1 ARG A1039      -3.919 -18.363  37.845  1.00 56.80           N
ANISOU  963  NH1 ARG A1039     6183   4040  11360    982    839   1362       N
ATOM    964  NH2 ARG A1039      -5.403 -16.708  37.206  1.00 61.50           N
ANISOU  964  NH2 ARG A1039     6767   4785  11815    778    746   1153       N
ATOM    965  CB  ARG A1039      -3.185 -16.109  41.136  1.00 40.37           C
ANISOU  965  CB  ARG A1039     3975   2880   8484   1064    895   1932       C
ATOM    966  N   LEU A1040      -4.752 -12.964  41.434  1.00 42.24           N
ANISOU  966  N   LEU A1040     4203   3498   8346    854    835   1487       N
ATOM    967  CA  LEU A1040      -5.802 -12.150  42.044  1.00 41.92           C
ANISOU  967  CA  LEU A1040     4113   3571   8245    775    896   1423       C
ATOM    968  C   LEU A1040      -7.137 -12.427  41.345  1.00 48.02           C
ANISOU  968  C   LEU A1040     4857   4110   9278    693    916   1376       C
ATOM    969  O   LEU A1040      -7.153 -12.796  40.170  1.00 47.90           O
ANISOU  969  O   LEU A1040     4875   3874   9449    674    843   1293       O
ATOM    970  CB  LEU A1040      -5.450 -10.648  41.903  1.00 40.03           C
ANISOU  970  CB  LEU A1040     3886   3482   7843    754    833   1191       C
ATOM    971  CG  LEU A1040      -4.088 -10.224  42.496  1.00 43.18           C
ANISOU  971  CG  LEU A1040     4291   4155   7960    800    815   1189       C
ATOM    972  CD1 LEU A1040      -3.836  -8.715  42.282  1.00 40.55           C
ANISOU  972  CD1 LEU A1040     3965   3902   7541    760    767    943       C
ATOM    973  CD2 LEU A1040      -3.911 -10.647  43.969  1.00 48.44           C
ANISOU  973  CD2 LEU A1040     4893   5084   8427    796    925   1352       C
ATOM    974  N   GLN A1041      -8.231 -12.209  42.085  1.00 47.24           N
ANISOU  974  N   GLN A1041     4684   4085   9178    636   1017   1408       N
ATOM    975  CA  GLN A1041      -9.600 -12.373  41.615  1.00 47.88           C
ANISOU  975  CA  GLN A1041     4708   3982   9501    551   1040   1368       C
ATOM    976  C   GLN A1041     -10.447 -11.212  42.137  1.00 49.57           C
ANISOU  976  C   GLN A1041     4847   4319   9667    505   1093   1245       C
ATOM    977  O   GLN A1041     -10.508 -11.006  43.349  1.00 49.42           O
ANISOU  977  O   GLN A1041     4798   4530   9448    517   1192   1266       O
ATOM    978  CD  GLN A1041     -12.049 -15.381  42.309  1.00 68.67           C
ANISOU  978  CD  GLN A1041     7169   6192  12730    385   1290   1794       C
ATOM    979  OE1 GLN A1041     -12.286 -15.498  43.508  1.00 62.31           O
ANISOU  979  OE1 GLN A1041     6289   5545  11840    367   1422   1932       O
ATOM    980  NE2 GLN A1041     -12.173 -16.398  41.455  1.00 49.42           N
ANISOU  980  NE2 GLN A1041     4758   3486  10535    365   1267   1842       N
ATOM    981  CB  GLN A1041     -10.133 -13.740  42.095  1.00 51.54           C
ANISOU  981  CB  GLN A1041     5125   4337  10121    524   1151   1600       C
ATOM    982  CG  GLN A1041     -11.604 -14.037  41.745  1.00 58.81           C
ANISOU  982  CG  GLN A1041     5978   5044  11324    421   1161   1555       C
ATOM    983  N   LEU A1042     -11.139 -10.533  41.209  1.00 45.55           N
ANISOU  983  N   LEU A1042     4296   3667   9343    451   1030   1111       N
ATOM    984  CA  LEU A1042     -12.253  -9.635  41.500  1.00 45.25           C
ANISOU  984  CA  LEU A1042     4157   3685   9352    415   1091   1010       C
ATOM    985  C   LEU A1042     -13.458 -10.478  41.955  1.00 48.81           C
ANISOU  985  C   LEU A1042     4511   4061   9976    351   1199   1138       C
ATOM    986  O   LEU A1042     -13.829 -11.421  41.257  1.00 48.28           O
ANISOU  986  O   LEU A1042     4436   3805  10105    300   1145   1193       O
ATOM    987  CB  LEU A1042     -12.543  -8.790  40.234  1.00 44.02           C
ANISOU  987  CB  LEU A1042     3976   3424   9326    398    958    854       C
ATOM    988  CG  LEU A1042     -13.791  -7.878  40.290  1.00 48.26           C
ANISOU  988  CG  LEU A1042     4377   3968   9991    375   1023    774       C
ATOM    989  CD1 LEU A1042     -13.759  -6.934  41.505  1.00 48.68           C
ANISOU  989  CD1 LEU A1042     4411   4201   9884    410   1168    697       C
ATOM    990  CD2 LEU A1042     -13.960  -7.100  38.968  1.00 48.80           C
ANISOU  990  CD2 LEU A1042     4411   3944  10188    371    876    681       C
ATOM    991  N   TYR A1043     -14.024 -10.155  43.124  1.00 46.41           N
ANISOU  991  N   TYR A1043     4130   3916   9589    342   1363   1180       N
ATOM    992  CA  TYR A1043     -15.097 -10.943  43.723  1.00 47.95           C
ANISOU  992  CA  TYR A1043     4218   4064   9934    276   1488   1321       C
ATOM    993  C   TYR A1043     -16.095 -10.020  44.431  1.00 53.72           C
ANISOU  993  C   TYR A1043     4814   4919  10678    252   1636   1233       C
ATOM    994  O   TYR A1043     -15.708  -8.966  44.935  1.00 52.69           O
ANISOU  994  O   TYR A1043     4685   4944  10391    291   1679   1079       O
ATOM    995  CD2 TYR A1043     -13.356 -10.800  46.559  1.00 49.93           C
ANISOU  995  CD2 TYR A1043     4546   4923   9503    361   1700   1493       C
ATOM    996  CE1 TYR A1043     -15.108 -11.988  48.418  1.00 58.12           C
ANISOU  996  CE1 TYR A1043     5382   6220  10482    256   2058   1827       C
ATOM    997  CE2 TYR A1043     -13.252 -10.481  47.929  1.00 51.86           C
ANISOU  997  CE2 TYR A1043     4755   5503   9448    356   1835   1507       C
ATOM    998  CZ  TYR A1043     -14.126 -11.082  48.858  1.00 64.77           C
ANISOU  998  CZ  TYR A1043     6291   7282  11038    303   2014   1673       C
ATOM    999  OH  TYR A1043     -14.056 -10.785  50.188  1.00 70.11           O
ANISOU  999  OH  TYR A1043     6924   8339  11377    281   2151   1674       O
ATOM   1000  CB  TYR A1043     -14.489 -12.037  44.639  1.00 49.59           C
ANISOU 1000  CB  TYR A1043     4463   4348  10030    285   1582   1567       C
ATOM   1001  CG  TYR A1043     -14.345 -11.705  46.117  1.00 51.40           C
ANISOU 1001  CG  TYR A1043     4667   4900   9965    306   1733   1621       C
ATOM   1002  CD1 TYR A1043     -15.220 -12.295  47.051  1.00 55.69           C
ANISOU 1002  CD1 TYR A1043     5108   5563  10490    254   1915   1790       C
ATOM   1003  N   ARG A1044     -17.364 -10.448  44.473  1.00 51.89           N
ANISOU 1003  N   ARG A1044     4454   4607  10654    183   1724   1319       N
ATOM   1004  CA  ARG A1044     -18.424  -9.742  45.184  1.00 52.40           C
ANISOU 1004  CA  ARG A1044     4364   4773  10773    160   1890   1253       C
ATOM   1005  C   ARG A1044     -18.371 -10.095  46.680  1.00 55.66           C
ANISOU 1005  C   ARG A1044     4753   5434  10960    144   2100   1384       C
ATOM   1006  O   ARG A1044     -18.458 -11.274  47.027  1.00 54.39           O
ANISOU 1006  O   ARG A1044     4598   5256  10813    103   2146   1622       O
ATOM   1007  CB  ARG A1044     -19.774 -10.121  44.548  1.00 55.19           C
ANISOU 1007  CB  ARG A1044     4571   4939  11460     86   1875   1294       C
ATOM   1008  CG  ARG A1044     -20.970  -9.253  44.979  1.00 65.06           C
ANISOU 1008  CG  ARG A1044     5631   6251  12840     77   2024   1204       C
ATOM   1009  CD  ARG A1044     -20.906  -7.821  44.429  1.00 69.19           C
ANISOU 1009  CD  ARG A1044     6116   6717  13456    141   1933   1002       C
ATOM   1010  NE  ARG A1044     -22.204  -7.151  44.558  1.00 77.19           N
ANISOU 1010  NE  ARG A1044     6925   7754  14649    149   2088    921       N
ATOM   1011  CZ  ARG A1044     -22.464  -5.851  44.359  1.00 93.60           C
ANISOU 1011  CZ  ARG A1044     8925   9784  16856    216   2078    761       C
ATOM   1012  NH1 ARG A1044     -21.501  -4.984  44.016  1.00 80.53           N
ANISOU 1012  NH1 ARG A1044     7379   8063  15156    270   1911    677       N
ATOM   1013  NH2 ARG A1044     -23.725  -5.428  44.500  1.00 84.74           N
ANISOU 1013  NH2 ARG A1044     7600   8668  15931    233   2243    694       N
ATOM   1014  N   THR A1045     -18.235  -9.065  47.526  1.00 52.48           N
ANISOU 1014  N   THR A1045     4320   5269  10350    169   2231   1226       N
ATOM   1015  CA  THR A1045     -18.235  -9.173  48.986  1.00 54.31           C
ANISOU 1015  CA  THR A1045     4516   5820  10299    142   2437   1306       C
ATOM   1016  C   THR A1045     -19.671  -9.060  49.547  1.00 61.97           C
ANISOU 1016  C   THR A1045     5304   6834  11409     80   2645   1334       C
ATOM   1017  O   THR A1045     -20.594  -8.688  48.819  1.00 61.78           O
ANISOU 1017  O   THR A1045     5179   6582  11714     63   2613   1300       O
ATOM   1018  CG2 THR A1045     -16.008  -7.825  48.947  1.00 50.73           C
ANISOU 1018  CG2 THR A1045     4270   5588   9419    232   2282   1040       C
ATOM   1019  CB  THR A1045     -17.356  -8.062  49.637  1.00 56.48           C
ANISOU 1019  CB  THR A1045     4838   6355  10265    174   2484   1078       C
ATOM   1020  OG1 THR A1045     -18.015  -6.822  49.757  1.00 56.00           O
ANISOU 1020  OG1 THR A1045     4676   6245  10357    182   2567    797       O
ATOM   1021  N   ALA A1046     -19.821  -9.369  50.845  1.00 61.51           N
ANISOU 1021  N   ALA A1046     5187   7098  11086     39   2857   1401       N
ATOM   1022  CA  ALA A1046     -21.097  -9.338  51.559  1.00 63.45           C
ANISOU 1022  CA  ALA A1046     5252   7435  11424    -26   3085   1439       C
ATOM   1023  C   ALA A1046     -21.659  -7.930  51.841  1.00 69.76           C
ANISOU 1023  C   ALA A1046     5928   8344  12232    -13   3254   1101       C
ATOM   1024  O   ALA A1046     -22.883  -7.797  51.863  1.00 71.06           O
ANISOU 1024  O   ALA A1046     5922   8438  12638    -39   3388   1072       O
ATOM   1025  CB  ALA A1046     -20.946 -10.122  52.872  1.00 66.38           C
ANISOU 1025  CB  ALA A1046     5604   8113  11503    -86   3242   1715       C
ATOM   1026  N   LYS A1047     -20.792  -6.927  52.088  1.00 66.76           N
ANISOU 1026  N   LYS A1047     5620   8124  11621     24   3260    839       N
ATOM   1027  CA  LYS A1047     -21.204  -5.597  52.569  1.00 68.09           C
ANISOU 1027  CA  LYS A1047     5675   8382  11815     33   3447    486       C
ATOM   1028  C   LYS A1047     -20.380  -4.416  52.013  1.00 71.93           C
ANISOU 1028  C   LYS A1047     6252   8767  12313     96   3331    188       C
ATOM   1029  O   LYS A1047     -20.779  -3.275  52.251  1.00 72.50           O
ANISOU 1029  O   LYS A1047     6235   8886  12425    104   3495   -133       O
ATOM   1030  CB  LYS A1047     -21.196  -5.565  54.118  1.00 73.69           C
ANISOU 1030  CB  LYS A1047     6319   9546  12136    -44   3717    432       C
ATOM   1031  CG  LYS A1047     -22.277  -6.427  54.800  1.00  0.00           C
ATOM   1032  CD  LYS A1047     -22.487  -6.081  56.284  1.00  0.00           C
ATOM   1033  CE  LYS A1047     -21.270  -6.370  57.178  1.00  0.00           C
ATOM   1034  NZ  LYS A1047     -21.497  -5.897  58.553  1.00  0.00           N
ATOM   1035  N   MET A1048     -19.268  -4.673  51.304  1.00 66.73           N
ANISOU 1035  N   MET A1048     5756   7955  11642    137   3067    285       N
ATOM   1036  CA  MET A1048     -18.359  -3.646  50.774  1.00 65.25           C
ANISOU 1036  CA  MET A1048     5660   7669  11463    188   2942     49       C
ATOM   1037  C   MET A1048     -18.405  -3.531  49.236  1.00 66.07           C
ANISOU 1037  C   MET A1048     5804   7390  11910    253   2698    113       C
ATOM   1038  O   MET A1048     -17.511  -2.904  48.673  1.00 65.78           O
ANISOU 1038  O   MET A1048     5859   7265  11867    292   2563    -12       O
ATOM   1039  CB  MET A1048     -16.916  -3.918  51.264  1.00 67.85           C
ANISOU 1039  CB  MET A1048     6144   8261  11374    168   2861     74       C
ATOM   1040  CG  MET A1048     -16.745  -3.868  52.786  1.00 75.17           C
ANISOU 1040  CG  MET A1048     7028   9617  11918     95   3079    -89       C
ATOM   1041  SD  MET A1048     -15.038  -4.077  53.358  1.00 80.03           S
ANISOU 1041  SD  MET A1048     7793  10568  12045     69   2951    -52       S
ATOM   1042  CE  MET A1048     -14.843  -5.866  53.157  1.00 77.71           C
ANISOU 1042  CE  MET A1048     7520  10441  11567     55   2920    446       C
ATOM   1043  N   GLY A1049     -19.418  -4.118  48.571  1.00 60.08           N
ANISOU 1043  N   GLY A1049     4967   6433  11429    250   2645    301       N
ATOM   1044  CA  GLY A1049     -19.545  -4.100  47.109  1.00 57.34           C
ANISOU 1044  CA  GLY A1049     4636   5780  11369    288   2415    372       C
ATOM   1045  C   GLY A1049     -18.546  -5.088  46.490  1.00 58.86           C
ANISOU 1045  C   GLY A1049     5012   5937  11417    287   2198    531       C
ATOM   1046  O   GLY A1049     -18.425  -6.216  46.963  1.00 58.82           O
ANISOU 1046  O   GLY A1049     5059   6021  11268    249   2210    728       O
ATOM   1047  N   TRP A1050     -17.852  -4.670  45.419  1.00 53.97           N
ANISOU 1047  N   TRP A1050     4479   5181  10847    332   2010    457       N
ATOM   1048  CA  TRP A1050     -16.765  -5.437  44.805  1.00 51.91           C
ANISOU 1048  CA  TRP A1050     4386   4890  10449    339   1818    573       C
ATOM   1049  C   TRP A1050     -15.457  -5.281  45.600  1.00 52.75           C
ANISOU 1049  C   TRP A1050     4610   5224  10209    355   1850    513       C
ATOM   1050  O   TRP A1050     -15.100  -4.166  45.975  1.00 50.14           O
ANISOU 1050  O   TRP A1050     4260   5009   9782    364   1941    306       O
ATOM   1051  CD1 TRP A1050     -18.706  -4.419  42.069  1.00 54.55           C
ANISOU 1051  CD1 TRP A1050     4474   4733  11522    356   1538    557       C
ATOM   1052  CD2 TRP A1050     -18.125  -6.575  41.855  1.00 51.21           C
ANISOU 1052  CD2 TRP A1050     4216   4311  10929    278   1432    778       C
ATOM   1053  NE1 TRP A1050     -19.655  -5.069  41.307  1.00 54.86           N
ANISOU 1053  NE1 TRP A1050     4415   4655  11777    305   1439    677       N
ATOM   1054  CE2 TRP A1050     -19.357  -6.406  41.154  1.00 55.90           C
ANISOU 1054  CE2 TRP A1050     4650   4782  11808    247   1376    793       C
ATOM   1055  CE3 TRP A1050     -17.558  -7.869  41.851  1.00 53.07           C
ANISOU 1055  CE3 TRP A1050     4566   4542  11057    246   1394    908       C
ATOM   1056  CZ2 TRP A1050     -20.002  -7.471  40.501  1.00 55.86           C
ANISOU 1056  CZ2 TRP A1050     4598   4672  11954    162   1280    903       C
ATOM   1057  CZ3 TRP A1050     -18.184  -8.937  41.181  1.00 55.20           C
ANISOU 1057  CZ3 TRP A1050     4798   4665  11512    170   1318   1010       C
ATOM   1058  CH2 TRP A1050     -19.405  -8.744  40.509  1.00 56.46           C
ANISOU 1058  CH2 TRP A1050     4800   4725  11927    119   1258    992       C
ATOM   1059  CB  TRP A1050     -16.581  -5.003  43.340  1.00 49.41           C
ANISOU 1059  CB  TRP A1050     4103   4364  10307    368   1601    539       C
ATOM   1060  CG  TRP A1050     -17.743  -5.294  42.438  1.00 51.07           C
ANISOU 1060  CG  TRP A1050     4191   4391  10822    338   1527    620       C
ATOM   1061  N   GLY A1051     -14.779  -6.415  45.826  1.00 51.15           N
ANISOU 1061  N   GLY A1051     4513   5081   9840    354   1780    694       N
ATOM   1062  CA  GLY A1051     -13.496  -6.531  46.515  1.00 52.08           C
ANISOU 1062  CA  GLY A1051     4729   5433   9626    371   1777    696       C
ATOM   1063  C   GLY A1051     -12.511  -7.283  45.614  1.00 54.58           C
ANISOU 1063  C   GLY A1051     5173   5653   9913    411   1593    834       C
ATOM   1064  O   GLY A1051     -12.867  -7.743  44.528  1.00 53.83           O
ANISOU 1064  O   GLY A1051     5093   5316  10042    412   1484    912       O
ATOM   1065  N   VAL A1052     -11.267  -7.435  46.091  1.00 50.42           N
ANISOU 1065  N   VAL A1052     4723   5328   9107    438   1563    848       N
ATOM   1066  CA  VAL A1052     -10.239  -8.256  45.447  1.00 48.46           C
ANISOU 1066  CA  VAL A1052     4582   5010   8821    491   1409    977       C
ATOM   1067  C   VAL A1052      -9.637  -9.178  46.514  1.00 53.66           C
ANISOU 1067  C   VAL A1052     5246   5887   9255    508   1467   1221       C
ATOM   1068  O   VAL A1052      -9.263  -8.691  47.579  1.00 55.42           O
ANISOU 1068  O   VAL A1052     5440   6429   9189    490   1546   1192       O
ATOM   1069  CG1 VAL A1052      -8.025  -8.263  44.098  1.00 48.45           C
ANISOU 1069  CG1 VAL A1052     4746   4915   8748    582   1135    918       C
ATOM   1070  CG2 VAL A1052      -9.605  -6.328  43.897  1.00 48.53           C
ANISOU 1070  CG2 VAL A1052     4630   4853   8955    506   1245    587       C
ATOM   1071  CB  VAL A1052      -9.079  -7.413  44.843  1.00 49.89           C
ANISOU 1071  CB  VAL A1052     4834   5203   8917    524   1282    797       C
ATOM   1072  N   ARG A1053      -9.531 -10.476  46.198  1.00 49.10           N
ANISOU 1072  N   ARG A1053     4692   5145   8819    535   1434   1463       N
ATOM   1073  CA  ARG A1053      -8.915 -11.483  47.060  1.00 49.94           C
ANISOU 1073  CA  ARG A1053     4791   5414   8771    568   1480   1761       C
ATOM   1074  C   ARG A1053      -7.840 -12.253  46.287  1.00 50.22           C
ANISOU 1074  C   ARG A1053     4906   5318   8858    655   1348   1878       C
ATOM   1075  O   ARG A1053      -7.909 -12.361  45.061  1.00 47.51           O
ANISOU 1075  O   ARG A1053     4626   4722   8703    673   1237   1737       O
ATOM   1076  CB  ARG A1053     -10.005 -12.410  47.646  1.00 53.18           C
ANISOU 1076  CB  ARG A1053     5126   5751   9328    524   1611   1999       C
ATOM   1077  CG  ARG A1053     -10.782 -13.272  46.630  1.00 58.37           C
ANISOU 1077  CG  ARG A1053     5799   6005  10374    510   1563   2035       C
ATOM   1078  CD  ARG A1053     -11.867 -14.126  47.302  1.00 60.36           C
ANISOU 1078  CD  ARG A1053     5969   6195  10769    461   1699   2303       C
ATOM   1079  NE  ARG A1053     -12.720 -14.787  46.305  1.00 59.34           N
ANISOU 1079  NE  ARG A1053     5816   5726  11002    397   1679   2235       N
ATOM   1080  CZ  ARG A1053     -13.871 -15.440  46.541  1.00 66.25           C
ANISOU 1080  CZ  ARG A1053     6600   6504  12069    321   1797   2387       C
ATOM   1081  NH1 ARG A1053     -14.381 -15.537  47.777  1.00 49.12           N
ANISOU 1081  NH1 ARG A1053     4356   4550   9758    304   1954   2638       N
ATOM   1082  NH2 ARG A1053     -14.516 -16.002  45.511  1.00 46.91           N
ANISOU 1082  NH2 ARG A1053     4119   3764   9941    248   1758   2296       N
ATOM   1083  N   ALA A1054      -6.872 -12.789  47.043  1.00 47.85           N
ANISOU 1083  N   ALA A1054     4588   5209   8384    710   1368   2144       N
ATOM   1084  CA  ALA A1054      -5.804 -13.637  46.528  1.00 47.10           C
ANISOU 1084  CA  ALA A1054     4540   5007   8348    811   1269   2290       C
ATOM   1085  C   ALA A1054      -6.318 -15.059  46.251  1.00 51.11           C
ANISOU 1085  C   ALA A1054     5043   5184   9193    836   1309   2526       C
ATOM   1086  O   ALA A1054      -7.035 -15.616  47.080  1.00 51.66           O
ANISOU 1086  O   ALA A1054     5043   5270   9314    798   1429   2752       O
ATOM   1087  CB  ALA A1054      -4.669 -13.662  47.562  1.00 49.20           C
ANISOU 1087  CB  ALA A1054     4761   5651   8281    864   1263   2484       C
ATOM   1088  N   LEU A1055      -5.906 -15.629  45.108  1.00 46.48           N
ANISOU 1088  N   LEU A1055     4522   4295   8843    889   1220   2457       N
ATOM   1089  CA  LEU A1055      -6.157 -17.027  44.734  1.00 47.07           C
ANISOU 1089  CA  LEU A1055     4596   4014   9277    909   1260   2623       C
ATOM   1090  C   LEU A1055      -5.027 -17.970  45.198  1.00 53.31           C
ANISOU 1090  C   LEU A1055     5365   4808  10082   1040   1261   2913       C
ATOM   1091  O   LEU A1055      -5.098 -19.169  44.930  1.00 53.57           O
ANISOU 1091  O   LEU A1055     5388   4528  10440   1078   1309   3071       O
ATOM   1092  CD1 LEU A1055      -7.539 -16.408  41.086  1.00 46.89           C
ANISOU 1092  CD1 LEU A1055     4693   3331   9793    712   1069   1855       C
ATOM   1093  CD2 LEU A1055      -8.882 -16.907  43.221  1.00 52.33           C
ANISOU 1093  CD2 LEU A1055     5243   4184  10456    666   1298   2277       C
ATOM   1094  CB  LEU A1055      -6.334 -17.122  43.201  1.00 45.03           C
ANISOU 1094  CB  LEU A1055     4408   3429   9274    873   1177   2335       C
ATOM   1095  CG  LEU A1055      -7.557 -16.375  42.632  1.00 47.98           C
ANISOU 1095  CG  LEU A1055     4773   3725   9731    747   1169   2105       C
ATOM   1096  N   GLN A1056      -4.015 -17.416  45.880  1.00 53.13           N
ANISOU 1096  N   GLN A1056     5322   5140   9725   1105   1212   2981       N
ATOM   1097  CA  GLN A1056      -2.839 -18.110  46.388  1.00 55.31           C
ANISOU 1097  CA  GLN A1056     5549   5508   9958   1241   1195   3279       C
ATOM   1098  C   GLN A1056      -2.451 -17.520  47.752  1.00 63.18           C
ANISOU 1098  C   GLN A1056     6467   7017  10521   1246   1189   3447       C
ATOM   1099  O   GLN A1056      -2.937 -16.450  48.125  1.00 63.26           O
ANISOU 1099  O   GLN A1056     6483   7292  10261   1144   1193   3242       O
ATOM   1100  NE2 GLN A1056       1.208 -16.264  44.846  1.00 72.16           N
ANISOU 1100  NE2 GLN A1056     7757   8019  11642   1446    840   2801       N
ATOM   1101  CB  GLN A1056      -1.695 -17.971  45.353  1.00 54.27           C
ANISOU 1101  CB  GLN A1056     5478   5237   9905   1330   1085   3090       C
ATOM   1102  CG  GLN A1056      -1.206 -16.524  45.110  1.00 59.52           C
ANISOU 1102  CG  GLN A1056     6205   6095  10316   1277    979   2726       C
ATOM   1103  CD  GLN A1056       0.043 -16.481  44.234  1.00 76.18           C
ANISOU 1103  CD  GLN A1056     8336   8194  12417   1379    884   2646       C
ATOM   1104  OE1 GLN A1056      -0.043 -16.632  43.018  1.00 66.18           O
ANISOU 1104  OE1 GLN A1056     7135   6647  11363   1389    849   2440       O
ATOM   1105  N   THR A1057      -1.517 -18.197  48.438  1.00 62.98           N
ANISOU 1105  N   THR A1057     6356   7140  10434   1360   1183   3812       N
ATOM   1106  CA  THR A1057      -0.783 -17.609  49.555  1.00 64.71           C
ANISOU 1106  CA  THR A1057     6483   7900  10202   1356   1154   3972       C
ATOM   1107  C   THR A1057       0.294 -16.636  49.021  1.00 66.82           C
ANISOU 1107  C   THR A1057     6791   8347  10251   1368   1020   3663       C
ATOM   1108  O   THR A1057       0.973 -16.951  48.041  1.00 67.22           O
ANISOU 1108  O   THR A1057     6889   8134  10515   1454    951   3557       O
ATOM   1109  CB  THR A1057      -0.152 -18.691  50.475  1.00 75.50           C
ANISOU 1109  CB  THR A1057     7714   9405  11566   1465   1191   4527       C
ATOM   1110  OG1 THR A1057       0.539 -18.088  51.555  1.00 70.29           O
ANISOU 1110  OG1 THR A1057     6954   9346  10407   1420   1164   4661       O
ATOM   1111  CG2 THR A1057       0.845 -19.642  49.785  1.00 77.56           C
ANISOU 1111  CG2 THR A1057     7950   9424  12097   1642   1129   4695       C
ATOM   1112  N   ILE A1058       0.386 -15.458  49.653  1.00 60.95           N
ANISOU 1112  N   ILE A1058     6029   8019   9109   1263    998   3471       N
ATOM   1113  CA  ILE A1058       1.281 -14.374  49.258  1.00 57.67           C
ANISOU 1113  CA  ILE A1058     5643   7783   8487   1244    882   3159       C
ATOM   1114  C   ILE A1058       2.104 -13.977  50.508  1.00 63.13           C
ANISOU 1114  C   ILE A1058     6210   9046   8728   1226    833   3303       C
ATOM   1115  O   ILE A1058       1.555 -13.308  51.385  1.00 64.95           O
ANISOU 1115  O   ILE A1058     6391   9631   8657   1111    897   3281       O
ATOM   1116  CB  ILE A1058       0.478 -13.138  48.738  1.00 56.94           C
ANISOU 1116  CB  ILE A1058     5647   7594   8394   1118    892   2694       C
ATOM   1117  CG1 ILE A1058      -0.387 -13.491  47.502  1.00 54.42           C
ANISOU 1117  CG1 ILE A1058     5427   6758   8491   1128    916   2568       C
ATOM   1118  CG2 ILE A1058       1.389 -11.932  48.426  1.00 56.30           C
ANISOU 1118  CG2 ILE A1058     5582   7684   8126   1095    782   2408       C
ATOM   1119  CD1 ILE A1058      -1.333 -12.369  47.044  1.00 50.70           C
ANISOU 1119  CD1 ILE A1058     5015   6193   8056   1010    948   2222       C
ATOM   1120  N   PRO A1059       3.393 -14.396  50.585  1.00 57.56           N
ANISOU 1120  N   PRO A1059     5444   8460   7965   1329    721   3429       N
ATOM   1121  CA  PRO A1059       4.325 -13.970  51.655  1.00 59.23           C
ANISOU 1121  CA  PRO A1059     5518   9253   7735   1299    652   3561       C
ATOM   1122  C   PRO A1059       4.543 -12.449  51.733  1.00 62.73           C
ANISOU 1122  C   PRO A1059     5986   9983   7865   1139    614   3107       C
ATOM   1123  O   PRO A1059       4.412 -11.770  50.715  1.00 58.46           O
ANISOU 1123  O   PRO A1059     5562   9155   7496   1100    604   2731       O
ATOM   1124  CD  PRO A1059       4.049 -15.324  49.662  1.00 57.45           C
ANISOU 1124  CD  PRO A1059     5467   8085   8277   1471    656   3445       C
ATOM   1125  CB  PRO A1059       5.645 -14.680  51.299  1.00 61.45           C
ANISOU 1125  CB  PRO A1059     5725   9495   8128   1466    542   3789       C
ATOM   1126  CG  PRO A1059       5.243 -15.860  50.435  1.00 64.39           C
ANISOU 1126  CG  PRO A1059     6191   9261   9012   1589    586   3820       C
ATOM   1127  N   GLN A1060       4.896 -11.958  52.932  1.00 63.16           N
ANISOU 1127  N   GLN A1060     5921  10613   7463   1039    597   3146       N
ATOM   1128  CA  GLN A1060       5.214 -10.557  53.228  1.00 62.42           C
ANISOU 1128  CA  GLN A1060     5820  10853   7044    866    575   2716       C
ATOM   1129  C   GLN A1060       6.280  -9.953  52.291  1.00 65.00           C
ANISOU 1129  C   GLN A1060     6179  11057   7461    889    452   2458       C
ATOM   1130  O   GLN A1060       7.302 -10.586  52.023  1.00 64.35           O
ANISOU 1130  O   GLN A1060     6033  10974   7442   1019    346   2696       O
ATOM   1131  CG  GLN A1060       5.971  -9.000  55.171  1.00 70.28           C
ANISOU 1131  CG  GLN A1060     6618  12931   7154    562    554   2405       C
ATOM   1132  CD  GLN A1060       6.206  -8.822  56.676  1.00 91.70           C
ANISOU 1132  CD  GLN A1060     9162  16363   9317    434    552   2527       C
ATOM   1133  OE1 GLN A1060       6.515  -7.716  57.114  1.00 92.73           O
ANISOU 1133  OE1 GLN A1060     9188  16745   9300    496    558   3003       O
ATOM   1134  NE2 GLN A1060       6.070  -9.881  57.479  1.00 81.64           N
ANISOU 1134  NE2 GLN A1060     7848  15447   7723    240    551   2091       N
ATOM   1135  CB  GLN A1060       5.624 -10.439  54.713  1.00 67.09           C
ANISOU 1135  CB  GLN A1060     6242  12137   7112    770    555   2876       C
ATOM   1136  N   GLY A1061       6.007  -8.721  51.841  1.00 60.50           N
ANISOU 1136  N   GLY A1061     5693  10389   6907    763    476   1988       N
ATOM   1137  CA  GLY A1061       6.884  -7.909  51.008  1.00 58.12           C
ANISOU 1137  CA  GLY A1061     5420   9980   6682    752    378   1718       C
ATOM   1138  C   GLY A1061       6.687  -8.148  49.504  1.00 59.79           C
ANISOU 1138  C   GLY A1061     5757   9635   7326    869    361   1684       C
ATOM   1139  O   GLY A1061       7.301  -7.426  48.723  1.00 58.88           O
ANISOU 1139  O   GLY A1061     5662   9429   7282    868    284   1496       O
ATOM   1140  N   THR A1062       5.857  -9.121  49.084  1.00 55.53           N
ANISOU 1140  N   THR A1062     5295   8732   7070    956    435   1850       N
ATOM   1141  CA  THR A1062       5.580  -9.427  47.675  1.00 51.62           C
ANISOU 1141  CA  THR A1062     4915   7730   6969   1046    425   1798       C
ATOM   1142  C   THR A1062       4.750  -8.318  47.003  1.00 50.99           C
ANISOU 1142  C   THR A1062     4936   7430   7007    936    461   1411       C
ATOM   1143  O   THR A1062       3.765  -7.869  47.590  1.00 51.08           O
ANISOU 1143  O   THR A1062     4957   7490   6962    837    554   1283       O
ATOM   1144  CB  THR A1062       4.778 -10.750  47.527  1.00 56.09           C
ANISOU 1144  CB  THR A1062     5510   8007   7794   1151    495   2093       C
ATOM   1145  OG1 THR A1062       5.497 -11.824  48.092  1.00 62.18           O
ANISOU 1145  OG1 THR A1062     6168   8980   8478   1258    474   2494       O
ATOM   1146  CG2 THR A1062       4.421 -11.161  46.086  1.00 52.13           C
ANISOU 1146  CG2 THR A1062     5112   7024   7672   1230    483   2024       C
ATOM   1147  N   PHE A1063       5.147  -7.930  45.777  1.00 44.08           N
ANISOU 1147  N   PHE A1063     4123   6314   6310    959    397   1245       N
ATOM   1148  CA  PHE A1063       4.416  -6.980  44.937  1.00 41.68           C
ANISOU 1148  CA  PHE A1063     3904   5765   6168    876    421    944       C
ATOM   1149  C   PHE A1063       3.061  -7.542  44.475  1.00 47.32           C
ANISOU 1149  C   PHE A1063     4688   6152   7140    906    489   1014       C
ATOM   1150  O   PHE A1063       3.018  -8.613  43.867  1.00 49.31           O
ANISOU 1150  O   PHE A1063     4963   6214   7560   1009    477   1216       O
ATOM   1151  CZ  PHE A1063       3.212  -3.924  41.021  1.00 38.91           C
ANISOU 1151  CZ  PHE A1063     3772   4477   6536    733    354    260       C
ATOM   1152  CB  PHE A1063       5.299  -6.523  43.756  1.00 41.09           C
ANISOU 1152  CB  PHE A1063     3866   5539   6209    898    332    814       C
ATOM   1153  CG  PHE A1063       4.618  -5.590  42.766  1.00 40.53           C
ANISOU 1153  CG  PHE A1063     3874   5178   6347    836    346    588       C
ATOM   1154  CD1 PHE A1063       4.240  -4.291  43.167  1.00 42.27           C
ANISOU 1154  CD1 PHE A1063     4084   5446   6532    713    392    346       C
ATOM   1155  CD2 PHE A1063       4.243  -6.051  41.486  1.00 41.18           C
ANISOU 1155  CD2 PHE A1063     4030   4948   6670    897    317    619       C
ATOM   1156  CE1 PHE A1063       3.542  -3.472  42.290  1.00 41.13           C
ANISOU 1156  CE1 PHE A1063     3990   5029   6610    671    403    187       C
ATOM   1157  CE2 PHE A1063       3.553  -5.208  40.624  1.00 41.63           C
ANISOU 1157  CE2 PHE A1063     4139   4782   6899    837    315    451       C
ATOM   1158  N   ILE A1064       1.992  -6.797  44.787  1.00 42.53           N
ANISOU 1158  N   ILE A1064     4099   5481   6581    812    569    841       N
ATOM   1159  CA  ILE A1064       0.609  -7.181  44.533  1.00 41.61           C
ANISOU 1159  CA  ILE A1064     4024   5085   6700    816    634    884       C
ATOM   1160  C   ILE A1064       0.153  -6.647  43.163  1.00 45.40           C
ANISOU 1160  C   ILE A1064     4568   5257   7426    797    589    699       C
ATOM   1161  O   ILE A1064      -0.184  -7.446  42.291  1.00 45.00           O
ANISOU 1161  O   ILE A1064     4566   4959   7573    850    548    775       O
ATOM   1162  CG1 ILE A1064       0.121  -7.004  47.068  1.00 47.28           C
ANISOU 1162  CG1 ILE A1064     4611   6353   7002    728    805   1024       C
ATOM   1163  CG2 ILE A1064      -1.826  -7.014  45.432  1.00 46.45           C
ANISOU 1163  CG2 ILE A1064     4607   5573   7469    740    833    925       C
ATOM   1164  CD1 ILE A1064       0.159  -8.508  47.378  1.00 44.72           C
ANISOU 1164  CD1 ILE A1064     4262   6032   6698    823    813   1404       C
ATOM   1165  CB  ILE A1064      -0.344  -6.633  45.641  1.00 45.51           C
ANISOU 1165  CB  ILE A1064     4468   5727   7097    734    764    847       C
ATOM   1166  N   CYS A1065       0.161  -5.312  43.017  1.00 42.93           N
ANISOU 1166  N   CYS A1065     4243   4965   7103    714    604    460       N
ATOM   1167  CA  CYS A1065      -0.322  -4.550  41.866  1.00 42.87           C
ANISOU 1167  CA  CYS A1065     4268   4706   7315    684    568    310       C
ATOM   1168  C   CYS A1065      -0.027  -3.056  42.096  1.00 46.02           C
ANISOU 1168  C   CYS A1065     4629   5183   7673    600    596     70       C
ATOM   1169  O   CYS A1065       0.297  -2.654  43.213  1.00 44.88           O
ANISOU 1169  O   CYS A1065     4435   5281   7337    545    664    -24       O
ATOM   1170  CB  CYS A1065      -1.822  -4.807  41.552  1.00 43.60           C
ANISOU 1170  CB  CYS A1065     4360   4582   7625    675    621    343       C
ATOM   1171  SG  CYS A1065      -2.942  -4.161  42.832  1.00 49.84           S
ANISOU 1171  SG  CYS A1065     5073   5493   8373    608    786    264       S
ATOM   1172  N   GLU A1066      -0.148  -2.259  41.025  1.00 41.75           N
ANISOU 1172  N   GLU A1066     4102   4432   7330    580    554    -27       N
ATOM   1173  CA  GLU A1066       0.024  -0.805  41.040  1.00 41.85           C
ANISOU 1173  CA  GLU A1066     4075   4428   7398    505    584   -235       C
ATOM   1174  C   GLU A1066      -1.347  -0.110  41.159  1.00 45.56           C
ANISOU 1174  C   GLU A1066     4496   4726   8091    472    683   -331       C
ATOM   1175  O   GLU A1066      -2.326  -0.653  40.646  1.00 45.05           O
ANISOU 1175  O   GLU A1066     4437   4486   8195    509    665   -218       O
ATOM   1176  CG  GLU A1066       1.081   1.068  39.535  1.00 49.99           C
ANISOU 1176  CG  GLU A1066     5095   5355   8545    437    483   -402       C
ATOM   1177  CD  GLU A1066       1.850   1.373  38.248  1.00 70.38           C
ANISOU 1177  CD  GLU A1066     7700   7823  11218    445    377   -346       C
ATOM   1178  OE1 GLU A1066       2.389   0.429  37.631  1.00 51.85           O
ANISOU 1178  OE1 GLU A1066     5403   5510   8788    507    290   -209       O
ATOM   1179  OE2 GLU A1066       1.914   2.572  37.902  1.00 59.00           O
ANISOU 1179  OE2 GLU A1066     6218   6256   9943    388    393   -434       O
ATOM   1180  CB  GLU A1066       0.778  -0.433  39.742  1.00 41.89           C
ANISOU 1180  CB  GLU A1066     4110   4309   7498    514    471   -225       C
ATOM   1181  N   TYR A1067      -1.399   1.085  41.786  1.00 41.41           N
ANISOU 1181  N   TYR A1067     3907   4238   7588    398    790   -552       N
ATOM   1182  CA  TYR A1067      -2.567   1.969  41.715  1.00 41.29           C
ANISOU 1182  CA  TYR A1067     3825   4022   7840    381    898   -650       C
ATOM   1183  C   TYR A1067      -2.511   2.770  40.412  1.00 43.88           C
ANISOU 1183  C   TYR A1067     4144   4099   8431    390    817   -624       C
ATOM   1184  O   TYR A1067      -1.871   3.820  40.357  1.00 44.83           O
ANISOU 1184  O   TYR A1067     4238   4185   8610    339    829   -761       O
ATOM   1185  CB  TYR A1067      -2.761   2.867  42.960  1.00 44.74           C
ANISOU 1185  CB  TYR A1067     4188   4569   8242    299   1072   -921       C
ATOM   1186  CG  TYR A1067      -4.202   3.345  43.113  1.00 46.32           C
ANISOU 1186  CG  TYR A1067     4305   4575   8721    306   1210   -995       C
ATOM   1187  CD1 TYR A1067      -5.161   2.524  43.744  1.00 48.26           C
ANISOU 1187  CD1 TYR A1067     4528   4886   8923    330   1292   -917       C
ATOM   1188  CD2 TYR A1067      -4.608   4.584  42.574  1.00 47.41           C
ANISOU 1188  CD2 TYR A1067     4373   4441   9199    299   1257  -1105       C
ATOM   1189  CE1 TYR A1067      -6.507   2.920  43.821  1.00 50.43           C
ANISOU 1189  CE1 TYR A1067     4708   4981   9473    345   1420   -972       C
ATOM   1190  CE2 TYR A1067      -5.959   4.982  42.645  1.00 48.12           C
ANISOU 1190  CE2 TYR A1067     4365   4334   9586    327   1380  -1140       C
ATOM   1191  CZ  TYR A1067      -6.907   4.148  43.270  1.00 50.72           C
ANISOU 1191  CZ  TYR A1067     4668   4751   9853    349   1462  -1085       C
ATOM   1192  OH  TYR A1067      -8.216   4.517  43.347  1.00 46.71           O
ANISOU 1192  OH  TYR A1067     4043   4062   9643    378   1594  -1126       O
ATOM   1193  N   VAL A1068      -3.157   2.212  39.382  1.00 38.07           N
ANISOU 1193  N   VAL A1068     3425   3211   7830    447    723   -432       N
ATOM   1194  CA  VAL A1068      -3.244   2.789  38.049  1.00 36.68           C
ANISOU 1194  CA  VAL A1068     3231   2844   7863    457    622   -343       C
ATOM   1195  C   VAL A1068      -4.566   3.559  37.913  1.00 44.30           C
ANISOU 1195  C   VAL A1068     4086   3593   9153    466    694   -344       C
ATOM   1196  O   VAL A1068      -5.597   3.110  38.420  1.00 46.03           O
ANISOU 1196  O   VAL A1068     4267   3787   9435    489    752   -311       O
ATOM   1197  CB  VAL A1068      -3.201   1.665  36.978  1.00 37.78           C
ANISOU 1197  CB  VAL A1068     3443   2998   7915    497    467   -151       C
ATOM   1198  CG1 VAL A1068      -3.583   2.100  35.555  1.00 36.86           C
ANISOU 1198  CG1 VAL A1068     3287   2727   7991    497    364    -33       C
ATOM   1199  CG2 VAL A1068      -1.833   0.962  36.967  1.00 37.04           C
ANISOU 1199  CG2 VAL A1068     3431   3079   7564    501    403   -151       C
ATOM   1200  N   GLY A1069      -4.504   4.683  37.191  1.00 40.92           N
ANISOU 1200  N   GLY A1069     3595   3006   8947    450    694   -365       N
ATOM   1201  CA  GLY A1069      -5.681   5.459  36.857  1.00 40.93           C
ANISOU 1201  CA  GLY A1069     3467   2776   9309    474    753   -329       C
ATOM   1202  C   GLY A1069      -5.289   6.683  36.033  1.00 44.85           C
ANISOU 1202  C   GLY A1069     3904   3103  10033    465    705   -257       C
ATOM   1203  O   GLY A1069      -4.231   6.736  35.405  1.00 42.97           O
ANISOU 1203  O   GLY A1069     3731   2934   9661    442    586   -174       O
ATOM   1204  N   GLU A1070      -6.210   7.651  36.015  1.00 45.04           N
ANISOU 1204  N   GLU A1070     3792   2897  10424    486    809   -272       N
ATOM   1205  CA  GLU A1070      -6.128   8.890  35.258  1.00 47.20           C
ANISOU 1205  CA  GLU A1070     3969   2954  11011    489    795   -165       C
ATOM   1206  C   GLU A1070      -5.352   9.950  36.054  1.00 57.71           C
ANISOU 1206  C   GLU A1070     5283   4193  12449    426    954   -433       C
ATOM   1207  O   GLU A1070      -5.809  10.357  37.122  1.00 58.84           O
ANISOU 1207  O   GLU A1070     5390   4308  12657    409   1139   -696       O
ATOM   1208  CG  GLU A1070      -7.719  10.519  34.013  1.00 56.20           C
ANISOU 1208  CG  GLU A1070     4803   3635  12913    587    807    185       C
ATOM   1209  CD  GLU A1070      -9.172  10.968  33.838  1.00 69.37           C
ANISOU 1209  CD  GLU A1070     6275   5069  15013    670    902    274       C
ATOM   1210  OE1 GLU A1070     -10.088  10.239  34.278  1.00 65.28           O
ANISOU 1210  OE1 GLU A1070     5730   4618  14455    706    929    248       O
ATOM   1211  OE2 GLU A1070      -9.355  12.074  33.289  1.00 69.04           O
ANISOU 1211  OE2 GLU A1070     6092   4765  15375    702    957    380       O
ATOM   1212  CB  GLU A1070      -7.577   9.321  34.966  1.00 49.86           C
ANISOU 1212  CB  GLU A1070     4140   3077  11728    560    832    -18       C
ATOM   1213  N   LEU A1071      -4.206  10.390  35.506  1.00 56.14           N
ANISOU 1213  N   LEU A1071     5108   3968  12254    376    890   -385       N
ATOM   1214  CA  LEU A1071      -3.401  11.488  36.042  1.00 57.29           C
ANISOU 1214  CA  LEU A1071     5230   4018  12520    293   1028   -640       C
ATOM   1215  C   LEU A1071      -4.125  12.825  35.832  1.00 63.17           C
ANISOU 1215  C   LEU A1071     5807   4389  13804    318   1161   -622       C
ATOM   1216  O   LEU A1071      -4.360  13.216  34.688  1.00 63.97           O
ANISOU 1216  O   LEU A1071     5830   4326  14150    362   1070   -316       O
ATOM   1217  CD1 LEU A1071       0.167  10.283  34.882  1.00 59.06           C
ANISOU 1217  CD1 LEU A1071     5741   4858  11842    162    679   -533       C
ATOM   1218  CD2 LEU A1071      -0.689  10.474  37.286  1.00 65.44           C
ANISOU 1218  CD2 LEU A1071     6504   5676  12686    122    970  -1033       C
ATOM   1219  CB  LEU A1071      -2.015  11.507  35.360  1.00 56.60           C
ANISOU 1219  CB  LEU A1071     5224   4065  12217    221    912   -595       C
ATOM   1220  CG  LEU A1071      -1.074  10.364  35.796  1.00 60.37           C
ANISOU 1220  CG  LEU A1071     5845   4896  12196    197    825   -673       C
ATOM   1221  N   ILE A1072      -4.460  13.483  36.951  1.00 60.86           N
ANISOU 1221  N   ILE A1072     5448   3975  13702    295   1382   -941       N
ATOM   1222  CA  ILE A1072      -5.163  14.762  36.999  1.00 62.63           C
ANISOU 1222  CA  ILE A1072     5496   3808  14492    329   1566   -994       C
ATOM   1223  C   ILE A1072      -4.523  15.680  38.056  1.00 66.77           C
ANISOU 1223  C   ILE A1072     5992   4217  15162    212   1786  -1425       C
ATOM   1224  O   ILE A1072      -3.874  15.197  38.985  1.00 64.94           O
ANISOU 1224  O   ILE A1072     5862   4261  14551    111   1815  -1718       O
ATOM   1225  CB  ILE A1072      -6.674  14.575  37.338  1.00 65.60           C
ANISOU 1225  CB  ILE A1072     5769   4097  15059    439   1653   -958       C
ATOM   1226  CG1 ILE A1072      -6.962  13.900  38.702  1.00 64.94           C
ANISOU 1226  CG1 ILE A1072     5755   4263  14657    401   1778  -1292       C
ATOM   1227  CG2 ILE A1072      -7.418  13.858  36.198  1.00 63.61           C
ANISOU 1227  CG2 ILE A1072     5504   3913  14753    537   1432   -520       C
ATOM   1228  CD1 ILE A1072      -8.438  13.951  39.120  1.00 71.58           C
ANISOU 1228  CD1 ILE A1072     6460   4966  15771    481   1951  -1366       C
ATOM   1229  N   SER A1073      -4.727  16.996  37.889  1.00 66.99           N
ANISOU 1229  N   SER A1073     5867   3840  15747    220   1939  -1457       N
ATOM   1230  CA  SER A1073      -4.299  18.036  38.827  1.00 69.47           C
ANISOU 1230  CA  SER A1073     6128   3979  16287     96   2172  -1893       C
ATOM   1231  C   SER A1073      -5.193  18.107  40.079  1.00 74.87           C
ANISOU 1231  C   SER A1073     6740   4621  17087    104   2427  -2279       C
ATOM   1232  O   SER A1073      -6.259  17.490  40.118  1.00 73.54           O
ANISOU 1232  O   SER A1073     6532   4476  16936    225   2426  -2138       O
ATOM   1233  CB  SER A1073      -4.233  19.379  38.066  1.00 74.79           C
ANISOU 1233  CB  SER A1073     6659   4197  17561    103   2240  -1744       C
ATOM   1234  OG  SER A1073      -5.515  19.880  37.734  1.00 88.50           O
ANISOU 1234  OG  SER A1073     8229   5610  19785    259   2306  -1501       O
ATOM   1235  N   ASP A1074      -4.741  18.894  41.070  1.00 73.86           N
ANISOU 1235  N   ASP A1074     6585   4449  17029    -38   2649  -2778       N
ATOM   1236  CA  ASP A1074      -5.496  19.241  42.280  1.00 75.91           C
ANISOU 1236  CA  ASP A1074     6767   4691  17386    -58   2925  -3212       C
ATOM   1237  C   ASP A1074      -6.795  20.006  41.967  1.00 82.66           C
ANISOU 1237  C   ASP A1074     7424   5066  18920     89   3101  -3111       C
ATOM   1238  O   ASP A1074      -7.840  19.650  42.504  1.00 83.08           O
ANISOU 1238  O   ASP A1074     7414   5153  19000    172   3222  -3187       O
ATOM   1239  CB  ASP A1074      -4.671  19.995  43.361  1.00 80.21           C
ANISOU 1239  CB  ASP A1074     7314   5306  17855   -269   3119  -3791       C
ATOM   1240  CG  ASP A1074      -3.736  21.125  42.893  1.00 97.24           C
ANISOU 1240  CG  ASP A1074     9378   7045  20523   -356   3222  -3904       C
ATOM   1241  OD1 ASP A1074      -3.019  21.644  43.775  1.00102.67           O
ANISOU 1241  OD1 ASP A1074     9994   7622  21394   -502   3475  -4430       O
ATOM   1242  OD2 ASP A1074      -3.756  21.478  41.692  1.00103.66           O
ANISOU 1242  OD2 ASP A1074    10185   7654  21548   -291   3054  -3472       O
ATOM   1243  N   ALA A1075      -6.707  21.004  41.070  1.00 80.56           N
ANISOU 1243  N   ALA A1075     7047   4364  19198    130   3102  -2884       N
ATOM   1244  CA  ALA A1075      -7.832  21.807  40.588  1.00 83.10           C
ANISOU 1244  CA  ALA A1075     7154   4194  20227    288   3236  -2681       C
ATOM   1245  C   ALA A1075      -8.899  20.991  39.835  1.00 86.40           C
ANISOU 1245  C   ALA A1075     7543   4721  20565    471   3058  -2213       C
ATOM   1246  O   ALA A1075     -10.085  21.292  39.974  1.00 89.91           O
ANISOU 1246  O   ALA A1075     7815   4928  21419    601   3209  -2182       O
ATOM   1247  CB  ALA A1075      -7.290  22.941  39.705  1.00 85.37           C
ANISOU 1247  CB  ALA A1075     7354   4084  20998    287   3201  -2416       C
ATOM   1248  N   GLU A1076      -8.464  19.958  39.090  1.00 79.17           N
ANISOU 1248  N   GLU A1076     6783   4165  19133    473   2746  -1872       N
ATOM   1249  CA  GLU A1076      -9.340  18.993  38.427  1.00 76.90           C
ANISOU 1249  CA  GLU A1076     6491   4047  18679    607   2545  -1456       C
ATOM   1250  C   GLU A1076     -10.005  18.032  39.428  1.00 80.53           C
ANISOU 1250  C   GLU A1076     7003   4800  18795    612   2625  -1700       C
ATOM   1251  O   GLU A1076     -11.200  17.785  39.300  1.00 79.87           O
ANISOU 1251  O   GLU A1076     6799   4654  18893    736   2645  -1530       O
ATOM   1252  CB  GLU A1076      -8.555  18.263  37.311  1.00 74.61           C
ANISOU 1252  CB  GLU A1076     6352   4034  17962    585   2211  -1072       C
ATOM   1253  CG  GLU A1076      -9.314  17.155  36.542  1.00 76.94           C
ANISOU 1253  CG  GLU A1076     6641   4510  18082    697   1988   -655       C
ATOM   1254  CD  GLU A1076     -10.584  17.625  35.826  1.00 82.75           C
ANISOU 1254  CD  GLU A1076     7143   4954  19343    849   2004   -325       C
ATOM   1255  OE1 GLU A1076     -10.608  18.790  35.376  1.00 75.66           O
ANISOU 1255  OE1 GLU A1076     6092   3697  18959    891   2068   -166       O
ATOM   1256  OE2 GLU A1076     -11.513  16.793  35.729  1.00 66.68           O
ANISOU 1256  OE2 GLU A1076     5064   3054  17216    926   1949   -203       O
ATOM   1257  N   ALA A1077      -9.255  17.552  40.436  1.00 77.44           N
ANISOU 1257  N   ALA A1077     6770   4738  17914    474   2671  -2076       N
ATOM   1258  CA  ALA A1077      -9.774  16.717  41.526  1.00 76.75           C
ANISOU 1258  CA  ALA A1077     6736   4969  17458    457   2761  -2309       C
ATOM   1259  C   ALA A1077     -10.832  17.427  42.400  1.00 85.31           C
ANISOU 1259  C   ALA A1077     7631   5811  18971    508   3084  -2601       C
ATOM   1260  O   ALA A1077     -11.765  16.768  42.857  1.00 83.93           O
ANISOU 1260  O   ALA A1077     7416   5777  18698    570   3141  -2593       O
ATOM   1261  CB  ALA A1077      -8.596  16.200  42.366  1.00 76.21           C
ANISOU 1261  CB  ALA A1077     6837   5277  16842    290   2763  -2646       C
ATOM   1262  N   ASP A1078     -10.701  18.759  42.548  1.00 86.01           N
ANISOU 1262  N   ASP A1078     7594   5515  19571    482   3304  -2852       N
ATOM   1263  CA  ASP A1078     -11.671  19.665  43.177  1.00 90.15           C
ANISOU 1263  CA  ASP A1078     7918   5732  20602    530   3646  -3170       C
ATOM   1264  C   ASP A1078     -12.933  19.959  42.338  1.00 96.49           C
ANISOU 1264  C   ASP A1078     8510   6181  21972    738   3647  -2774       C
ATOM   1265  O   ASP A1078     -13.834  20.610  42.868  1.00 99.64           O
ANISOU 1265  O   ASP A1078     8722   6346  22791    814   3923  -2980       O
ATOM   1266  CG  ASP A1078      -9.919  20.804  44.719  1.00110.26           C
ANISOU 1266  CG  ASP A1078    10526   8316  23053    203   4018  -4168       C
ATOM   1267  OD1 ASP A1078     -10.016  19.840  45.508  1.00110.63           O
ANISOU 1267  OD1 ASP A1078    10618   8738  22679    174   4085  -4359       O
ATOM   1268  OD2 ASP A1078      -9.045  21.696  44.776  1.00118.27           O
ANISOU 1268  OD2 ASP A1078    11568   9228  24141     57   4071  -4432       O
ATOM   1269  CB  ASP A1078     -11.026  20.985  43.674  1.00 95.79           C
ANISOU 1269  CB  ASP A1078     8575   6140  21682    414   3879  -3591       C
ATOM   1270  N   VAL A1079     -13.002  19.488  41.079  1.00 91.38           N
ANISOU 1270  N   VAL A1079     7875   5512  21334    827   3345  -2213       N
ATOM   1271  CA  VAL A1079     -14.154  19.690  40.189  1.00 92.28           C
ANISOU 1271  CA  VAL A1079     7776   5360  21924   1016   3294  -1776       C
ATOM   1272  C   VAL A1079     -14.981  18.403  39.968  1.00 92.83           C
ANISOU 1272  C   VAL A1079     7887   5778  21604   1078   3081  -1472       C
ATOM   1273  O   VAL A1079     -16.100  18.509  39.466  1.00 93.73           O
ANISOU 1273  O   VAL A1079     7818   5751  22046   1222   3019  -1114       O
ATOM   1274  CB  VAL A1079     -13.707  20.316  38.821  1.00 96.73           C
ANISOU 1274  CB  VAL A1079     8268   5629  22858   1069   3129  -1344       C
ATOM   1275  CG1 VAL A1079     -13.614  19.377  37.595  1.00  0.00           C
ATOM   1276  CG2 VAL A1079     -14.588  21.525  38.464  1.00  0.00           C
ATOM   1277  N   ARG A1080     -14.443  17.225  40.339  1.00 85.62           N
ANISOU 1277  N   ARG A1080     7195   5312  20023    969   2977  -1610       N
ATOM   1278  CA  ARG A1080     -15.103  15.930  40.141  1.00 82.83           C
ANISOU 1278  CA  ARG A1080     6893   5273  19307   1006   2783  -1343       C
ATOM   1279  C   ARG A1080     -16.043  15.579  41.299  1.00 90.15           C
ANISOU 1279  C   ARG A1080     7741   6313  20196   1026   3003  -1590       C
ATOM   1280  O   ARG A1080     -15.676  15.736  42.463  1.00 92.28           O
ANISOU 1280  O   ARG A1080     8064   6690  20307    935   3234  -2041       O
ATOM   1281  CB  ARG A1080     -14.052  14.827  39.916  1.00 76.54           C
ANISOU 1281  CB  ARG A1080     6359   4867  17855    897   2529  -1268       C
ATOM   1282  CG  ARG A1080     -13.289  15.054  38.605  1.00 77.73           C
ANISOU 1282  CG  ARG A1080     6566   4936  18031    889   2293   -961       C
ATOM   1283  CD  ARG A1080     -12.341  13.923  38.210  1.00 63.90           C
ANISOU 1283  CD  ARG A1080     4997   3519  15763    847   1989   -700       C
ATOM   1284  NE  ARG A1080     -11.773  14.236  36.897  1.00 60.77           N
ANISOU 1284  NE  ARG A1080     4591   3017  15481    863   1784   -356       N
ATOM   1285  CZ  ARG A1080     -11.205  13.392  36.028  1.00 72.31           C
ANISOU 1285  CZ  ARG A1080     6195   4717  16563    822   1524   -126       C
ATOM   1286  NH1 ARG A1080     -11.052  12.090  36.299  1.00 59.50           N
ANISOU 1286  NH1 ARG A1080     4739   3422  14445    772   1432   -194       N
ATOM   1287  NH2 ARG A1080     -10.792  13.884  34.856  1.00 63.99           N
ANISOU 1287  NH2 ARG A1080     5108   3574  15632    832   1367    180       N
ATOM   1288  N   GLU A1081     -17.236  15.088  40.928  1.00 86.34           N
ANISOU 1288  N   GLU A1081     7120   5833  19851   1135   2930  -1290       N
ATOM   1289  CA  GLU A1081     -18.323  14.713  41.833  1.00 87.41           C
ANISOU 1289  CA  GLU A1081     7149   6072  19991   1166   3127  -1450       C
ATOM   1290  C   GLU A1081     -18.019  13.446  42.652  1.00 87.47           C
ANISOU 1290  C   GLU A1081     7369   6528  19340   1044   3094  -1609       C
ATOM   1291  O   GLU A1081     -18.380  13.396  43.827  1.00 88.83           O
ANISOU 1291  O   GLU A1081     7541   6825  19384    985   3352  -1991       O
ATOM   1292  CB  GLU A1081     -19.623  14.512  41.016  1.00 89.44           C
ANISOU 1292  CB  GLU A1081     7189   6228  20564   1303   3019  -1044       C
ATOM   1293  CG  GLU A1081     -20.027  15.682  40.090  1.00  0.00           C
ATOM   1294  CD  GLU A1081     -20.256  17.013  40.811  1.00  0.00           C
ATOM   1295  OE1 GLU A1081     -20.810  16.978  41.932  1.00  0.00           O
ATOM   1296  OE2 GLU A1081     -19.888  18.047  40.215  1.00  0.00           O
ATOM   1297  N   ASP A1082     -17.372  12.454  42.014  1.00 79.79           N
ANISOU 1297  N   ASP A1082     6564   5796  17957   1003   2788  -1317       N
ATOM   1298  CA  ASP A1082     -17.034  11.162  42.608  1.00 77.47           C
ANISOU 1298  CA  ASP A1082     6466   5900  17069    901   2727  -1387       C
ATOM   1299  C   ASP A1082     -15.549  11.202  43.006  1.00 80.82           C
ANISOU 1299  C   ASP A1082     7105   6498  17105    782   2699  -1611       C
ATOM   1300  O   ASP A1082     -14.685  11.336  42.138  1.00 77.96           O
ANISOU 1300  O   ASP A1082     6856   6121  16643    764   2479  -1437       O
ATOM   1301  OD1 ASP A1082     -18.071   7.752  41.621  1.00 74.68           O
ANISOU 1301  OD1 ASP A1082     6203   6067  16104    877   2354   -784       O
ATOM   1302  OD2 ASP A1082     -16.800   8.401  43.321  1.00 78.46           O
ANISOU 1302  OD2 ASP A1082     6923   6732  16156    757   2486  -1219       O
ATOM   1303  CB  ASP A1082     -17.356  10.009  41.624  1.00 76.06           C
ANISOU 1303  CB  ASP A1082     6343   5868  16690    917   2433   -983       C
ATOM   1304  CG  ASP A1082     -17.427   8.613  42.259  1.00 75.69           C
ANISOU 1304  CG  ASP A1082     6412   6155  16191    847   2425  -1002       C
ATOM   1305  N   ASP A1083     -15.307  11.087  44.321  1.00 79.14           N
ANISOU 1305  N   ASP A1083     6934   6483  16654    693   2924  -1994       N
ATOM   1306  CA  ASP A1083     -13.992  11.159  44.963  1.00 78.07           C
ANISOU 1306  CA  ASP A1083     6968   6567  16128    565   2925  -2247       C
ATOM   1307  C   ASP A1083     -13.559   9.815  45.582  1.00 77.59           C
ANISOU 1307  C   ASP A1083     7062   6953  15464    484   2859  -2232       C
ATOM   1308  O   ASP A1083     -12.489   9.758  46.189  1.00 78.68           O
ANISOU 1308  O   ASP A1083     7314   7339  15241    374   2877  -2446       O
ATOM   1309  CB  ASP A1083     -13.922  12.291  46.019  1.00 83.71           C
ANISOU 1309  CB  ASP A1083     7592   7174  17041    502   3233  -2729       C
ATOM   1310  CG  ASP A1083     -14.997  12.309  47.122  1.00104.78           C
ANISOU 1310  CG  ASP A1083    10154   9987  19673    477   3535  -3036       C
ATOM   1311  OD1 ASP A1083     -15.918  11.462  47.096  1.00107.80           O
ANISOU 1311  OD1 ASP A1083    10444  10380  20135    559   3556  -2842       O
ATOM   1312  OD2 ASP A1083     -14.863  13.188  48.002  1.00114.15           O
ANISOU 1312  OD2 ASP A1083    11326  11262  20782    369   3764  -3486       O
ATOM   1313  N   SER A1084     -14.374   8.758  45.413  1.00 69.39           N
ANISOU 1313  N   SER A1084     6017   6015  14333    534   2771  -1955       N
ATOM   1314  CA  SER A1084     -14.171   7.427  45.997  1.00 66.81           C
ANISOU 1314  CA  SER A1084     5812   6064  13510    475   2716  -1872       C
ATOM   1315  C   SER A1084     -12.995   6.631  45.390  1.00 66.42           C
ANISOU 1315  C   SER A1084     5955   6149  13133    450   2432  -1646       C
ATOM   1316  O   SER A1084     -12.730   5.525  45.858  1.00 64.84           O
ANISOU 1316  O   SER A1084     5856   6235  12546    410   2375  -1547       O
ATOM   1317  CB  SER A1084     -15.483   6.626  45.873  1.00 70.19           C
ANISOU 1317  CB  SER A1084     6145   6497  14026    531   2736  -1654       C
ATOM   1318  OG  SER A1084     -16.502   7.219  46.655  1.00 83.24           O
ANISOU 1318  OG  SER A1084     7603   8030  15996    565   3002  -1841       O
ATOM   1319  N   TYR A1085     -12.329   7.189  44.364  1.00 59.53           N
ANISOU 1319  N   TYR A1085     5120   5069  12430    478   2267  -1553       N
ATOM   1320  CA  TYR A1085     -11.244   6.566  43.607  1.00 55.22           C
ANISOU 1320  CA  TYR A1085     4735   4625  11620    463   2013  -1353       C
ATOM   1321  C   TYR A1085     -10.005   7.482  43.486  1.00 58.69           C
ANISOU 1321  C   TYR A1085     5235   5036  12029    408   1983  -1519       C
ATOM   1322  O   TYR A1085      -9.087   7.125  42.747  1.00 55.73           O
ANISOU 1322  O   TYR A1085     4961   4669  11545    411   1777  -1347       O
ATOM   1323  CD1 TYR A1085     -12.624   3.751  42.288  1.00 55.04           C
ANISOU 1323  CD1 TYR A1085     4770   4687  11455    544   1689   -681       C
ATOM   1324  CD2 TYR A1085     -14.258   5.558  42.203  1.00 57.18           C
ANISOU 1324  CD2 TYR A1085     4740   4569  12417    626   1899   -795       C
ATOM   1325  CE1 TYR A1085     -13.670   2.806  42.301  1.00 56.20           C
ANISOU 1325  CE1 TYR A1085     4865   4861  11627    555   1695   -524       C
ATOM   1326  CE2 TYR A1085     -15.303   4.614  42.225  1.00 58.51           C
ANISOU 1326  CE2 TYR A1085     4847   4790  12594    639   1896   -637       C
ATOM   1327  CZ  TYR A1085     -15.011   3.237  42.276  1.00 67.62           C
ANISOU 1327  CZ  TYR A1085     6130   6148  13413    595   1795   -507       C
ATOM   1328  OH  TYR A1085     -16.030   2.328  42.303  1.00 70.97           O
ANISOU 1328  OH  TYR A1085     6489   6607  13871    592   1805   -358       O
ATOM   1329  CB  TYR A1085     -11.785   6.152  42.222  1.00 53.89           C
ANISOU 1329  CB  TYR A1085     4552   4279  11644    541   1801  -1004       C
ATOM   1330  CG  TYR A1085     -12.913   5.131  42.236  1.00 54.61           C
ANISOU 1330  CG  TYR A1085     4596   4422  11733    571   1794   -826       C
ATOM   1331  N   LEU A1086      -9.971   8.621  44.205  1.00 56.93           N
ANISOU 1331  N   LEU A1086     4941   4782  11907    349   2199  -1872       N
ATOM   1332  CA  LEU A1086      -8.830   9.543  44.243  1.00 56.58           C
ANISOU 1332  CA  LEU A1086     4934   4698  11867    274   2192  -2064       C
ATOM   1333  C   LEU A1086      -7.728   9.018  45.179  1.00 61.10           C
ANISOU 1333  C   LEU A1086     5618   5657  11941    162   2174  -2229       C
ATOM   1334  O   LEU A1086      -8.018   8.732  46.339  1.00 62.62           O
ANISOU 1334  O   LEU A1086     5794   6113  11887    101   2325  -2426       O
ATOM   1335  CB  LEU A1086      -9.295  10.934  44.740  1.00 59.35           C
ANISOU 1335  CB  LEU A1086     5141   4781  12629    250   2436  -2390       C
ATOM   1336  CG  LEU A1086     -10.169  11.741  43.756  1.00 64.57           C
ANISOU 1336  CG  LEU A1086     5666   4999  13868    359   2444  -2223       C
ATOM   1337  CD1 LEU A1086     -10.749  12.995  44.438  1.00 67.62           C
ANISOU 1337  CD1 LEU A1086     5881   5136  14676    357   2752  -2564       C
ATOM   1338  CD2 LEU A1086      -9.440  12.107  42.449  1.00 64.42           C
ANISOU 1338  CD2 LEU A1086     5691   4805  13979    361   2260  -2039       C
ATOM   1339  N   PHE A1087      -6.485   8.959  44.672  1.00 56.47           N
ANISOU 1339  N   PHE A1087     5127   5121  11209    130   1997  -2147       N
ATOM   1340  CA  PHE A1087      -5.284   8.636  45.446  1.00 56.85           C
ANISOU 1340  CA  PHE A1087     5254   5521  10824     22   1961  -2295       C
ATOM   1341  C   PHE A1087      -4.298   9.799  45.252  1.00 64.27           C
ANISOU 1341  C   PHE A1087     6155   6321  11943    -73   2016  -2564       C
ATOM   1342  O   PHE A1087      -3.941  10.106  44.115  1.00 62.95           O
ANISOU 1342  O   PHE A1087     5985   5871  12061    -35   1918  -2421       O
ATOM   1343  CB  PHE A1087      -4.700   7.294  44.950  1.00 55.34           C
ANISOU 1343  CB  PHE A1087     5189   5514  10322     66   1714  -1972       C
ATOM   1344  CG  PHE A1087      -3.725   6.626  45.908  1.00 56.08           C
ANISOU 1344  CG  PHE A1087     5336   6046   9927    -11   1695  -2043       C
ATOM   1345  CD1 PHE A1087      -4.111   5.464  46.610  1.00 58.22           C
ANISOU 1345  CD1 PHE A1087     5644   6557   9921     31   1671  -1853       C
ATOM   1346  CD2 PHE A1087      -2.467   7.204  46.186  1.00 58.36           C
ANISOU 1346  CD2 PHE A1087     5618   6515  10043   -132   1705  -2288       C
ATOM   1347  CE1 PHE A1087      -3.267   4.914  47.564  1.00 59.80           C
ANISOU 1347  CE1 PHE A1087     5869   7178   9676    -33   1650  -1871       C
ATOM   1348  CE2 PHE A1087      -1.645   6.650  47.156  1.00 62.06           C
ANISOU 1348  CE2 PHE A1087     6107   7429  10045   -205   1676  -2332       C
ATOM   1349  CZ  PHE A1087      -2.048   5.516  47.847  1.00 59.84           C
ANISOU 1349  CZ  PHE A1087     5857   7390   9491   -149   1648  -2108       C
ATOM   1350  N   ASP A1088      -3.884  10.417  46.368  1.00 64.76           N
ANISOU 1350  N   ASP A1088     6174   6582  11851   -210   2183  -2958       N
ATOM   1351  CA  ASP A1088      -3.081  11.646  46.410  1.00 66.95           C
ANISOU 1351  CA  ASP A1088     6400   6723  12315   -329   2263  -3272       C
ATOM   1352  C   ASP A1088      -1.581  11.390  46.192  1.00 72.49           C
ANISOU 1352  C   ASP A1088     7179   7665  12699   -413   2080  -3233       C
ATOM   1353  O   ASP A1088      -1.046  10.396  46.683  1.00 70.30           O
ANISOU 1353  O   ASP A1088     6962   7806  11944   -442   1985  -3171       O
ATOM   1354  CB  ASP A1088      -3.301  12.444  47.722  1.00 72.09           C
ANISOU 1354  CB  ASP A1088     6950   7464  12977   -460   2545  -3773       C
ATOM   1355  CG  ASP A1088      -4.775  12.687  48.069  1.00 80.86           C
ANISOU 1355  CG  ASP A1088     7960   8342  14420   -375   2759  -3844       C
ATOM   1356  OD1 ASP A1088      -5.056  12.905  49.269  1.00 83.54           O
ANISOU 1356  OD1 ASP A1088     8233   8880  14627   -463   2981  -4197       O
ATOM   1357  OD2 ASP A1088      -5.588  12.714  47.121  1.00 81.65           O
ANISOU 1357  OD2 ASP A1088     8038   8096  14890   -224   2702  -3539       O
ATOM   1358  N   LEU A1089      -0.940  12.330  45.477  1.00 72.05           N
ANISOU 1358  N   LEU A1089     7108   7335  12933   -441   2028  -3229       N
ATOM   1359  CA  LEU A1089       0.486  12.339  45.152  1.00 72.44           C
ANISOU 1359  CA  LEU A1089     7203   7555  12766   -528   1872  -3211       C
ATOM   1360  C   LEU A1089       1.117  13.649  45.665  1.00 85.19           C
ANISOU 1360  C   LEU A1089     8724   9062  14583   -707   2036  -3651       C
ATOM   1361  O   LEU A1089       1.650  14.436  44.881  1.00 85.20           O
ANISOU 1361  O   LEU A1089     8680   8687  15004   -718   2056  -3639       O
ATOM   1362  CB  LEU A1089       0.691  12.165  43.623  1.00 69.15           C
ANISOU 1362  CB  LEU A1089     6843   6921  12510   -420   1669  -2805       C
ATOM   1363  CG  LEU A1089      -0.026  10.981  42.931  1.00 69.37           C
ANISOU 1363  CG  LEU A1089     6945   6923  12489   -246   1523  -2386       C
ATOM   1364  CD1 LEU A1089       0.247  11.008  41.409  1.00 66.61           C
ANISOU 1364  CD1 LEU A1089     6611   6309  12388   -176   1382  -2082       C
ATOM   1365  CD2 LEU A1089       0.285   9.608  43.569  1.00 69.37           C
ANISOU 1365  CD2 LEU A1089     7037   7331  11991   -222   1387  -2243       C
ATOM   1366  N   ASP A1090       1.034  13.865  46.988  1.00 88.56           N
ANISOU 1366  N   ASP A1090     9109   9819  14720   -858   2165  -4044       N
ATOM   1367  CA  ASP A1090       1.583  15.025  47.698  1.00 93.61           C
ANISOU 1367  CA  ASP A1090     9653  10415  15499  -1063   2335  -4539       C
ATOM   1368  C   ASP A1090       3.111  14.912  47.853  1.00101.44           C
ANISOU 1368  C   ASP A1090    10659  11779  16106  -1214   2180  -4608       C
ATOM   1369  O   ASP A1090       3.586  13.940  48.438  1.00 99.62           O
ANISOU 1369  O   ASP A1090    10473  12029  15348  -1216   2049  -4493       O
ATOM   1370  CB  ASP A1090       0.920  15.281  49.083  1.00 98.55           C
ANISOU 1370  CB  ASP A1090    10204  11208  16031  -1159   2589  -4977       C
ATOM   1371  CG  ASP A1090       0.698  14.077  50.021  1.00  0.00           C
ATOM   1372  OD1 ASP A1090       0.810  12.913  49.573  1.00  0.00           O
ATOM   1373  OD2 ASP A1090       0.374  14.357  51.195  1.00  0.00           O
ATOM   1374  N   ASN A1091       3.853  15.915  47.355  1.00102.39           N
ANISOU 1374  N   ASN A1091    10728  11665  16509  -1328   2185  -4748       N
ATOM   1375  CA  ASN A1091       5.306  16.020  47.533  1.00103.75           C
ANISOU 1375  CA  ASN A1091    10886  12152  16384  -1486   2046  -4830       C
ATOM   1376  C   ASN A1091       5.658  16.770  48.839  1.00114.47           C
ANISOU 1376  C   ASN A1091    12135  13749  17610  -1756   2214  -5433       C
ATOM   1377  O   ASN A1091       4.768  17.294  49.509  1.00116.84           O
ANISOU 1377  O   ASN A1091    12381  13958  18055  -1810   2449  -5786       O
ATOM   1378  CB  ASN A1091       5.930  16.706  46.290  1.00102.51           C
ANISOU 1378  CB  ASN A1091    10728  11637  16582  -1466   1945  -4605       C
ATOM   1379  CG  ASN A1091       7.335  16.181  45.971  1.00  0.00           C
ATOM   1380  OD1 ASN A1091       8.325  16.690  46.491  1.00  0.00           O
ATOM   1381  ND2 ASN A1091       7.434  15.152  45.130  1.00  0.00           N
ATOM   1382  N   LYS A1092       6.964  16.798  49.164  1.00113.27           N
ANISOU 1382  N   LYS A1092    11939  13926  17173  -1932   2096  -5562       N
ATOM   1383  CA  LYS A1092       7.587  17.453  50.321  1.00118.06           C
ANISOU 1383  CA  LYS A1092    12431  14848  17579  -2222   2213  -6134       C
ATOM   1384  C   LYS A1092       7.169  18.926  50.504  1.00126.84           C
ANISOU 1384  C   LYS A1092    13454  15494  19247  -2358   2511  -6632       C
ATOM   1385  O   LYS A1092       6.749  19.303  51.597  1.00129.11           O
ANISOU 1385  O   LYS A1092    13699  15862  19496  -2426   2724  -7009       O
ATOM   1386  CB  LYS A1092       9.124  17.313  50.173  1.00120.93           C
ANISOU 1386  CB  LYS A1092    12743  15509  17694  -2374   2022  -6127       C
ATOM   1387  CG  LYS A1092       9.974  17.986  51.272  1.00  0.00           C
ATOM   1388  CD  LYS A1092      11.466  18.035  50.913  1.00  0.00           C
ATOM   1389  CE  LYS A1092      12.277  18.865  51.917  1.00  0.00           C
ATOM   1390  NZ  LYS A1092      13.683  18.986  51.498  1.00  0.00           N
ATOM   1391  N   ASP A1093       7.309  19.714  49.428  1.00124.31           N
ANISOU 1391  N   ASP A1093    13099  14674  19459  -2389   2538  -6612       N
ATOM   1392  CA  ASP A1093       7.068  21.155  49.406  1.00127.65           C
ANISOU 1392  CA  ASP A1093    13426  14551  20523  -2496   2817  -7010       C
ATOM   1393  C   ASP A1093       6.872  21.594  47.945  1.00129.01           C
ANISOU 1393  C   ASP A1093    13625  14094  21298  -2313   2782  -6565       C
ATOM   1394  O   ASP A1093       7.660  22.385  47.425  1.00129.83           O
ANISOU 1394  O   ASP A1093    13677  13950  21702  -2416   2757  -6554       O
ATOM   1395  CB  ASP A1093       8.120  22.016  50.177  1.00133.75           C
ANISOU 1395  CB  ASP A1093    14076  15466  21276  -2835   2902  -7575       C
ATOM   1396  CG  ASP A1093       9.616  21.711  49.963  1.00  0.00           C
ATOM   1397  OD1 ASP A1093       9.957  20.772  49.210  1.00  0.00           O
ATOM   1398  OD2 ASP A1093      10.417  22.445  50.581  1.00  0.00           O
ATOM   1399  N   GLY A1094       5.840  21.037  47.292  1.00121.68           N
ANISOU 1399  N   GLY A1094    12768  12956  20509  -2049   2766  -6175       N
ATOM   1400  CA  GLY A1094       5.596  21.283  45.876  1.00118.72           C
ANISOU 1400  CA  GLY A1094    12412  12061  20635  -1859   2712  -5699       C
ATOM   1401  C   GLY A1094       4.150  20.950  45.501  1.00118.71           C
ANISOU 1401  C   GLY A1094    12433  11769  20900  -1614   2780  -5433       C
ATOM   1402  O   GLY A1094       3.259  20.879  46.349  1.00119.91           O
ANISOU 1402  O   GLY A1094    12561  11981  21020  -1600   2954  -5703       O
ATOM   1403  N   GLU A1095       3.952  20.789  44.184  1.00109.86           N
ANISOU 1403  N   GLU A1095    11349  10357  20037  -1428   2640  -4890       N
ATOM   1404  CA  GLU A1095       2.693  20.534  43.478  1.00106.48           C
ANISOU 1404  CA  GLU A1095    10925   9625  19909  -1188   2652  -4525       C
ATOM   1405  C   GLU A1095       1.964  19.265  43.955  1.00103.35           C
ANISOU 1405  C   GLU A1095    10612   9581  19076  -1057   2594  -4429       C
ATOM   1406  O   GLU A1095       2.612  18.299  44.364  1.00102.56           O
ANISOU 1406  O   GLU A1095    10589   9988  18389  -1119   2489  -4514       O
ATOM   1407  CB  GLU A1095       3.016  20.425  41.971  1.00105.28           C
ANISOU 1407  CB  GLU A1095    10803   9267  19932  -1057   2448  -3948       C
ATOM   1408  CG  GLU A1095       3.626  21.709  41.366  1.00  0.00           C
ATOM   1409  CD  GLU A1095       4.177  21.498  39.954  1.00  0.00           C
ATOM   1410  OE1 GLU A1095       3.437  20.958  39.103  1.00  0.00           O
ATOM   1411  OE2 GLU A1095       5.353  21.866  39.745  1.00  0.00           O
ATOM   1412  N   VAL A1096       0.625  19.299  43.862  1.00 94.74           N
ANISOU 1412  N   VAL A1096     9487   8209  18301   -877   2667  -4232       N
ATOM   1413  CA  VAL A1096      -0.258  18.199  44.240  1.00 90.49           C
ANISOU 1413  CA  VAL A1096     9004   7918  17458   -747   2637  -4112       C
ATOM   1414  C   VAL A1096      -1.002  17.703  42.989  1.00 86.11           C
ANISOU 1414  C   VAL A1096     8485   7197  17038   -535   2457  -3541       C
ATOM   1415  O   VAL A1096      -1.615  18.496  42.273  1.00 87.22           O
ANISOU 1415  O   VAL A1096     8530   6892  17719   -445   2510  -3353       O
ATOM   1416  CB  VAL A1096      -1.294  18.645  45.311  1.00 97.59           C
ANISOU 1416  CB  VAL A1096     9800   8700  18578   -761   2935  -4514       C
ATOM   1417  CG1 VAL A1096      -2.335  17.563  45.667  1.00  0.00           C
ATOM   1418  CG2 VAL A1096      -0.597  19.120  46.599  1.00  0.00           C
ATOM   1419  N   TYR A1097      -0.928  16.383  42.774  1.00 74.11           N
ANISOU 1419  N   TYR A1097     7090   6043  15024   -466   2237  -3259       N
ATOM   1420  CA  TYR A1097      -1.608  15.646  41.710  1.00 68.59           C
ANISOU 1420  CA  TYR A1097     6440   5288  14332   -292   2042  -2751       C
ATOM   1421  C   TYR A1097      -2.346  14.452  42.328  1.00 69.91           C
ANISOU 1421  C   TYR A1097     6677   5755  14129   -206   1993  -2662       C
ATOM   1422  O   TYR A1097      -2.067  14.083  43.469  1.00 69.49           O
ANISOU 1422  O   TYR A1097     6674   6060  13669   -286   2027  -2893       O
ATOM   1423  CB  TYR A1097      -0.565  15.192  40.664  1.00 65.20           C
ANISOU 1423  CB  TYR A1097     6094   4968  13709   -304   1806  -2463       C
ATOM   1424  CG  TYR A1097       0.024  16.336  39.860  1.00 64.78           C
ANISOU 1424  CG  TYR A1097     5963   4569  14081   -352   1823  -2390       C
ATOM   1425  CD1 TYR A1097      -0.675  16.836  38.744  1.00 65.56           C
ANISOU 1425  CD1 TYR A1097     5998   4346  14564   -233   1769  -2011       C
ATOM   1426  CD2 TYR A1097       1.248  16.927  40.237  1.00 65.99           C
ANISOU 1426  CD2 TYR A1097     6098   4750  14226   -523   1875  -2661       C
ATOM   1427  CE1 TYR A1097      -0.172  17.932  38.019  1.00 65.82           C
ANISOU 1427  CE1 TYR A1097     5954   4082  14974   -276   1776  -1880       C
ATOM   1428  CE2 TYR A1097       1.754  18.021  39.508  1.00 67.94           C
ANISOU 1428  CE2 TYR A1097     6267   4672  14874   -575   1893  -2564       C
ATOM   1429  CZ  TYR A1097       1.043  18.528  38.402  1.00 71.29           C
ANISOU 1429  CZ  TYR A1097     6631   4765  15691   -447   1849  -2160       C
ATOM   1430  OH  TYR A1097       1.520  19.597  37.703  1.00 67.41           O
ANISOU 1430  OH  TYR A1097     6051   3955  15606   -497   1870  -2015       O
ATOM   1431  N   CYS A1098      -3.285  13.875  41.564  1.00 64.40           N
ANISOU 1431  N   CYS A1098     5968   4918  13582    -54   1914  -2318       N
ATOM   1432  CA  CYS A1098      -4.076  12.717  41.977  1.00 62.89           C
ANISOU 1432  CA  CYS A1098     5822   4944  13128     28   1881  -2209       C
ATOM   1433  C   CYS A1098      -4.136  11.696  40.832  1.00 63.06           C
ANISOU 1433  C   CYS A1098     5931   5051  12978    127   1634  -1782       C
ATOM   1434  O   CYS A1098      -4.142  12.077  39.660  1.00 61.93           O
ANISOU 1434  O   CYS A1098     5776   4729  13025    169   1506  -1521       O
ATOM   1435  CB  CYS A1098      -5.513  13.103  42.392  1.00 65.32           C
ANISOU 1435  CB  CYS A1098     5999   5013  13807    101   2077  -2289       C
ATOM   1436  SG  CYS A1098      -5.543  14.058  43.935  1.00 72.69           S
ANISOU 1436  SG  CYS A1098     6863   6059  14696    -13   2392  -2848       S
ATOM   1437  N   ILE A1099      -4.244  10.415  41.217  1.00 57.36           N
ANISOU 1437  N   ILE A1099     5283   4602  11908    160   1581  -1716       N
ATOM   1438  CA  ILE A1099      -4.591   9.303  40.338  1.00 53.80           C
ANISOU 1438  CA  ILE A1099     4903   4227  11312    251   1389  -1367       C
ATOM   1439  C   ILE A1099      -6.072   8.981  40.612  1.00 55.79           C
ANISOU 1439  C   ILE A1099     5074   4388  11737    326   1485  -1321       C
ATOM   1440  O   ILE A1099      -6.389   8.507  41.704  1.00 56.14           O
ANISOU 1440  O   ILE A1099     5111   4595  11624    301   1622  -1504       O
ATOM   1441  CG2 ILE A1099      -4.139   6.843  39.723  1.00 53.54           C
ANISOU 1441  CG2 ILE A1099     5064   4565  10716    321   1091   -982       C
ATOM   1442  CD1 ILE A1099      -1.335   7.139  41.000  1.00 56.63           C
ANISOU 1442  CD1 ILE A1099     5555   5419  10542    139   1082  -1342       C
ATOM   1443  CB  ILE A1099      -3.745   8.024  40.637  1.00 54.97           C
ANISOU 1443  CB  ILE A1099     5187   4730  10968    231   1261  -1309       C
ATOM   1444  CG1 ILE A1099      -2.229   8.292  40.517  1.00 54.67           C
ANISOU 1444  CG1 ILE A1099     5205   4809  10756    155   1179  -1371       C
ATOM   1445  N   ASP A1100      -6.945   9.257  39.630  1.00 49.75           N
ANISOU 1445  N   ASP A1100     4227   3381  11293    410   1419  -1075       N
ATOM   1446  CA  ASP A1100      -8.376   8.966  39.707  1.00 49.35           C
ANISOU 1446  CA  ASP A1100     4079   3248  11423    482   1487   -996       C
ATOM   1447  C   ASP A1100      -8.639   7.648  38.962  1.00 48.71           C
ANISOU 1447  C   ASP A1100     4069   3299  11139    524   1287   -703       C
ATOM   1448  O   ASP A1100      -8.569   7.622  37.734  1.00 44.92           O
ANISOU 1448  O   ASP A1100     3604   2764  10701    547   1105   -463       O
ATOM   1449  CB  ASP A1100      -9.229  10.128  39.137  1.00 53.38           C
ANISOU 1449  CB  ASP A1100     4408   3404  12469    548   1569   -930       C
ATOM   1450  CG  ASP A1100     -10.744   9.969  39.350  1.00 62.23           C
ANISOU 1450  CG  ASP A1100     5392   4438  13814    623   1674   -888       C
ATOM   1451  OD1 ASP A1100     -11.146   9.103  40.159  1.00 64.17           O
ANISOU 1451  OD1 ASP A1100     5681   4892  13808    607   1731   -971       O
ATOM   1452  OD2 ASP A1100     -11.483  10.755  38.719  1.00 63.37           O
ANISOU 1452  OD2 ASP A1100     5371   4310  14398    698   1703   -752       O
ATOM   1453  N   ALA A1101      -8.954   6.585  39.719  1.00 46.09           N
ANISOU 1453  N   ALA A1101     3777   3154  10581    522   1327   -730       N
ATOM   1454  CA  ALA A1101      -9.267   5.262  39.175  1.00 44.87           C
ANISOU 1454  CA  ALA A1101     3687   3109  10255    547   1165   -492       C
ATOM   1455  C   ALA A1101     -10.739   5.086  38.731  1.00 53.50           C
ANISOU 1455  C   ALA A1101     4647   4090  11592    597   1198   -368       C
ATOM   1456  O   ALA A1101     -11.111   3.966  38.378  1.00 53.77           O
ANISOU 1456  O   ALA A1101     4711   4232  11487    596   1148   -258       O
ATOM   1457  CB  ALA A1101      -8.839   4.179  40.174  1.00 44.01           C
ANISOU 1457  CB  ALA A1101     3710   3274   9739    509   1166   -548       C
ATOM   1458  N   ARG A1102     -11.553   6.160  38.772  1.00 52.48           N
ANISOU 1458  N   ARG A1102     4353   3731  11854    641   1287   -377       N
ATOM   1459  CA  ARG A1102     -12.991   6.136  38.487  1.00 54.19           C
ANISOU 1459  CA  ARG A1102     4409   3839  12343    695   1319   -251       C
ATOM   1460  C   ARG A1102     -13.339   5.752  37.039  1.00 60.39           C
ANISOU 1460  C   ARG A1102     5149   4576  13221    720   1080     66       C
ATOM   1461  O   ARG A1102     -14.056   4.771  36.844  1.00 59.87           O
ANISOU 1461  O   ARG A1102     5040   4571  13135    719   1011    200       O
ATOM   1462  NH2 ARG A1102     -19.166   6.260  37.286  1.00 61.16           N
ANISOU 1462  NH2 ARG A1102     4357   4266  14615    941   1325    475       N
ATOM   1463  CB  ARG A1102     -13.642   7.476  38.909  1.00 52.81           C
ANISOU 1463  CB  ARG A1102     4049   3436  12578    744   1541   -402       C
ATOM   1464  CG  ARG A1102     -15.138   7.632  38.570  1.00 54.68           C
ANISOU 1464  CG  ARG A1102     4066   3509  13201    824   1571   -238       C
ATOM   1465  CD  ARG A1102     -16.034   6.577  39.235  1.00 66.10           C
ANISOU 1465  CD  ARG A1102     5485   5106  14524    813   1600   -198       C
ATOM   1466  NE  ARG A1102     -17.418   6.649  38.754  1.00 75.30           N
ANISOU 1466  NE  ARG A1102     6427   6136  16049    881   1576      5       N
ATOM   1467  CZ  ARG A1102     -17.876   6.113  37.608  1.00 77.55           C
ANISOU 1467  CZ  ARG A1102     6664   6441  16360    883   1339    299       C
ATOM   1468  NH1 ARG A1102     -17.068   5.429  36.783  1.00 60.80           N
ANISOU 1468  NH1 ARG A1102     4712   4455  13934    824   1119    408       N
ATOM   1469  N   TYR A1103     -12.873   6.553  36.070  1.00 57.75           N
ANISOU 1469  N   TYR A1103     4810   4149  12984    729    959    185       N
ATOM   1470  CA  TYR A1103     -13.216   6.404  34.651  1.00 56.96           C
ANISOU 1470  CA  TYR A1103     4645   4046  12951    740    735    486       C
ATOM   1471  C   TYR A1103     -12.215   5.511  33.904  1.00 55.46           C
ANISOU 1471  C   TYR A1103     4632   4054  12387    678    543    555       C
ATOM   1472  O   TYR A1103     -12.614   4.809  32.976  1.00 53.86           O
ANISOU 1472  O   TYR A1103     4414   3947  12102    654    379    722       O
ATOM   1473  CB  TYR A1103     -13.302   7.798  33.999  1.00 60.12           C
ANISOU 1473  CB  TYR A1103     4894   4236  13713    791    720    637       C
ATOM   1474  CG  TYR A1103     -14.280   8.732  34.691  1.00 63.84           C
ANISOU 1474  CG  TYR A1103     5163   4474  14619    869    927    571       C
ATOM   1475  CD1 TYR A1103     -15.669   8.506  34.587  1.00 66.74           C
ANISOU 1475  CD1 TYR A1103     5360   4819  15178    915    936    688       C
ATOM   1476  CD2 TYR A1103     -13.803   9.804  35.474  1.00 65.57           C
ANISOU 1476  CD2 TYR A1103     5354   4497  15063    887   1132    359       C
ATOM   1477  CE1 TYR A1103     -16.574   9.344  35.267  1.00 70.93           C
ANISOU 1477  CE1 TYR A1103     5693   5137  16118    996   1151    607       C
ATOM   1478  CE2 TYR A1103     -14.707  10.642  36.153  1.00 68.60           C
ANISOU 1478  CE2 TYR A1103     5547   4651  15865    960   1354    253       C
ATOM   1479  CZ  TYR A1103     -16.093  10.411  36.051  1.00 79.21           C
ANISOU 1479  CZ  TYR A1103     6718   5974  17403   1023   1366    387       C
ATOM   1480  OH  TYR A1103     -16.972  11.216  36.716  1.00 81.05           O
ANISOU 1480  OH  TYR A1103     6744   5974  18076   1106   1601    282       O
ATOM   1481  N   TYR A1104     -10.948   5.545  34.340  1.00 50.00           N
ANISOU 1481  N   TYR A1104     4095   3428  11474    647    573    405       N
ATOM   1482  CA  TYR A1104      -9.858   4.708  33.852  1.00 45.95           C
ANISOU 1482  CA  TYR A1104     3754   3092  10612    599    433    422       C
ATOM   1483  C   TYR A1104      -9.115   4.193  35.086  1.00 48.11           C
ANISOU 1483  C   TYR A1104     4164   3485  10631    578    550    200       C
ATOM   1484  O   TYR A1104      -8.760   5.016  35.925  1.00 47.39           O
ANISOU 1484  O   TYR A1104     4064   3351  10593    574    699     19       O
ATOM   1485  CE2 TYR A1104     -10.560   8.118  30.670  1.00 51.91           C
ANISOU 1485  CE2 TYR A1104     4049   3443  12232    678    191   1137       C
ATOM   1486  CZ  TYR A1104     -10.631   7.405  29.457  1.00 58.01           C
ANISOU 1486  CZ  TYR A1104     4839   4422  12781    634    -28   1342       C
ATOM   1487  OH  TYR A1104     -11.170   7.996  28.352  1.00 58.30           O
ANISOU 1487  OH  TYR A1104     4709   4464  12979    644   -169   1663       O
ATOM   1488  CB  TYR A1104      -8.902   5.540  32.969  1.00 44.87           C
ANISOU 1488  CB  TYR A1104     3629   2918  10500    587    353    497       C
ATOM   1489  CG  TYR A1104      -9.517   6.188  31.744  1.00 47.45           C
ANISOU 1489  CG  TYR A1104     3810   3162  11056    604    228    765       C
ATOM   1490  CD1 TYR A1104      -9.584   5.478  30.528  1.00 49.01           C
ANISOU 1490  CD1 TYR A1104     4028   3516  11079    568     25    952       C
ATOM   1491  CD2 TYR A1104     -10.002   7.511  31.810  1.00 50.23           C
ANISOU 1491  CD2 TYR A1104     3992   3290  11803    654    316    835       C
ATOM   1492  CE1 TYR A1104     -10.143   6.085  29.386  1.00 52.69           C
ANISOU 1492  CE1 TYR A1104     4341   3964  11716    574   -104   1224       C
ATOM   1493  N   GLY A1105      -8.875   2.877  35.178  1.00 43.54           N
ANISOU 1493  N   GLY A1105     3696   3059   9790    559    487    216       N
ATOM   1494  CA  GLY A1105      -8.135   2.287  36.296  1.00 41.71           C
ANISOU 1494  CA  GLY A1105     3578   2970   9301    546    576     71       C
ATOM   1495  C   GLY A1105      -7.908   0.793  36.049  1.00 43.35           C
ANISOU 1495  C   GLY A1105     3894   3301   9275    539    484    148       C
ATOM   1496  O   GLY A1105      -8.359   0.255  35.042  1.00 44.02           O
ANISOU 1496  O   GLY A1105     3974   3361   9390    529    355    274       O
ATOM   1497  N   ASN A1106      -7.204   0.123  36.977  1.00 37.19           N
ANISOU 1497  N   ASN A1106     3201   2659   8270    538    551     72       N
ATOM   1498  CA  ASN A1106      -6.952  -1.326  36.940  1.00 35.16           C
ANISOU 1498  CA  ASN A1106     3033   2480   7845    544    487    158       C
ATOM   1499  C   ASN A1106      -7.739  -2.055  38.053  1.00 39.78           C
ANISOU 1499  C   ASN A1106     3602   3116   8395    545    611    170       C
ATOM   1500  O   ASN A1106      -8.694  -1.498  38.596  1.00 41.26           O
ANISOU 1500  O   ASN A1106     3696   3265   8716    537    725    123       O
ATOM   1501  CB  ASN A1106      -5.421  -1.622  36.933  1.00 34.09           C
ANISOU 1501  CB  ASN A1106     3002   2469   7482    556    434    132       C
ATOM   1502  CG  ASN A1106      -4.671  -1.456  38.256  1.00 50.33           C
ANISOU 1502  CG  ASN A1106     5075   4682   9366    556    545     32       C
ATOM   1503  OD1 ASN A1106      -5.065  -0.663  39.104  1.00 45.41           O
ANISOU 1503  OD1 ASN A1106     4389   4083   8780    538    677    -55       O
ATOM   1504  ND2 ASN A1106      -3.561  -2.178  38.418  1.00 35.15           N
ANISOU 1504  ND2 ASN A1106     3223   2891   7240    572    497     38       N
ATOM   1505  N   ILE A1107      -7.314  -3.292  38.371  1.00 35.95           N
ANISOU 1505  N   ILE A1107     3196   2717   7745    559    601    241       N
ATOM   1506  CA  ILE A1107      -7.828  -4.146  39.449  1.00 37.46           C
ANISOU 1506  CA  ILE A1107     3376   2975   7882    559    713    305       C
ATOM   1507  C   ILE A1107      -7.810  -3.497  40.855  1.00 46.03           C
ANISOU 1507  C   ILE A1107     4417   4223   8848    546    871    200       C
ATOM   1508  O   ILE A1107      -8.691  -3.797  41.660  1.00 48.34           O
ANISOU 1508  O   ILE A1107     4648   4553   9167    529    995    225       O
ATOM   1509  CB  ILE A1107      -7.042  -5.497  39.499  1.00 39.62           C
ANISOU 1509  CB  ILE A1107     3741   3294   8019    589    662    428       C
ATOM   1510  CG1 ILE A1107      -7.595  -6.534  40.509  1.00 40.83           C
ANISOU 1510  CG1 ILE A1107     3874   3496   8144    589    774    559       C
ATOM   1511  CG2 ILE A1107      -5.524  -5.315  39.734  1.00 38.47           C
ANISOU 1511  CG2 ILE A1107     3662   3295   7661    623    621    392       C
ATOM   1512  CD1 ILE A1107      -9.086  -6.863  40.331  1.00 38.90           C
ANISOU 1512  CD1 ILE A1107     3541   3119   8122    543    836    602       C
ATOM   1513  N   SER A1108      -6.841  -2.601  41.116  1.00 43.57           N
ANISOU 1513  N   SER A1108     4126   4019   8409    541    873     67       N
ATOM   1514  CA  SER A1108      -6.659  -1.924  42.402  1.00 44.46           C
ANISOU 1514  CA  SER A1108     4198   4323   8372    505   1017    -80       C
ATOM   1515  C   SER A1108      -7.787  -0.952  42.797  1.00 50.08           C
ANISOU 1515  C   SER A1108     4801   4943   9286    478   1157   -223       C
ATOM   1516  O   SER A1108      -7.900  -0.641  43.983  1.00 54.43           O
ANISOU 1516  O   SER A1108     5301   5657   9722    438   1313   -362       O
ATOM   1517  OG  SER A1108      -5.364   0.006  41.735  1.00 59.79           O
ANISOU 1517  OG  SER A1108     6152   6195  10373    478    933   -313       O
ATOM   1518  CB  SER A1108      -5.294  -1.223  42.418  1.00 48.26           C
ANISOU 1518  CB  SER A1108     4717   4926   8693    487    972   -209       C
ATOM   1519  N   ARG A1109      -8.601  -0.508  41.819  1.00 43.24           N
ANISOU 1519  N   ARG A1109     3881   3833   8716    498   1109   -182       N
ATOM   1520  CA  ARG A1109      -9.793   0.315  42.045  1.00 42.27           C
ANISOU 1520  CA  ARG A1109     3628   3584   8848    494   1238   -286       C
ATOM   1521  C   ARG A1109     -10.848  -0.407  42.907  1.00 45.64           C
ANISOU 1521  C   ARG A1109     3989   4070   9281    485   1366   -226       C
ATOM   1522  O   ARG A1109     -11.635   0.268  43.562  1.00 45.77           O
ANISOU 1522  O   ARG A1109     3883   4025   9481    482   1514   -327       O
ATOM   1523  CB  ARG A1109     -10.358   0.803  40.683  1.00 41.97           C
ANISOU 1523  CB  ARG A1109     3532   3298   9118    524   1122   -203       C
ATOM   1524  CG  ARG A1109     -11.364  -0.138  39.985  1.00 46.11           C
ANISOU 1524  CG  ARG A1109     4019   3734   9767    533   1038    -10       C
ATOM   1525  CD  ARG A1109     -11.822   0.340  38.600  1.00 44.60           C
ANISOU 1525  CD  ARG A1109     3761   3368   9819    550    895     90       C
ATOM   1526  NE  ARG A1109     -12.716   1.507  38.651  1.00 44.78           N
ANISOU 1526  NE  ARG A1109     3629   3246  10141    577    990     31       N
ATOM   1527  CZ  ARG A1109     -14.049   1.479  38.838  1.00 59.52           C
ANISOU 1527  CZ  ARG A1109     5347   5036  12230    592   1082     60       C
ATOM   1528  NH1 ARG A1109     -14.707   0.332  39.046  1.00 50.55           N
ANISOU 1528  NH1 ARG A1109     4202   3964  11042    567   1089    145       N
ATOM   1529  NH2 ARG A1109     -14.749   2.617  38.803  1.00 41.78           N
ANISOU 1529  NH2 ARG A1109     2948   2638  10288    634   1178      7       N
ATOM   1530  N   PHE A1110     -10.828  -1.753  42.884  1.00 41.10           N
ANISOU 1530  N   PHE A1110     3483   3594   8539    483   1317    -50       N
ATOM   1531  CA  PHE A1110     -11.734  -2.625  43.621  1.00 40.94           C
ANISOU 1531  CA  PHE A1110     3401   3631   8522    464   1435     48       C
ATOM   1532  C   PHE A1110     -11.246  -2.998  45.028  1.00 48.38           C
ANISOU 1532  C   PHE A1110     4375   4869   9140    436   1555     47       C
ATOM   1533  O   PHE A1110     -12.038  -3.551  45.786  1.00 48.99           O
ANISOU 1533  O   PHE A1110     4405   5035   9174    415   1663    163       O
ATOM   1534  CZ  PHE A1110     -13.970  -2.924  39.082  1.00 41.09           C
ANISOU 1534  CZ  PHE A1110     3260   2961   9391    476    919    375       C
ATOM   1535  CB  PHE A1110     -12.029  -3.884  42.789  1.00 40.31           C
ANISOU 1535  CB  PHE A1110     3346   3413   8559    470   1312    264       C
ATOM   1536  CG  PHE A1110     -12.722  -3.587  41.478  1.00 39.12           C
ANISOU 1536  CG  PHE A1110     3143   3036   8685    478   1184    282       C
ATOM   1537  CD1 PHE A1110     -14.026  -3.051  41.480  1.00 44.35           C
ANISOU 1537  CD1 PHE A1110     3654   3590   9609    472   1254    265       C
ATOM   1538  CD2 PHE A1110     -12.045  -3.763  40.254  1.00 36.93           C
ANISOU 1538  CD2 PHE A1110     2952   2680   8401    488    994    332       C
ATOM   1539  CE1 PHE A1110     -14.642  -2.731  40.282  1.00 44.59           C
ANISOU 1539  CE1 PHE A1110     3612   3449   9881    477   1117    320       C
ATOM   1540  CE2 PHE A1110     -12.679  -3.434  39.065  1.00 39.60           C
ANISOU 1540  CE2 PHE A1110     3229   2865   8952    481    866    369       C
ATOM   1541  N   ILE A1111      -9.975  -2.711  45.365  1.00 47.24           N
ANISOU 1541  N   ILE A1111     4292   4897   8761    426   1537    -71       N
ATOM   1542  CA  ILE A1111      -9.388  -3.016  46.672  1.00 49.56           C
ANISOU 1542  CA  ILE A1111     4596   5530   8705    389   1631    -66       C
ATOM   1543  C   ILE A1111      -9.993  -2.102  47.759  1.00 58.32           C
ANISOU 1543  C   ILE A1111     5596   6791   9773    328   1855   -292       C
ATOM   1544  O   ILE A1111      -9.728  -0.899  47.762  1.00 59.70           O
ANISOU 1544  O   ILE A1111     5730   6907  10045    307   1915   -562       O
ATOM   1545  CB  ILE A1111      -7.832  -2.900  46.649  1.00 51.67           C
ANISOU 1545  CB  ILE A1111     4947   5966   8719    391   1519    -97       C
ATOM   1546  CG1 ILE A1111      -7.229  -3.988  45.730  1.00 49.91           C
ANISOU 1546  CG1 ILE A1111     4820   5601   8543    459   1327    129       C
ATOM   1547  CG2 ILE A1111      -7.171  -2.990  48.039  1.00 54.97           C
ANISOU 1547  CG2 ILE A1111     5342   6789   8754    341   1613    -83       C
ATOM   1548  CD1 ILE A1111      -5.719  -3.853  45.483  1.00 44.04           C
ANISOU 1548  CD1 ILE A1111     4148   4996   7590    474   1201    103       C
ATOM   1549  N   ASN A1112     -10.812  -2.709  48.634  1.00 56.72           N
ANISOU 1549  N   ASN A1112     5336   6770   9444    299   1991   -182       N
ATOM   1550  CA  ASN A1112     -11.547  -2.062  49.726  1.00 59.09           C
ANISOU 1550  CA  ASN A1112     5521   7249   9681    236   2230   -389       C
ATOM   1551  C   ASN A1112     -10.629  -1.668  50.895  1.00 65.52           C
ANISOU 1551  C   ASN A1112     6337   8463  10096    156   2313   -577       C
ATOM   1552  O   ASN A1112      -9.503  -2.154  50.997  1.00 64.64           O
ANISOU 1552  O   ASN A1112     6307   8513   9740    156   2174   -492       O
ATOM   1553  CB  ASN A1112     -12.653  -3.032  50.209  1.00 56.06           C
ANISOU 1553  CB  ASN A1112     5064   6918   9318    225   2349   -178       C
ATOM   1554  CG  ASN A1112     -13.792  -3.212  49.201  1.00 60.94           C
ANISOU 1554  CG  ASN A1112     5638   7165  10349    274   2299    -68       C
ATOM   1555  OD1 ASN A1112     -14.262  -2.249  48.599  1.00 54.10           O
ANISOU 1555  OD1 ASN A1112     4713   6068   9775    299   2311   -245       O
ATOM   1556  ND2 ASN A1112     -14.267  -4.445  49.032  1.00 48.92           N
ANISOU 1556  ND2 ASN A1112     4137   5577   8874    286   2234    233       N
ATOM   1557  N   HIS A1113     -11.155  -0.808  51.783  1.00 63.48           N
ANISOU 1557  N   HIS A1113     5972   8371   9775     84   2543   -853       N
ATOM   1558  CA  HIS A1113     -10.533  -0.478  53.062  1.00 65.86           C
ANISOU 1558  CA  HIS A1113     6250   9106   9670    -23   2651  -1084       C
ATOM   1559  C   HIS A1113     -10.628  -1.665  54.031  1.00 72.49           C
ANISOU 1559  C   HIS A1113     7059  10353  10132    -68   2720   -832       C
ATOM   1560  O   HIS A1113     -11.699  -2.259  54.169  1.00 72.07           O
ANISOU 1560  O   HIS A1113     6935  10280  10169    -61   2850   -696       O
ATOM   1561  CG  HIS A1113     -10.688   1.209  55.017  1.00 75.87           C
ANISOU 1561  CG  HIS A1113     7351  10886  10590   -233   3056  -1792       C
ATOM   1562  ND1 HIS A1113      -9.722   2.207  55.185  1.00 78.52           N
ANISOU 1562  ND1 HIS A1113     7713  11399  10724   -320   3017  -2079       N
ATOM   1563  CD2 HIS A1113     -11.051   0.740  56.262  1.00 80.78           C
ANISOU 1563  CD2 HIS A1113     7888  11904  10900   -311   3245  -1780       C
ATOM   1564  CE1 HIS A1113      -9.550   2.300  56.498  1.00 81.20           C
ANISOU 1564  CE1 HIS A1113     7980  12245  10627   -453   3176  -2254       C
ATOM   1565  NE2 HIS A1113     -10.314   1.455  57.186  1.00 83.07           N
ANISOU 1565  NE2 HIS A1113     8150  12639  10773   -451   3321  -2077       N
ATOM   1566  CB  HIS A1113     -11.206   0.774  53.664  1.00 68.95           C
ANISOU 1566  CB  HIS A1113     6529   9496  10172    -93   2894  -1537       C
ATOM   1567  N   LEU A1114      -9.518  -1.914  54.735  1.00 71.03           N
ANISOU 1567  N   LEU A1114     6905  10563   9519   -122   2645   -772       N
ATOM   1568  CA  LEU A1114      -9.456  -2.788  55.899  1.00 73.36           C
ANISOU 1568  CA  LEU A1114     7152  11321   9401   -176   2711   -518       C
ATOM   1569  C   LEU A1114      -8.772  -1.995  57.018  1.00 81.26           C
ANISOU 1569  C   LEU A1114     8088  12845   9941   -321   2815   -827       C
ATOM   1570  O   LEU A1114      -7.691  -1.445  56.793  1.00 81.04           O
ANISOU 1570  O   LEU A1114     8100  12890   9800   -355   2698  -1016       O
ATOM   1571  CB  LEU A1114      -8.650  -4.064  55.560  1.00 71.77           C
ANISOU 1571  CB  LEU A1114     7025  11142   9102    -94   2497    -41       C
ATOM   1572  CG  LEU A1114      -9.353  -5.059  54.607  1.00 73.76           C
ANISOU 1572  CG  LEU A1114     7332  10949   9746     26   2403    300       C
ATOM   1573  CD1 LEU A1114      -8.393  -6.191  54.187  1.00 72.79           C
ANISOU 1573  CD1 LEU A1114     7267  10879   9511     98   2228    719       C
ATOM   1574  CD2 LEU A1114     -10.655  -5.632  55.195  1.00 79.58           C
ANISOU 1574  CD2 LEU A1114     7984  11650  10604      6   2588    425       C
ATOM   1575  N   CYS A1115      -9.395  -1.982  58.210  1.00 81.37           N
ANISOU 1575  N   CYS A1115     7994  13247   9676   -421   3038   -887       N
ATOM   1576  CA  CYS A1115      -8.817  -1.417  59.439  1.00 84.87           C
ANISOU 1576  CA  CYS A1115     8360  14271   9618   -586   3151  -1187       C
ATOM   1577  C   CYS A1115      -7.643  -2.266  59.979  1.00 90.70           C
ANISOU 1577  C   CYS A1115     9113  15451   9898   -609   2959   -866       C
ATOM   1578  O   CYS A1115      -6.807  -1.731  60.708  1.00 92.53           O
ANISOU 1578  O   CYS A1115     9309  16087   9762   -732   2940  -1126       O
ATOM   1579  CB  CYS A1115      -9.883  -1.184  60.528  1.00 88.64           C
ANISOU 1579  CB  CYS A1115     8708  15068   9902   -688   3447  -1323       C
ATOM   1580  SG  CYS A1115     -11.124   0.118  60.155  1.00 92.71           S
ANISOU 1580  SG  CYS A1115     9157  15172  10896   -694   3717  -1863       S
ATOM   1581  N   ASP A1116      -7.566  -3.538  59.550  1.00 86.10           N
ANISOU 1581  N   ASP A1116     8574  14763   9377   -487   2813   -307       N
ATOM   1582  CA  ASP A1116      -6.410  -4.424  59.659  1.00 85.66           C
ANISOU 1582  CA  ASP A1116     8531  14992   9024   -452   2603     98       C
ATOM   1583  C   ASP A1116      -5.872  -4.619  58.219  1.00 82.01           C
ANISOU 1583  C   ASP A1116     8198  13955   9008   -290   2383    247       C
ATOM   1584  O   ASP A1116      -6.221  -5.619  57.587  1.00 79.70           O
ANISOU 1584  O   ASP A1116     7951  13311   9021   -171   2339    600       O
ATOM   1585  CB  ASP A1116      -6.814  -5.750  60.358  1.00 90.29           C
ANISOU 1585  CB  ASP A1116     9043  15890   9372   -440   2655    626       C
ATOM   1586  CG  ASP A1116      -5.674  -6.732  60.679  1.00100.91           C
ANISOU 1586  CG  ASP A1116    10384  17454  10505   -367   2446   1135       C
ATOM   1587  OD1 ASP A1116      -4.593  -6.645  60.056  1.00 99.40           O
ANISOU 1587  OD1 ASP A1116    10285  16828  10655   -222   2271   1346       O
ATOM   1588  OD2 ASP A1116      -5.936  -7.612  61.527  1.00110.73           O
ANISOU 1588  OD2 ASP A1116    11516  19307  11250   -452   2471   1349       O
ATOM   1589  N   PRO A1117      -5.077  -3.652  57.695  1.00 74.93           N
ANISOU 1589  N   PRO A1117     7356  12929   8185   -298   2264    -60       N
ATOM   1590  CA  PRO A1117      -4.561  -3.727  56.318  1.00 70.05           C
ANISOU 1590  CA  PRO A1117     6853  11781   7982   -157   2078     46       C
ATOM   1591  C   PRO A1117      -3.461  -4.789  56.162  1.00 72.48           C
ANISOU 1591  C   PRO A1117     7188  12176   8175    -63   1866    460       C
ATOM   1592  O   PRO A1117      -2.561  -4.867  56.998  1.00 75.36           O
ANISOU 1592  O   PRO A1117     7478  13040   8115   -117   1818    586       O
ATOM   1593  CD  PRO A1117      -4.626  -2.419  58.351  1.00 77.70           C
ANISOU 1593  CD  PRO A1117     7659  13606   8259   -449   2304   -530       C
ATOM   1594  CB  PRO A1117      -4.026  -2.311  56.063  1.00 70.37           C
ANISOU 1594  CB  PRO A1117     6920  11675   8143   -219   2069   -447       C
ATOM   1595  CG  PRO A1117      -3.575  -1.821  57.426  1.00 78.40           C
ANISOU 1595  CG  PRO A1117     7840  13236   8711   -392   2173   -750       C
ATOM   1596  N   ASN A1118      -3.565  -5.574  55.081  1.00 64.61           N
ANISOU 1596  N   ASN A1118     6283  10702   7562     79   1744    669       N
ATOM   1597  CA  ASN A1118      -2.594  -6.604  54.704  1.00 62.99           C
ANISOU 1597  CA  ASN A1118     6103  10488   7343    192   1562   1044       C
ATOM   1598  C   ASN A1118      -1.718  -6.201  53.504  1.00 60.81           C
ANISOU 1598  C   ASN A1118     5910   9925   7270    250   1398    881       C
ATOM   1599  O   ASN A1118      -0.829  -6.977  53.160  1.00 58.78           O
ANISOU 1599  O   ASN A1118     5668   9644   7023    349   1251   1141       O
ATOM   1600  CB  ASN A1118      -3.301  -7.963  54.503  1.00 63.68           C
ANISOU 1600  CB  ASN A1118     6212  10298   7684    304   1571   1468       C
ATOM   1601  CG  ASN A1118      -4.441  -8.007  53.478  1.00 69.46           C
ANISOU 1601  CG  ASN A1118     7015  10512   8867    336   1629   1355       C
ATOM   1602  OD1 ASN A1118      -4.653  -7.070  52.713  1.00 51.58           O
ANISOU 1602  OD1 ASN A1118     4803   7989   6807    321   1613   1018       O
ATOM   1603  ND2 ASN A1118      -5.190  -9.110  53.472  1.00 63.23           N
ANISOU 1603  ND2 ASN A1118     6212   9565   8247    378   1692   1663       N
ATOM   1604  N   ILE A1119      -1.946  -5.011  52.915  1.00 54.50           N
ANISOU 1604  N   ILE A1119     5152   8900   6654    195   1432    470       N
ATOM   1605  CA  ILE A1119      -1.093  -4.416  51.881  1.00 51.44           C
ANISOU 1605  CA  ILE A1119     4832   8264   6448    231   1292    307       C
ATOM   1606  C   ILE A1119      -0.894  -2.917  52.196  1.00 57.19           C
ANISOU 1606  C   ILE A1119     5524   9158   7049     92   1344   -144       C
ATOM   1607  O   ILE A1119      -1.760  -2.303  52.822  1.00 59.01           O
ANISOU 1607  O   ILE A1119     5701   9522   7199    -12   1513   -388       O
ATOM   1608  CB  ILE A1119      -1.650  -4.615  50.424  1.00 50.22           C
ANISOU 1608  CB  ILE A1119     4776   7548   6757    333   1240    341       C
ATOM   1609  CG1 ILE A1119      -2.740  -3.609  49.973  1.00 49.73           C
ANISOU 1609  CG1 ILE A1119     4714   7231   6949    282   1370     67       C
ATOM   1610  CG2 ILE A1119      -2.089  -6.076  50.178  1.00 49.89           C
ANISOU 1610  CG2 ILE A1119     4764   7335   6856    449   1200    743       C
ATOM   1611  CD1 ILE A1119      -3.327  -3.855  48.576  1.00 52.10           C
ANISOU 1611  CD1 ILE A1119     5087   7044   7665    360   1302     83       C
ATOM   1612  N   ILE A1120       0.250  -2.365  51.755  1.00 52.51           N
ANISOU 1612  N   ILE A1120     4947   8569   6437     84   1213   -258       N
ATOM   1613  CA  ILE A1120       0.656  -0.970  51.951  1.00 53.10           C
ANISOU 1613  CA  ILE A1120     4982   8761   6430    -56   1249   -684       C
ATOM   1614  C   ILE A1120       1.091  -0.321  50.612  1.00 53.45           C
ANISOU 1614  C   ILE A1120     5097   8387   6826    -20   1164   -827       C
ATOM   1615  O   ILE A1120       1.854  -0.942  49.870  1.00 49.50           O
ANISOU 1615  O   ILE A1120     4650   7732   6426     89   1013   -593       O
ATOM   1616  CB  ILE A1120       1.868  -0.855  52.927  1.00 58.83           C
ANISOU 1616  CB  ILE A1120     5612  10050   6692   -166   1189   -733       C
ATOM   1617  CG1 ILE A1120       3.039  -1.840  52.660  1.00 58.68           C
ANISOU 1617  CG1 ILE A1120     5591  10132   6574    -53    989   -361       C
ATOM   1618  CG2 ILE A1120       1.418  -0.903  54.397  1.00 63.32           C
ANISOU 1618  CG2 ILE A1120     6086  11096   6877   -269   1321   -741       C
ATOM   1619  CD1 ILE A1120       4.412  -1.233  52.965  1.00 68.98           C
ANISOU 1619  CD1 ILE A1120     6813  11788   7607   -150    879   -502       C
ATOM   1620  N   PRO A1121       0.624   0.918  50.322  1.00 49.93           N
ANISOU 1620  N   PRO A1121     4640   7762   6571   -112   1267  -1206       N
ATOM   1621  CA  PRO A1121       1.111   1.694  49.166  1.00 47.32           C
ANISOU 1621  CA  PRO A1121     4359   7060   6560    -86   1188  -1305       C
ATOM   1622  C   PRO A1121       2.526   2.263  49.392  1.00 52.26           C
ANISOU 1622  C   PRO A1121     4947   7900   7009   -176   1091  -1452       C
ATOM   1623  O   PRO A1121       2.804   2.803  50.464  1.00 54.06           O
ANISOU 1623  O   PRO A1121     5092   8500   6947   -319   1148  -1683       O
ATOM   1624  CD  PRO A1121      -0.388   1.667  51.077  1.00 53.18           C
ANISOU 1624  CD  PRO A1121     4980   8293   6932   -243   1474  -1558       C
ATOM   1625  CB  PRO A1121       0.071   2.815  49.033  1.00 49.35           C
ANISOU 1625  CB  PRO A1121     4594   7033   7123   -139   1356  -1604       C
ATOM   1626  CG  PRO A1121      -0.439   3.052  50.444  1.00 56.38           C
ANISOU 1626  CG  PRO A1121     5401   8269   7752   -261   1531  -1838       C
ATOM   1627  N   VAL A1122       3.381   2.136  48.368  1.00 47.07           N
ANISOU 1627  N   VAL A1122     4340   7035   6509   -103    945  -1321       N
ATOM   1628  CA  VAL A1122       4.741   2.673  48.336  1.00 46.47           C
ANISOU 1628  CA  VAL A1122     4223   7122   6311   -176    841  -1421       C
ATOM   1629  C   VAL A1122       4.915   3.458  47.024  1.00 50.09           C
ANISOU 1629  C   VAL A1122     4723   7175   7133   -169    809  -1512       C
ATOM   1630  O   VAL A1122       4.550   2.956  45.965  1.00 47.80           O
ANISOU 1630  O   VAL A1122     4510   6562   7091    -44    760  -1307       O
ATOM   1631  CG2 VAL A1122       5.655   0.658  49.634  1.00 50.82           C
ANISOU 1631  CG2 VAL A1122     4710   8329   6271    -76    708   -921       C
ATOM   1632  CB  VAL A1122       5.802   1.533  48.375  1.00 49.09           C
ANISOU 1632  CB  VAL A1122     4539   7731   6382    -89    681  -1101       C
ATOM   1633  CG1 VAL A1122       7.259   2.032  48.265  1.00 49.39           C
ANISOU 1633  CG1 VAL A1122     4502   7996   6268   -185    585  -1230       C
ATOM   1634  N   ARG A1123       5.485   4.667  47.117  1.00 47.17           N
ANISOU 1634  N   ARG A1123     4292   6844   6788   -316    839  -1819       N
ATOM   1635  CA  ARG A1123       5.795   5.543  45.983  1.00 45.80           C
ANISOU 1635  CA  ARG A1123     4133   6324   6947   -337    821  -1906       C
ATOM   1636  C   ARG A1123       7.076   5.056  45.282  1.00 48.06           C
ANISOU 1636  C   ARG A1123     4430   6688   7143   -280    647  -1691       C
ATOM   1637  O   ARG A1123       8.105   4.933  45.948  1.00 50.26           O
ANISOU 1637  O   ARG A1123     4640   7329   7126   -343    577  -1714       O
ATOM   1638  CD  ARG A1123       4.942   8.792  48.037  1.00 78.34           C
ANISOU 1638  CD  ARG A1123     8058  10360  11349   -767   1298  -3020       C
ATOM   1639  NE  ARG A1123       5.306   9.999  47.281  1.00 92.48           N
ANISOU 1639  NE  ARG A1123     9807  11819  13513   -863   1358  -3251       N
ATOM   1640  CZ  ARG A1123       4.521  11.075  47.102  1.00101.81           C
ANISOU 1640  CZ  ARG A1123    10958  12610  15115   -882   1532  -3452       C
ATOM   1641  NH1 ARG A1123       3.269  11.113  47.581  1.00 72.99           N
ANISOU 1641  NH1 ARG A1123     7312   8861  11560   -810   1666  -3470       N
ATOM   1642  NH2 ARG A1123       5.007  12.139  46.449  1.00 88.60           N
ANISOU 1642  NH2 ARG A1123     9237  10632  13797   -970   1581  -3620       N
ATOM   1643  CB  ARG A1123       5.972   6.972  46.533  1.00 49.17           C
ANISOU 1643  CB  ARG A1123     4476   6754   7455   -529    944  -2328       C
ATOM   1644  CG  ARG A1123       4.687   7.568  47.144  1.00 59.61           C
ANISOU 1644  CG  ARG A1123     5784   7837   9028   -561   1142  -2555       C
ATOM   1645  N   VAL A1124       6.987   4.766  43.972  1.00 39.54           N
ANISOU 1645  N   VAL A1124     3425   5302   6296   -158    576  -1467       N
ATOM   1646  CA  VAL A1124       8.080   4.165  43.200  1.00 36.91           C
ANISOU 1646  CA  VAL A1124     3104   5024   5895    -86    432  -1258       C
ATOM   1647  C   VAL A1124       8.288   4.917  41.869  1.00 42.50           C
ANISOU 1647  C   VAL A1124     3826   5433   6888   -105    409  -1271       C
ATOM   1648  O   VAL A1124       7.316   5.320  41.231  1.00 42.18           O
ANISOU 1648  O   VAL A1124     3819   5073   7136    -96    471  -1291       O
ATOM   1649  CB  VAL A1124       7.815   2.657  42.891  1.00 36.75           C
ANISOU 1649  CB  VAL A1124     3153   5011   5798     92    356   -928       C
ATOM   1650  CG1 VAL A1124       8.977   1.946  42.162  1.00 34.62           C
ANISOU 1650  CG1 VAL A1124     2867   4872   5417    163    230   -752       C
ATOM   1651  CG2 VAL A1124       7.473   1.867  44.167  1.00 37.07           C
ANISOU 1651  CG2 VAL A1124     3181   5285   5619    117    401   -867       C
ATOM   1652  N   PHE A1125       9.565   5.062  41.477  1.00 39.82           N
ANISOU 1652  N   PHE A1125     3445   5220   6463   -129    318  -1233       N
ATOM   1653  CA  PHE A1125      10.013   5.637  40.208  1.00 39.31           C
ANISOU 1653  CA  PHE A1125     3380   4950   6605   -147    281  -1193       C
ATOM   1654  C   PHE A1125      10.740   4.560  39.394  1.00 43.38           C
ANISOU 1654  C   PHE A1125     3928   5538   7016    -15    167   -934       C
ATOM   1655  O   PHE A1125      11.473   3.751  39.964  1.00 43.26           O
ANISOU 1655  O   PHE A1125     3876   5805   6755     31    108   -859       O
ATOM   1656  CB  PHE A1125      10.945   6.835  40.478  1.00 42.27           C
ANISOU 1656  CB  PHE A1125     3652   5405   7002   -324    306  -1429       C
ATOM   1657  CG  PHE A1125      10.264   7.976  41.208  1.00 45.61           C
ANISOU 1657  CG  PHE A1125     4043   5672   7614   -455    447  -1716       C
ATOM   1658  CD1 PHE A1125       9.362   8.816  40.521  1.00 48.36           C
ANISOU 1658  CD1 PHE A1125     4406   5628   8342   -470    520  -1731       C
ATOM   1659  CD2 PHE A1125      10.374   8.085  42.611  1.00 50.44           C
ANISOU 1659  CD2 PHE A1125     4600   6537   8029   -559    514  -1965       C
ATOM   1660  CE1 PHE A1125       8.630   9.762  41.224  1.00 52.29           C
ANISOU 1660  CE1 PHE A1125     4861   5943   9065   -573    672  -1997       C
ATOM   1661  CE2 PHE A1125       9.646   9.051  43.290  1.00 55.49           C
ANISOU 1661  CE2 PHE A1125     5204   7022   8858   -679    670  -2269       C
ATOM   1662  CZ  PHE A1125       8.777   9.885  42.599  1.00 54.17           C
ANISOU 1662  CZ  PHE A1125     5050   6418   9114   -677    755  -2287       C
ATOM   1663  N   MET A1126      10.504   4.573  38.073  1.00 39.14           N
ANISOU 1663  N   MET A1126     3451   4753   6667     49    143   -791       N
ATOM   1664  CA  MET A1126      10.973   3.568  37.121  1.00 37.98           C
ANISOU 1664  CA  MET A1126     3338   4638   6456    165     62   -586       C
ATOM   1665  C   MET A1126      11.527   4.293  35.883  1.00 45.06           C
ANISOU 1665  C   MET A1126     4218   5407   7495    120     39   -545       C
ATOM   1666  O   MET A1126      12.611   4.867  35.971  1.00 47.67           O
ANISOU 1666  O   MET A1126     4467   5866   7778     39     25   -609       O
ATOM   1667  CG  MET A1126       9.543   1.568  37.939  1.00 43.11           C
ANISOU 1667  CG  MET A1126     4086   5334   6961    360     69   -405       C
ATOM   1668  SD  MET A1126       7.898   0.818  37.879  1.00 46.72           S
ANISOU 1668  SD  MET A1126     4632   5583   7538    436    113   -321       S
ATOM   1669  CE  MET A1126       6.959   2.052  38.810  1.00 44.64           C
ANISOU 1669  CE  MET A1126     4332   5264   7366    310    220   -540       C
ATOM   1670  CB  MET A1126       9.817   2.580  36.817  1.00 39.13           C
ANISOU 1670  CB  MET A1126     3579   4664   6627    298     55   -434       C
ATOM   1671  N   LEU A1127      10.787   4.245  34.760  1.00 41.33           N
ANISOU 1671  N   LEU A1127     3807   4707   7189    159     36   -432       N
ATOM   1672  CA  LEU A1127      11.169   4.758  33.439  1.00 41.96           C
ANISOU 1672  CA  LEU A1127     3869   4695   7379    121     11   -341       C
ATOM   1673  C   LEU A1127      11.338   6.290  33.361  1.00 45.73           C
ANISOU 1673  C   LEU A1127     4271   5051   8054    -23     62   -431       C
ATOM   1674  O   LEU A1127      11.969   6.772  32.420  1.00 46.49           O
ANISOU 1674  O   LEU A1127     4329   5112   8222    -71     47   -340       O
ATOM   1675  CD1 LEU A1127       8.720   2.450  31.342  1.00 47.63           C
ANISOU 1675  CD1 LEU A1127     4781   5165   8151    341    -85      7       C
ATOM   1676  CD2 LEU A1127      11.079   1.904  32.178  1.00 49.06           C
ANISOU 1676  CD2 LEU A1127     4900   5689   8050    379    -83    -85       C
ATOM   1677  CB  LEU A1127      10.128   4.291  32.393  1.00 41.88           C
ANISOU 1677  CB  LEU A1127     3929   4525   7459    190    -17   -186       C
ATOM   1678  CG  LEU A1127       9.820   2.773  32.376  1.00 47.29           C
ANISOU 1678  CG  LEU A1127     4690   5267   8012    316    -53   -111       C
ATOM   1679  N   HIS A1128      10.787   7.014  34.348  1.00 41.60           N
ANISOU 1679  N   HIS A1128     3718   4454   7632    -97    136   -609       N
ATOM   1680  CA  HIS A1128      10.959   8.449  34.552  1.00 41.75           C
ANISOU 1680  CA  HIS A1128     3655   4323   7884   -244    212   -746       C
ATOM   1681  C   HIS A1128      11.212   8.702  36.050  1.00 46.45           C
ANISOU 1681  C   HIS A1128     4200   5058   8390   -338    273  -1026       C
ATOM   1682  O   HIS A1128      10.892   7.851  36.884  1.00 47.41           O
ANISOU 1682  O   HIS A1128     4357   5360   8295   -276    260  -1070       O
ATOM   1683  CB  HIS A1128       9.722   9.200  33.999  1.00 42.14           C
ANISOU 1683  CB  HIS A1128     3706   4034   8272   -246    269   -672       C
ATOM   1684  CG  HIS A1128       8.505   9.240  34.891  1.00 45.59           C
ANISOU 1684  CG  HIS A1128     4165   4356   8801   -215    345   -794       C
ATOM   1685  ND1 HIS A1128       8.361  10.194  35.904  1.00 48.73           N
ANISOU 1685  ND1 HIS A1128     4505   4708   9304   -319    461  -1073       N
ATOM   1686  CD2 HIS A1128       7.402   8.411  34.902  1.00 45.53           C
ANISOU 1686  CD2 HIS A1128     4218   4278   8802   -103    330   -683       C
ATOM   1687  CE1 HIS A1128       7.219   9.891  36.499  1.00 47.61           C
ANISOU 1687  CE1 HIS A1128     4392   4483   9214   -257    519  -1117       C
ATOM   1688  NE2 HIS A1128       6.600   8.850  35.943  1.00 46.03           N
ANISOU 1688  NE2 HIS A1128     4261   4260   8969   -127    440   -877       N
ATOM   1689  N   GLN A1129      11.759   9.889  36.356  1.00 43.10           N
ANISOU 1689  N   GLN A1129     3685   4569   8122   -498    340  -1214       N
ATOM   1690  CA  GLN A1129      12.070  10.338  37.716  1.00 43.58           C
ANISOU 1690  CA  GLN A1129     3682   4779   8096   -624    407  -1530       C
ATOM   1691  C   GLN A1129      11.526  11.751  38.001  1.00 50.30           C
ANISOU 1691  C   GLN A1129     4477   5322   9314   -755    554  -1752       C
ATOM   1692  O   GLN A1129      12.099  12.467  38.823  1.00 53.88           O
ANISOU 1692  O   GLN A1129     4841   5840   9792   -925    622  -2043       O
ATOM   1693  CB  GLN A1129      13.582  10.175  37.993  1.00 45.34           C
ANISOU 1693  CB  GLN A1129     3821   5329   8076   -715    340  -1608       C
ATOM   1694  CG  GLN A1129      14.010   8.703  38.176  1.00 43.44           C
ANISOU 1694  CG  GLN A1129     3612   5421   7472   -579    224  -1447       C
ATOM   1695  CD  GLN A1129      15.517   8.529  38.373  1.00 56.08           C
ANISOU 1695  CD  GLN A1129     5117   7295   8897   -625    141  -1417       C
ATOM   1696  OE1 GLN A1129      16.278   9.493  38.358  1.00 50.93           O
ANISOU 1696  OE1 GLN A1129     4366   6636   8350   -786    164  -1554       O
ATOM   1697  NE2 GLN A1129      15.956   7.282  38.547  1.00 52.87           N
ANISOU 1697  NE2 GLN A1129     4724   7124   8240   -482     49  -1235       N
ATOM   1698  N   ASP A1130      10.397  12.113  37.361  1.00 44.69           N
ANISOU 1698  N   ASP A1130     3804   4273   8902   -673    606  -1617       N
ATOM   1699  CA  ASP A1130       9.620  13.315  37.674  1.00 45.56           C
ANISOU 1699  CA  ASP A1130     3855   4039   9418   -752    761  -1788       C
ATOM   1700  C   ASP A1130       8.896  13.068  39.009  1.00 49.30           C
ANISOU 1700  C   ASP A1130     4337   4625   9771   -767    855  -2071       C
ATOM   1701  O   ASP A1130       7.937  12.295  39.050  1.00 48.04           O
ANISOU 1701  O   ASP A1130     4243   4462   9550   -637    850  -1967       O
ATOM   1702  CB  ASP A1130       8.639  13.679  36.531  1.00 46.26           C
ANISOU 1702  CB  ASP A1130     3961   3784   9830   -636    766  -1501       C
ATOM   1703  CG  ASP A1130       8.042  15.093  36.619  1.00 49.48           C
ANISOU 1703  CG  ASP A1130     4275   3783  10744   -708    929  -1616       C
ATOM   1704  OD1 ASP A1130       7.939  15.646  37.736  1.00 51.26           O
ANISOU 1704  OD1 ASP A1130     4448   3966  11062   -816   1072  -1981       O
ATOM   1705  OD2 ASP A1130       7.621  15.587  35.552  1.00 46.44           O
ANISOU 1705  OD2 ASP A1130     3858   3125  10664   -656    919  -1338       O
ATOM   1706  N   LEU A1131       9.404  13.718  40.069  1.00 47.40           N
ANISOU 1706  N   LEU A1131     4020   4516   9474   -942    939  -2435       N
ATOM   1707  CA  LEU A1131       9.000  13.539  41.467  1.00 47.30           C
ANISOU 1707  CA  LEU A1131     3994   4707   9271  -1002   1035  -2757       C
ATOM   1708  C   LEU A1131       7.528  13.877  41.769  1.00 53.38           C
ANISOU 1708  C   LEU A1131     4769   5198  10316   -945   1193  -2854       C
ATOM   1709  O   LEU A1131       7.007  13.397  42.774  1.00 53.05           O
ANISOU 1709  O   LEU A1131     4736   5366  10053   -950   1257  -3036       O
ATOM   1710  CB  LEU A1131       9.947  14.355  42.376  1.00 49.07           C
ANISOU 1710  CB  LEU A1131     4112   5106   9426  -1238   1104  -3163       C
ATOM   1711  CG  LEU A1131      11.419  13.882  42.362  1.00 51.57           C
ANISOU 1711  CG  LEU A1131     4398   5822   9376  -1303    944  -3108       C
ATOM   1712  CD1 LEU A1131      12.325  14.871  43.127  1.00 54.36           C
ANISOU 1712  CD1 LEU A1131     4626   6352   9676  -1558   1012  -3531       C
ATOM   1713  CD2 LEU A1131      11.577  12.434  42.873  1.00 50.48           C
ANISOU 1713  CD2 LEU A1131     4319   6103   8756  -1176    814  -2931       C
ATOM   1714  N   ARG A1132       6.884  14.664  40.892  1.00 51.93           N
ANISOU 1714  N   ARG A1132     4568   4568  10596   -882   1252  -2701       N
ATOM   1715  CA  ARG A1132       5.471  15.040  40.964  1.00 52.91           C
ANISOU 1715  CA  ARG A1132     4670   4394  11039   -809   1403  -2757       C
ATOM   1716  C   ARG A1132       4.500  13.887  40.628  1.00 57.88           C
ANISOU 1716  C   ARG A1132     5389   5103  11500   -617   1302  -2445       C
ATOM   1717  O   ARG A1132       3.315  14.012  40.936  1.00 58.82           O
ANISOU 1717  O   ARG A1132     5491   5068  11788   -544   1410  -2479       O
ATOM   1718  NH2 ARG A1132       4.913  19.597  36.585  1.00 54.64           N
ANISOU 1718  NH2 ARG A1132     4525   2744  13493   -766   1582  -1841       N
ATOM   1719  CB  ARG A1132       5.212  16.218  40.003  1.00 51.26           C
ANISOU 1719  CB  ARG A1132     4382   3682  11412   -797   1487  -2644       C
ATOM   1720  CG  ARG A1132       6.178  17.413  40.136  1.00 58.22           C
ANISOU 1720  CG  ARG A1132     5162   4371  12588   -984   1600  -2903       C
ATOM   1721  CD  ARG A1132       5.916  18.495  39.081  1.00 61.29           C
ANISOU 1721  CD  ARG A1132     5477   4275  13534   -937   1642  -2641       C
ATOM   1722  NE  ARG A1132       6.226  18.025  37.724  1.00 59.99           N
ANISOU 1722  NE  ARG A1132     5369   4180  13247   -840   1437  -2169       N
ATOM   1723  CZ  ARG A1132       5.746  18.544  36.582  1.00 65.73           C
ANISOU 1723  CZ  ARG A1132     6045   4593  14337   -768   1414  -1813       C
ATOM   1724  NH1 ARG A1132       6.106  17.986  35.421  1.00 48.28           N
ANISOU 1724  NH1 ARG A1132     3887   2522  11937   -698   1229  -1421       N
ATOM   1725  N   PHE A1133       5.004  12.809  39.995  1.00 52.20           N
ANISOU 1725  N   PHE A1133     4753   4604  10478   -538   1107  -2148       N
ATOM   1726  CA  PHE A1133       4.209  11.697  39.466  1.00 49.65           C
ANISOU 1726  CA  PHE A1133     4513   4331  10022   -370   1005  -1850       C
ATOM   1727  C   PHE A1133       4.748  10.317  39.918  1.00 54.98           C
ANISOU 1727  C   PHE A1133     5266   5416  10206   -330    892  -1794       C
ATOM   1728  O   PHE A1133       5.142   9.523  39.061  1.00 53.61           O
ANISOU 1728  O   PHE A1133     5158   5321   9890   -238    745  -1518       O
ATOM   1729  CE2 PHE A1133       3.653  15.379  36.626  1.00 60.10           C
ANISOU 1729  CE2 PHE A1133     5570   4445  12818   -415   1160  -1486       C
ATOM   1730  CZ  PHE A1133       2.271  15.508  36.672  1.00 59.21           C
ANISOU 1730  CZ  PHE A1133     5414   4110  12972   -313   1243  -1436       C
ATOM   1731  CB  PHE A1133       4.117  11.825  37.925  1.00 49.42           C
ANISOU 1731  CB  PHE A1133     4495   4083  10199   -285    894  -1493       C
ATOM   1732  CG  PHE A1133       3.462  13.096  37.417  1.00 52.48           C
ANISOU 1732  CG  PHE A1133     4785   4062  11094   -301   1006  -1483       C
ATOM   1733  CD1 PHE A1133       2.062  13.250  37.486  1.00 56.39           C
ANISOU 1733  CD1 PHE A1133     5239   4336  11849   -217   1096  -1454       C
ATOM   1734  CD2 PHE A1133       4.255  14.190  37.012  1.00 55.37           C
ANISOU 1734  CD2 PHE A1133     5079   4254  11705   -406   1041  -1513       C
ATOM   1735  CE1 PHE A1133       1.480  14.450  37.103  1.00 59.59           C
ANISOU 1735  CE1 PHE A1133     5530   4347  12765   -217   1211  -1432       C
ATOM   1736  N   PRO A1134       4.762  10.027  41.244  1.00 53.52           N
ANISOU 1736  N   PRO A1134     5071   5500   9764   -390    964  -2033       N
ATOM   1737  CA  PRO A1134       5.116   8.688  41.756  1.00 52.51           C
ANISOU 1737  CA  PRO A1134     5003   5738   9211   -328    855  -1903       C
ATOM   1738  C   PRO A1134       4.066   7.623  41.387  1.00 54.58           C
ANISOU 1738  C   PRO A1134     5338   5914   9487   -169    818  -1642       C
ATOM   1739  O   PRO A1134       2.874   7.833  41.613  1.00 54.60           O
ANISOU 1739  O   PRO A1134     5325   5660   9762   -132    907  -1645       O
ATOM   1740  CD  PRO A1134       4.352  10.910  42.337  1.00 57.62           C
ANISOU 1740  CD  PRO A1134     5515   6013  10367   -512   1153  -2415       C
ATOM   1741  CB  PRO A1134       5.183   8.890  43.278  1.00 56.33           C
ANISOU 1741  CB  PRO A1134     5434   6516   9452   -443    961  -2211       C
ATOM   1742  CG  PRO A1134       4.194  10.008  43.554  1.00 62.20           C
ANISOU 1742  CG  PRO A1134     6117   6996  10519   -513   1153  -2483       C
ATOM   1743  N   ARG A1135       4.540   6.496  40.839  1.00 49.49           N
ANISOU 1743  N   ARG A1135     4758   5464   8584    -77    691  -1413       N
ATOM   1744  CA  ARG A1135       3.724   5.316  40.566  1.00 48.12           C
ANISOU 1744  CA  ARG A1135     4649   5222   8414     54    657  -1186       C
ATOM   1745  C   ARG A1135       3.595   4.490  41.853  1.00 53.67           C
ANISOU 1745  C   ARG A1135     5350   6203   8837     58    707  -1224       C
ATOM   1746  O   ARG A1135       4.588   3.951  42.341  1.00 56.53           O
ANISOU 1746  O   ARG A1135     5687   6878   8914      7    679  -1285       O
ATOM   1747  CD  ARG A1135       4.953   4.538  36.899  1.00 42.17           C
ANISOU 1747  CD  ARG A1135     4004   4225   7794    211    327   -631       C
ATOM   1748  NE  ARG A1135       4.483   3.159  36.715  1.00 45.51           N
ANISOU 1748  NE  ARG A1135     4494   4684   8113    318    272   -466       N
ATOM   1749  CZ  ARG A1135       5.030   2.238  35.906  1.00 51.19           C
ANISOU 1749  CZ  ARG A1135     5259   5465   8725    382    179   -324       C
ATOM   1750  NH1 ARG A1135       6.100   2.521  35.149  1.00 41.45           N
ANISOU 1750  NH1 ARG A1135     4010   4289   7451    356    126   -309       N
ATOM   1751  NH2 ARG A1135       4.495   1.013  35.857  1.00 27.78           N
ANISOU 1751  NH2 ARG A1135     2348   2498   5708    467    152   -207       N
ATOM   1752  CB  ARG A1135       4.354   4.516  39.412  1.00 44.52           C
ANISOU 1752  CB  ARG A1135     4258   4746   7913    151    505   -917       C
ATOM   1753  CG  ARG A1135       4.232   5.242  38.057  1.00 44.08           C
ANISOU 1753  CG  ARG A1135     4196   4423   8128    150    462   -833       C
ATOM   1754  N   ILE A1136       2.370   4.457  42.393  1.00 47.77           N
ANISOU 1754  N   ILE A1136     4611   5364   8174    106    786  -1189       N
ATOM   1755  CA  ILE A1136       2.030   3.829  43.667  1.00 48.51           C
ANISOU 1755  CA  ILE A1136     4693   5715   8024    101    858  -1208       C
ATOM   1756  C   ILE A1136       1.961   2.300  43.509  1.00 51.38           C
ANISOU 1756  C   ILE A1136     5118   6185   8219    215    756   -903       C
ATOM   1757  O   ILE A1136       1.099   1.815  42.787  1.00 49.93           O
ANISOU 1757  O   ILE A1136     4981   5783   8206    303    718   -724       O
ATOM   1758  CB  ILE A1136       0.651   4.351  44.165  1.00 52.28           C
ANISOU 1758  CB  ILE A1136     5126   6045   8693     83   1026  -1347       C
ATOM   1759  CG1 ILE A1136       0.631   5.888  44.336  1.00 53.47           C
ANISOU 1759  CG1 ILE A1136     5202   6050   9064    -26   1153  -1674       C
ATOM   1760  CG2 ILE A1136       0.113   3.641  45.428  1.00 54.84           C
ANISOU 1760  CG2 ILE A1136     5430   6656   8749     71   1117  -1351       C
ATOM   1761  CD1 ILE A1136       1.681   6.454  45.303  1.00 53.27           C
ANISOU 1761  CD1 ILE A1136     5125   6301   8812   -178   1187  -1964       C
ATOM   1762  N   ALA A1137       2.860   1.582  44.191  1.00 47.06           N
ANISOU 1762  N   ALA A1137     4555   5976   7350    208    718   -845       N
ATOM   1763  CA  ALA A1137       2.978   0.129  44.161  1.00 45.06           C
ANISOU 1763  CA  ALA A1137     4339   5817   6966    319    643   -549       C
ATOM   1764  C   ALA A1137       2.528  -0.453  45.503  1.00 50.78           C
ANISOU 1764  C   ALA A1137     5023   6801   7471    301    731   -504       C
ATOM   1765  O   ALA A1137       3.116  -0.113  46.530  1.00 53.02           O
ANISOU 1765  O   ALA A1137     5236   7399   7508    201    781   -663       O
ATOM   1766  CB  ALA A1137       4.451  -0.216  43.901  1.00 45.36           C
ANISOU 1766  CB  ALA A1137     4368   6030   6836    351    517   -443       C
ATOM   1767  N   PHE A1138       1.523  -1.344  45.473  1.00 45.91           N
ANISOU 1767  N   PHE A1138     4440   6070   6933    385    754   -291       N
ATOM   1768  CA  PHE A1138       1.103  -2.105  46.648  1.00 46.24           C
ANISOU 1768  CA  PHE A1138     4441   6345   6782    380    841   -176       C
ATOM   1769  C   PHE A1138       2.012  -3.318  46.849  1.00 49.00           C
ANISOU 1769  C   PHE A1138     4784   6888   6945    465    749    128       C
ATOM   1770  O   PHE A1138       2.203  -4.101  45.918  1.00 46.39           O
ANISOU 1770  O   PHE A1138     4508   6343   6775    572    664    316       O
ATOM   1771  CZ  PHE A1138      -3.102   0.736  46.370  1.00 51.58           C
ANISOU 1771  CZ  PHE A1138     5018   6276   8306    235   1293   -868       C
ATOM   1772  CB  PHE A1138      -0.359  -2.569  46.542  1.00 46.96           C
ANISOU 1772  CB  PHE A1138     4553   6193   7096    413    932   -104       C
ATOM   1773  CG  PHE A1138      -1.371  -1.446  46.502  1.00 48.43           C
ANISOU 1773  CG  PHE A1138     4711   6222   7470    339   1050   -380       C
ATOM   1774  CD1 PHE A1138      -1.633  -0.674  47.654  1.00 53.44           C
ANISOU 1774  CD1 PHE A1138     5271   7091   7942    232   1191   -620       C
ATOM   1775  CD2 PHE A1138      -1.963  -1.082  45.278  1.00 48.82           C
ANISOU 1775  CD2 PHE A1138     4791   5897   7863    377   1026   -398       C
ATOM   1776  CE1 PHE A1138      -2.503   0.405  47.579  1.00 54.40           C
ANISOU 1776  CE1 PHE A1138     5352   7031   8287    177   1321   -889       C
ATOM   1777  CE2 PHE A1138      -2.831  -0.007  45.227  1.00 51.43           C
ANISOU 1777  CE2 PHE A1138     5070   6064   8407    328   1138   -618       C
ATOM   1778  N   PHE A1139       2.508  -3.454  48.082  1.00 48.54           N
ANISOU 1778  N   PHE A1139     4645   7247   6549    414    769    167       N
ATOM   1779  CA  PHE A1139       3.235  -4.620  48.568  1.00 49.30           C
ANISOU 1779  CA  PHE A1139     4694   7604   6435    491    694    490       C
ATOM   1780  C   PHE A1139       2.498  -5.148  49.800  1.00 54.70           C
ANISOU 1780  C   PHE A1139     5319   8544   6921    466    798    657       C
ATOM   1781  O   PHE A1139       1.968  -4.347  50.569  1.00 56.21           O
ANISOU 1781  O   PHE A1139     5472   8915   6972    344    914    431       O
ATOM   1782  CE1 PHE A1139       7.096  -4.181  46.031  1.00 54.89           C
ANISOU 1782  CE1 PHE A1139     5368   8300   7186    639    292    529       C
ATOM   1783  CE2 PHE A1139       6.378  -1.920  46.446  1.00 55.90           C
ANISOU 1783  CE2 PHE A1139     5534   8298   7405    403    406    -51       C
ATOM   1784  CZ  PHE A1139       7.145  -2.828  45.729  1.00 53.39           C
ANISOU 1784  CZ  PHE A1139     5211   7984   7092    531    301    208       C
ATOM   1785  CB  PHE A1139       4.663  -4.213  48.967  1.00 52.37           C
ANISOU 1785  CB  PHE A1139     5002   8355   6542    431    605    406       C
ATOM   1786  CG  PHE A1139       5.554  -3.720  47.841  1.00 53.04           C
ANISOU 1786  CG  PHE A1139     5121   8244   6786    472    490    332       C
ATOM   1787  CD1 PHE A1139       6.290  -4.637  47.064  1.00 55.56           C
ANISOU 1787  CD1 PHE A1139     5431   8537   7141    607    382    606       C
ATOM   1788  CD2 PHE A1139       5.570  -2.355  47.486  1.00 54.97           C
ANISOU 1788  CD2 PHE A1139     5394   8337   7155    375    504     -6       C
ATOM   1789  N   SER A1140       2.508  -6.475  49.997  1.00 51.63           N
ANISOU 1789  N   SER A1140     4911   8179   6526    578    770   1051       N
ATOM   1790  CA  SER A1140       1.954  -7.119  51.188  1.00 54.20           C
ANISOU 1790  CA  SER A1140     5166   8770   6655    558    867   1281       C
ATOM   1791  C   SER A1140       2.723  -6.731  52.471  1.00 62.09           C
ANISOU 1791  C   SER A1140     6046  10354   7191    451    856   1236       C
ATOM   1792  O   SER A1140       3.949  -6.816  52.501  1.00 62.47           O
ANISOU 1792  O   SER A1140     6046  10600   7092    463    729   1255       O
ATOM   1793  CB  SER A1140       1.864  -8.638  50.949  1.00 57.43           C
ANISOU 1793  CB  SER A1140     5570   9044   7206    707    836   1741       C
ATOM   1794  OG  SER A1140       3.133  -9.217  50.752  1.00 64.67           O
ANISOU 1794  OG  SER A1140     6456  10008   8108    809    698   1915       O
ATOM   1795  N   SER A1141       1.980  -6.289  53.498  1.00 61.41           N
ANISOU 1795  N   SER A1141     5904  10557   6870    331    992   1139       N
ATOM   1796  CA  SER A1141       2.507  -5.872  54.803  1.00 64.99           C
ANISOU 1796  CA  SER A1141     6234  11625   6834    193   1001   1050       C
ATOM   1797  C   SER A1141       2.682  -7.047  55.788  1.00 73.63           C
ANISOU 1797  C   SER A1141     7217  13119   7639    237    988   1539       C
ATOM   1798  O   SER A1141       3.326  -6.871  56.821  1.00 77.53           O
ANISOU 1798  O   SER A1141     7585  14197   7678    130    970   1556       O
ATOM   1799  CB  SER A1141       1.595  -4.762  55.368  1.00 69.77           C
ANISOU 1799  CB  SER A1141     6829  12354   7327     20   1172    609       C
ATOM   1800  OG  SER A1141       0.379  -5.261  55.889  1.00 85.38           O
ANISOU 1800  OG  SER A1141     8801  14298   9340     17   1334    727       O
ATOM   1801  N   ARG A1142       2.114  -8.212  55.441  1.00 68.66           N
ANISOU 1801  N   ARG A1142     6625  12174   7288    389    995   1944       N
ATOM   1802  CA  ARG A1142       2.156  -9.464  56.188  1.00 70.32           C
ANISOU 1802  CA  ARG A1142     6735  12627   7356    467    991   2490       C
ATOM   1803  C   ARG A1142       1.815 -10.622  55.236  1.00 72.06           C
ANISOU 1803  C   ARG A1142     7029  12296   8053    649    978   2825       C
ATOM   1804  O   ARG A1142       1.384 -10.383  54.106  1.00 67.82           O
ANISOU 1804  O   ARG A1142     6619  11252   7898    696    969   2602       O
ATOM   1805  CZ  ARG A1142      -3.435  -9.442  57.679  1.00 94.27           C
ANISOU 1805  CZ  ARG A1142     9800  15379  10639    194   1752   2267       C
ATOM   1806  NH1 ARG A1142      -3.132 -10.596  57.067  1.00 70.65           N
ANISOU 1806  NH1 ARG A1142     6832  12100   7910    339   1660   2697       N
ATOM   1807  NH2 ARG A1142      -4.709  -9.027  57.706  1.00 84.93           N
ANISOU 1807  NH2 ARG A1142     8640  14000   9629    129   1915   1998       N
ATOM   1808  CB  ARG A1142       1.215  -9.404  57.419  1.00 71.57           C
ANISOU 1808  CB  ARG A1142     6815  13173   7204    341   1154   2544       C
ATOM   1809  CG  ARG A1142      -0.245  -8.972  57.156  1.00 71.81           C
ANISOU 1809  CG  ARG A1142     6934  12886   7465    275   1331   2245       C
ATOM   1810  CD  ARG A1142      -1.073  -9.009  58.454  1.00 78.64           C
ANISOU 1810  CD  ARG A1142     7703  14144   8032    172   1501   2379       C
ATOM   1811  NE  ARG A1142      -2.498  -8.685  58.275  1.00 82.43           N
ANISOU 1811  NE  ARG A1142     8242  14347   8732    110   1685   2092       N
ATOM   1812  N   ASP A1143       2.016 -11.863  55.713  1.00 71.38           N
ANISOU 1812  N   ASP A1143     6854  12313   7953    746    980   3359       N
ATOM   1813  CA  ASP A1143       1.632 -13.088  55.001  1.00 70.49           C
ANISOU 1813  CA  ASP A1143     6795  11678   8312    906    993   3681       C
ATOM   1814  C   ASP A1143       0.101 -13.183  54.875  1.00 74.58           C
ANISOU 1814  C   ASP A1143     7391  11872   9075    851   1153   3588       C
ATOM   1815  O   ASP A1143      -0.600 -13.156  55.888  1.00 75.99           O
ANISOU 1815  O   ASP A1143     7505  12346   9021    750   1276   3660       O
ATOM   1816  CG  ASP A1143       3.718 -14.412  55.866  1.00 84.48           C
ANISOU 1816  CG  ASP A1143     8326  13898   9875   1117    794   4458       C
ATOM   1817  OD1 ASP A1143       4.145 -15.329  56.600  1.00 88.76           O
ANISOU 1817  OD1 ASP A1143     8716  14713  10297   1201    760   4972       O
ATOM   1818  OD2 ASP A1143       4.436 -13.571  55.282  1.00 85.33           O
ANISOU 1818  OD2 ASP A1143     8493  13926  10001   1109    697   4094       O
ATOM   1819  CB  ASP A1143       2.203 -14.390  55.618  1.00 75.31           C
ANISOU 1819  CB  ASP A1143     7265  12484   8867   1025    962   4297       C
ATOM   1820  N   ILE A1144      -0.367 -13.270  53.624  1.00 68.96           N
ANISOU 1820  N   ILE A1144     6807  10587   8810    905   1151   3406       N
ATOM   1821  CA  ILE A1144      -1.776 -13.332  53.245  1.00 68.44           C
ANISOU 1821  CA  ILE A1144     6805  10190   9009    849   1280   3287       C
ATOM   1822  C   ILE A1144      -2.109 -14.774  52.830  1.00 74.78           C
ANISOU 1822  C   ILE A1144     7611  10597  10205    950   1323   3664       C
ATOM   1823  O   ILE A1144      -1.340 -15.394  52.095  1.00 72.62           O
ANISOU 1823  O   ILE A1144     7384   9980  10228   1066   1241   3733       O
ATOM   1824  CG2 ILE A1144      -3.412 -12.545  51.344  1.00 66.63           C
ANISOU 1824  CG2 ILE A1144     6743   9285   9290    760   1364   2690       C
ATOM   1825  CD1 ILE A1144      -1.785  -9.876  51.379  1.00 71.34           C
ANISOU 1825  CD1 ILE A1144     7365  10368   9374    664   1184   1987       C
ATOM   1826  CB  ILE A1144      -2.055 -12.360  52.059  1.00 67.83           C
ANISOU 1826  CB  ILE A1144     6847   9801   9124    804   1250   2786       C
ATOM   1827  CG1 ILE A1144      -1.913 -10.895  52.522  1.00 67.97           C
ANISOU 1827  CG1 ILE A1144     6846  10196   8786    688   1244   2412       C
ATOM   1828  N   ARG A1145      -3.253 -15.269  53.320  1.00 75.69           N
ANISOU 1828  N   ARG A1145     7668  10757  10333    895   1467   3890       N
ATOM   1829  CA  ARG A1145      -3.765 -16.617  53.066  1.00 77.19           C
ANISOU 1829  CA  ARG A1145     7847  10566  10918    958   1539   4243       C
ATOM   1830  C   ARG A1145      -4.577 -16.666  51.760  1.00 78.31           C
ANISOU 1830  C   ARG A1145     8103  10146  11504    943   1547   3943       C
ATOM   1831  O   ARG A1145      -5.004 -15.629  51.251  1.00 75.58           O
ANISOU 1831  O   ARG A1145     7825   9772  11122    869   1527   3518       O
ATOM   1832  CB  ARG A1145      -4.631 -17.031  54.275  1.00 80.46           C
ANISOU 1832  CB  ARG A1145     8153  11236  11183    877   1702   4555       C
ATOM   1833  CG  ARG A1145      -3.823 -17.199  55.581  1.00 92.70           C
ANISOU 1833  CG  ARG A1145     9564  13364  12292    888   1696   4937       C
ATOM   1834  CD  ARG A1145      -4.673 -17.113  56.857  1.00  0.00           C
ATOM   1835  NE  ARG A1145      -5.102 -15.730  57.109  1.00  0.00           N
ATOM   1836  CZ  ARG A1145      -5.620 -15.241  58.246  1.00  0.00           C
ATOM   1837  NH1 ARG A1145      -5.785 -16.012  59.331  1.00  0.00           N
ATOM   1838  NH2 ARG A1145      -5.971 -13.950  58.286  1.00  0.00           N
ATOM   1839  N   THR A1146      -4.799 -17.887  51.249  1.00 74.69           N
ANISOU 1839  N   THR A1146     7655   9249  11473   1006   1576   4168       N
ATOM   1840  CA  THR A1146      -5.650 -18.140  50.085  1.00 71.36           C
ANISOU 1840  CA  THR A1146     7321   8328  11464    973   1580   3910       C
ATOM   1841  C   THR A1146      -7.126 -17.803  50.389  1.00 74.60           C
ANISOU 1841  C   THR A1146     7703   8765  11878    835   1704   3801       C
ATOM   1842  O   THR A1146      -7.671 -18.286  51.382  1.00 77.54           O
ANISOU 1842  O   THR A1146     7979   9371  12112    791   1828   4084       O
ATOM   1843  CG2 THR A1146      -6.413 -19.980  48.401  1.00 71.14           C
ANISOU 1843  CG2 THR A1146     7390   7390  12250   1035   1553   3845       C
ATOM   1844  CB  THR A1146      -5.573 -19.625  49.643  1.00 77.49           C
ANISOU 1844  CB  THR A1146     8094   8661  12687   1056   1603   4177       C
ATOM   1845  OG1 THR A1146      -4.228 -19.963  49.366  1.00 81.68           O
ANISOU 1845  OG1 THR A1146     8588   9277  13170   1199   1539   4443       O
ATOM   1846  N   GLY A1147      -7.729 -16.971  49.526  1.00 67.43           N
ANISOU 1846  N   GLY A1147     6861   7651  11108    770   1673   3410       N
ATOM   1847  CA  GLY A1147      -9.117 -16.519  49.623  1.00 66.99           C
ANISOU 1847  CA  GLY A1147     6763   7595  11096    651   1784   3273       C
ATOM   1848  C   GLY A1147      -9.285 -15.270  50.508  1.00 69.20           C
ANISOU 1848  C   GLY A1147     7009   8283  10999    588   1831   3050       C
ATOM   1849  O   GLY A1147     -10.391 -14.731  50.551  1.00 67.80           O
ANISOU 1849  O   GLY A1147     6807   8068  10888    506   1901   2825       O
ATOM   1850  N   GLU A1148      -8.224 -14.801  51.192  1.00 66.19           N
ANISOU 1850  N   GLU A1148     6617   8295  10237    622   1794   3095       N
ATOM   1851  CA  GLU A1148      -8.235 -13.606  52.040  1.00 66.62           C
ANISOU 1851  CA  GLU A1148     6634   8778   9901    551   1844   2864       C
ATOM   1852  C   GLU A1148      -8.287 -12.327  51.184  1.00 67.46           C
ANISOU 1852  C   GLU A1148     6806   8745  10079    525   1783   2396       C
ATOM   1853  O   GLU A1148      -7.503 -12.197  50.241  1.00 64.23           O
ANISOU 1853  O   GLU A1148     6483   8124   9799    586   1636   2268       O
ATOM   1854  CB  GLU A1148      -7.005 -13.649  52.975  1.00 69.79           C
ANISOU 1854  CB  GLU A1148     7004   9608   9904    589   1784   3022       C
ATOM   1855  CG  GLU A1148      -6.881 -12.471  53.968  1.00 84.95           C
ANISOU 1855  CG  GLU A1148     8840  12071  11365    485   1888   2908       C
ATOM   1856  CD  GLU A1148      -5.654 -12.557  54.883  1.00113.64           C
ANISOU 1856  CD  GLU A1148    12411  16186  14582    504   1823   3130       C
ATOM   1857  OE1 GLU A1148      -5.154 -13.680  55.113  1.00120.35           O
ANISOU 1857  OE1 GLU A1148    13208  17073  15447    576   1808   3599       O
ATOM   1858  OE2 GLU A1148      -5.235 -11.482  55.368  1.00106.32           O
ANISOU 1858  OE2 GLU A1148    11474  15597  13327    443   1788   2842       O
ATOM   1859  N   GLU A1149      -9.212 -11.417  51.536  1.00 65.26           N
ANISOU 1859  N   GLU A1149     6476   8582   9738    436   1907   2155       N
ATOM   1860  CA  GLU A1149      -9.413 -10.139  50.853  1.00 63.28           C
ANISOU 1860  CA  GLU A1149     6259   8193   9590    412   1874   1742       C
ATOM   1861  C   GLU A1149      -8.257  -9.159  51.109  1.00 67.59           C
ANISOU 1861  C   GLU A1149     6832   9012   9836    407   1810   1518       C
ATOM   1862  O   GLU A1149      -7.822  -9.006  52.249  1.00 68.78           O
ANISOU 1862  O   GLU A1149     6926   9588   9619    360   1878   1549       O
ATOM   1863  OE1 GLU A1149     -13.299  -8.350  51.498  1.00 88.62           O
ANISOU 1863  OE1 GLU A1149     9199  11340  13132    219   2354   1123       O
ATOM   1864  OE2 GLU A1149     -12.852  -6.662  50.131  1.00 84.20           O
ANISOU 1864  OE2 GLU A1149     8728  10408  12855    281   2153    733       O
ATOM   1865  CB  GLU A1149     -10.792  -9.556  51.226  1.00 65.56           C
ANISOU 1865  CB  GLU A1149     6460   8495   9956    332   2049   1567       C
ATOM   1866  CG  GLU A1149     -11.103  -8.191  50.565  1.00 73.15           C
ANISOU 1866  CG  GLU A1149     7439   9204  11152    330   2009   1211       C
ATOM   1867  CD  GLU A1149     -12.534  -7.693  50.759  1.00 88.83           C
ANISOU 1867  CD  GLU A1149     9318  11184  13248    271   2182   1003       C
ATOM   1868  N   LEU A1150      -7.811  -8.508  50.026  1.00 63.30           N
ANISOU 1868  N   LEU A1150     6365   8239   9446    442   1679   1293       N
ATOM   1869  CA  LEU A1150      -6.779  -7.479  50.013  1.00 63.14           C
ANISOU 1869  CA  LEU A1150     6371   8403   9216    429   1609   1050       C
ATOM   1870  C   LEU A1150      -7.371  -6.127  50.431  1.00 65.48           C
ANISOU 1870  C   LEU A1150     6617   8764   9499    345   1731    683       C
ATOM   1871  O   LEU A1150      -8.483  -5.798  50.013  1.00 65.07           O
ANISOU 1871  O   LEU A1150     6537   8466   9721    335   1805    583       O
ATOM   1872  CB  LEU A1150      -6.192  -7.375  48.588  1.00 61.21           C
ANISOU 1872  CB  LEU A1150     6220   7873   9163    500   1428    995       C
ATOM   1873  CG  LEU A1150      -5.565  -8.681  48.050  1.00 66.77           C
ANISOU 1873  CG  LEU A1150     6977   8394   9999    592   1321   1294       C
ATOM   1874  CD1 LEU A1150      -5.146  -8.515  46.579  1.00 65.31           C
ANISOU 1874  CD1 LEU A1150     6870   7865  10080    633   1194   1171       C
ATOM   1875  CD2 LEU A1150      -4.405  -9.184  48.932  1.00 71.05           C
ANISOU 1875  CD2 LEU A1150     7507   9226  10262    638   1258   1486       C
ATOM   1876  N   GLY A1151      -6.604  -5.352  51.211  1.00 61.00           N
ANISOU 1876  N   GLY A1151     6024   8525   8628    282   1755    480       N
ATOM   1877  CA  GLY A1151      -7.028  -4.020  51.614  1.00 60.90           C
ANISOU 1877  CA  GLY A1151     5955   8587   8597    194   1895     91       C
ATOM   1878  C   GLY A1151      -5.874  -3.258  52.253  1.00 63.13           C
ANISOU 1878  C   GLY A1151     6221   9212   8554    114   1884   -148       C
ATOM   1879  O   GLY A1151      -4.995  -3.839  52.893  1.00 64.07           O
ANISOU 1879  O   GLY A1151     6331   9679   8336    101   1818     23       O
ATOM   1880  N   PHE A1152      -5.929  -1.930  52.088  1.00 58.13           N
ANISOU 1880  N   PHE A1152     5571   8469   8047     59   1947   -535       N
ATOM   1881  CA  PHE A1152      -5.025  -0.947  52.677  1.00 58.63           C
ANISOU 1881  CA  PHE A1152     5607   8811   7860    -46   1962   -852       C
ATOM   1882  C   PHE A1152      -5.859   0.106  53.417  1.00 65.84           C
ANISOU 1882  C   PHE A1152     6426   9816   8774   -156   2204  -1248       C
ATOM   1883  O   PHE A1152      -7.029   0.312  53.091  1.00 65.37           O
ANISOU 1883  O   PHE A1152     6329   9521   8987   -125   2337  -1278       O
ATOM   1884  CE2 PHE A1152      -6.107   0.680  48.469  1.00 53.61           C
ANISOU 1884  CE2 PHE A1152     5091   6674   8603    169   1754  -1018       C
ATOM   1885  CZ  PHE A1152      -6.150   2.063  48.600  1.00 52.37           C
ANISOU 1885  CZ  PHE A1152     4879   6440   8578    104   1858  -1365       C
ATOM   1886  CB  PHE A1152      -4.130  -0.326  51.577  1.00 56.71           C
ANISOU 1886  CB  PHE A1152     5431   8309   7806    -15   1798   -963       C
ATOM   1887  CG  PHE A1152      -4.798   0.526  50.507  1.00 55.09           C
ANISOU 1887  CG  PHE A1152     5241   7628   8064     23   1826  -1137       C
ATOM   1888  CD1 PHE A1152      -4.882   1.928  50.645  1.00 57.95           C
ANISOU 1888  CD1 PHE A1152     5554   7915   8548    -60   1933  -1535       C
ATOM   1889  CD2 PHE A1152      -5.446  -0.090  49.416  1.00 52.91           C
ANISOU 1889  CD2 PHE A1152     5013   6982   8110    136   1743   -897       C
ATOM   1890  CE1 PHE A1152      -5.546   2.683  49.687  1.00 56.69           C
ANISOU 1890  CE1 PHE A1152     5386   7311   8842    -13   1958  -1642       C
ATOM   1891  N   ASP A1153      -5.219   0.768  54.392  1.00 65.88           N
ANISOU 1891  N   ASP A1153     6380  10177   8475   -290   2269  -1560       N
ATOM   1892  CA  ASP A1153      -5.784   1.888  55.140  1.00 69.40           C
ANISOU 1892  CA  ASP A1153     6731  10730   8908   -412   2516  -2003       C
ATOM   1893  C   ASP A1153      -5.906   3.103  54.200  1.00 73.13           C
ANISOU 1893  C   ASP A1153     7212  10719   9854   -392   2546  -2312       C
ATOM   1894  O   ASP A1153      -4.888   3.640  53.762  1.00 71.75           O
ANISOU 1894  O   ASP A1153     7077  10472   9715   -419   2425  -2436       O
ATOM   1895  OD2 ASP A1153      -4.762   3.487  58.372  1.00 94.23           O
ANISOU 1895  OD2 ASP A1153     9634  15283  10885   -890   2879  -2841       O
ATOM   1896  CB  ASP A1153      -4.930   2.178  56.402  1.00 74.31           C
ANISOU 1896  CB  ASP A1153     7289  11935   9008   -584   2556  -2241       C
ATOM   1897  CG  ASP A1153      -5.464   3.252  57.364  1.00 85.72           C
ANISOU 1897  CG  ASP A1153     8622  13638  10308   -738   2838  -2699       C
ATOM   1898  OD1 ASP A1153      -6.551   3.814  57.107  1.00 86.78           O
ANISOU 1898  OD1 ASP A1153     8722  13416  10835   -712   3020  -2932       O
ATOM   1899  N   TYR A1154      -7.158   3.506  53.924  1.00 70.94           N
ANISOU 1899  N   TYR A1154     6882  10119   9952   -345   2711  -2416       N
ATOM   1900  CA  TYR A1154      -7.515   4.689  53.134  1.00 70.80           C
ANISOU 1900  CA  TYR A1154     6842   9629  10430   -313   2763  -2669       C
ATOM   1901  C   TYR A1154      -7.139   6.023  53.816  1.00 79.98           C
ANISOU 1901  C   TYR A1154     7932  10907  11549   -465   2936  -3204       C
ATOM   1902  O   TYR A1154      -7.191   7.062  53.158  1.00 79.42           O
ANISOU 1902  O   TYR A1154     7847  10468  11860   -458   2953  -3415       O
ATOM   1903  CB  TYR A1154      -9.033   4.659  52.842  1.00 71.22           C
ANISOU 1903  CB  TYR A1154     6821   9357  10884   -222   2912  -2629       C
ATOM   1904  CG  TYR A1154      -9.573   3.674  51.811  1.00 69.40           C
ANISOU 1904  CG  TYR A1154     6641   8872  10857    -80   2750  -2177       C
ATOM   1905  CD1 TYR A1154      -8.781   2.674  51.201  1.00 68.32           C
ANISOU 1905  CD1 TYR A1154     6623   8769  10566    -29   2496  -1832       C
ATOM   1906  CD2 TYR A1154     -10.926   3.792  51.438  1.00 70.38           C
ANISOU 1906  CD2 TYR A1154     6680   8723  11339     -4   2858  -2112       C
ATOM   1907  CE1 TYR A1154      -9.333   1.841  50.206  1.00 66.11           C
ANISOU 1907  CE1 TYR A1154     6385   8260  10475     81   2364  -1466       C
ATOM   1908  CE2 TYR A1154     -11.479   2.968  50.443  1.00 68.97           C
ANISOU 1908  CE2 TYR A1154     6535   8338  11333     99   2709  -1727       C
ATOM   1909  CZ  TYR A1154     -10.677   2.003  49.813  1.00 72.63           C
ANISOU 1909  CZ  TYR A1154     7125   8838  11631    134   2466  -1420       C
ATOM   1910  OH  TYR A1154     -11.209   1.234  48.822  1.00 70.40           O
ANISOU 1910  OH  TYR A1154     6870   8341  11537    218   2334  -1094       O
ATOM   1911  N   GLY A1155      -6.782   5.980  55.110  1.00 80.82           N
ANISOU 1911  N   GLY A1155     7983  11524  11201   -607   3070  -3414       N
ATOM   1912  CA  GLY A1155      -6.433   7.132  55.929  1.00 83.96           C
ANISOU 1912  CA  GLY A1155     8300  12108  11495   -785   3257  -3969       C
ATOM   1913  C   GLY A1155      -7.703   7.787  56.481  1.00 90.69           C
ANISOU 1913  C   GLY A1155     9029  12904  12525   -820   3587  -4309       C
ATOM   1914  O   GLY A1155      -8.799   7.633  55.936  1.00 89.35           O
ANISOU 1914  O   GLY A1155     8833  12413  12705   -683   3654  -4124       O
ATOM   1915  N   ASP A1156      -7.532   8.560  57.565  1.00 90.98           N
ANISOU 1915  N   ASP A1156     8976  13266  12325  -1010   3804  -4827       N
ATOM   1916  CA  ASP A1156      -8.614   9.280  58.244  1.00 93.86           C
ANISOU 1916  CA  ASP A1156     9208  13607  12847  -1059   4158  -5229       C
ATOM   1917  C   ASP A1156      -9.251  10.391  57.389  1.00 95.93           C
ANISOU 1917  C   ASP A1156     9416  13173  13861   -944   4285  -5402       C
ATOM   1918  O   ASP A1156     -10.414  10.692  57.634  1.00 96.57           O
ANISOU 1918  O   ASP A1156     9394  13092  14208   -881   4519  -5492       O
ATOM   1919  OD2 ASP A1156      -7.729   7.524  60.292  1.00122.96           O
ANISOU 1919  OD2 ASP A1156    12862  18843  15015  -1541   4076  -5647       O
ATOM   1920  CB  ASP A1156      -8.244   9.792  59.660  1.00100.76           C
ANISOU 1920  CB  ASP A1156     9994  14988  13301  -1309   4366  -5803       C
ATOM   1921  CG  ASP A1156      -7.708   8.728  60.633  1.00114.25           C
ANISOU 1921  CG  ASP A1156    11712  17465  14234  -1442   4278  -5657       C
ATOM   1922  OD1 ASP A1156      -7.317   9.131  61.749  1.00116.38           O
ANISOU 1922  OD1 ASP A1156    11925  18076  14220  -1451   4418  -5541       O
ATOM   1923  N   ARG A1157      -8.543  10.914  56.364  1.00 90.25           N
ANISOU 1923  N   ARG A1157     8751  12050  13488   -909   4130  -5405       N
ATOM   1924  CA  ARG A1157      -9.083  11.815  55.331  1.00 89.69           C
ANISOU 1924  CA  ARG A1157     8624  11310  14145   -791   4213  -5487       C
ATOM   1925  C   ARG A1157     -10.339  11.259  54.637  1.00 92.20           C
ANISOU 1925  C   ARG A1157     8919  11295  14818   -577   4181  -5062       C
ATOM   1926  O   ARG A1157     -11.298  12.010  54.463  1.00 94.31           O
ANISOU 1926  O   ARG A1157     9062  11170  15602   -498   4386  -5215       O
ATOM   1927  CB  ARG A1157      -7.973  12.186  54.307  1.00 87.96           C
ANISOU 1927  CB  ARG A1157     8483  10789  14146   -784   3992  -5414       C
ATOM   1928  CG  ARG A1157      -8.469  12.788  52.965  1.00  0.00           C
ATOM   1929  CD  ARG A1157      -7.375  13.423  52.090  1.00  0.00           C
ATOM   1930  NE  ARG A1157      -6.960  14.735  52.605  1.00  0.00           N
ATOM   1931  CZ  ARG A1157      -5.965  15.495  52.117  1.00  0.00           C
ATOM   1932  NH1 ARG A1157      -5.211  15.097  51.083  1.00  0.00           N
ATOM   1933  NH2 ARG A1157      -5.722  16.686  52.678  1.00  0.00           N
ATOM   1934  N   PHE A1158     -10.312   9.964  54.275  1.00 85.01           N
ANISOU 1934  N   PHE A1158     8110  10546  13643   -491   3939  -4545       N
ATOM   1935  CA  PHE A1158     -11.430   9.273  53.633  1.00 82.26           C
ANISOU 1935  CA  PHE A1158     7741   9945  13570   -317   3885  -4136       C
ATOM   1936  C   PHE A1158     -12.682   9.251  54.524  1.00 89.05           C
ANISOU 1936  C   PHE A1158     8471  10972  14392   -326   4168  -4268       C
ATOM   1937  O   PHE A1158     -13.771   9.490  54.015  1.00 89.87           O
ANISOU 1937  O   PHE A1158     8462  10726  14960   -209   4284  -4219       O
ATOM   1938  CB  PHE A1158     -11.005   7.845  53.230  1.00 80.34           C
ANISOU 1938  CB  PHE A1158     7641   9856  13030   -254   3572  -3608       C
ATOM   1939  CG  PHE A1158     -12.023   7.083  52.397  1.00 79.88           C
ANISOU 1939  CG  PHE A1158     7566   9546  13240   -100   3489  -3195       C
ATOM   1940  CD1 PHE A1158     -11.984   7.173  50.989  1.00 79.89           C
ANISOU 1940  CD1 PHE A1158     7588   9105  13661     24   3307  -2952       C
ATOM   1941  CD2 PHE A1158     -13.109   6.416  53.008  1.00 83.03           C
ANISOU 1941  CD2 PHE A1158     7919  10180  13448    -94   3586  -3037       C
ATOM   1942  CE1 PHE A1158     -12.976   6.576  50.224  1.00 79.20           C
ANISOU 1942  CE1 PHE A1158     7471   8823  13797    143   3220  -2592       C
ATOM   1943  CE2 PHE A1158     -14.093   5.827  52.226  1.00 84.25           C
ANISOU 1943  CE2 PHE A1158     8046  10105  13861     27   3507  -2673       C
ATOM   1944  CZ  PHE A1158     -14.024   5.908  50.841  1.00 79.54           C
ANISOU 1944  CZ  PHE A1158     7468   9081  13674    140   3319  -2465       C
ATOM   1945  N   TRP A1159     -12.496   8.977  55.825  1.00 86.44           N
ANISOU 1945  N   TRP A1159     8142  11202  13498   -466   4274  -4411       N
ATOM   1946  CA  TRP A1159     -13.577   8.833  56.797  1.00 88.09           C
ANISOU 1946  CA  TRP A1159     8228  11673  13567   -502   4552  -4533       C
ATOM   1947  C   TRP A1159     -14.057  10.169  57.394  1.00 96.19           C
ANISOU 1947  C   TRP A1159     9098  12577  14874   -565   4911  -5120       C
ATOM   1948  O   TRP A1159     -15.232  10.268  57.733  1.00 97.47           O
ANISOU 1948  O   TRP A1159     9123  12765  15146   -543   5172  -5227       O
ATOM   1949  CH2 TRP A1159     -15.194   3.194  55.582  1.00 80.94           C
ANISOU 1949  CH2 TRP A1159     7544  10981  12228   -190   3876  -2426       C
ATOM   1950  CB  TRP A1159     -13.180   7.779  57.846  1.00 87.17           C
ANISOU 1950  CB  TRP A1159     8161  12228  12730   -634   4526  -4431       C
ATOM   1951  CG  TRP A1159     -12.908   6.421  57.256  1.00 84.04           C
ANISOU 1951  CG  TRP A1159     7893  11880  12158   -544   4213  -3828       C
ATOM   1952  CD1 TRP A1159     -11.686   5.915  56.972  1.00 84.33           C
ANISOU 1952  CD1 TRP A1159     8067  12046  11930   -560   3929  -3613       C
ATOM   1953  CD2 TRP A1159     -13.869   5.434  56.764  1.00 81.88           C
ANISOU 1953  CD2 TRP A1159     7614  11409  12088   -408   4146  -3382       C
ATOM   1954  NE1 TRP A1159     -11.821   4.685  56.362  1.00 80.27           N
ANISOU 1954  NE1 TRP A1159     7634  11445  11420   -442   3709  -3073       N
ATOM   1955  CE2 TRP A1159     -13.146   4.338  56.200  1.00 82.09           C
ANISOU 1955  CE2 TRP A1159     7783  11466  11939   -356   3831  -2929       C
ATOM   1956  CE3 TRP A1159     -15.281   5.358  56.717  1.00 84.03           C
ANISOU 1956  CE3 TRP A1159     7760  11488  12679   -332   4329  -3331       C
ATOM   1957  CZ2 TRP A1159     -13.790   3.229  55.623  1.00 79.36           C
ANISOU 1957  CZ2 TRP A1159     7466  10964  11722   -245   3703  -2456       C
ATOM   1958  CZ3 TRP A1159     -15.937   4.257  56.129  1.00 83.44           C
ANISOU 1958  CZ3 TRP A1159     7708  11278  12716   -228   4185  -2844       C
ATOM   1959  N   ASP A1160     -13.206  11.208  57.435  1.00 94.48           N
ANISOU 1959  N   ASP A1160     8890  12195  14815   -642   4936  -5503       N
ATOM   1960  CA  ASP A1160     -13.621  12.584  57.750  1.00 98.85           C
ANISOU 1960  CA  ASP A1160     9290  12534  15734   -696   5284  -6089       C
ATOM   1961  C   ASP A1160     -14.511  13.189  56.650  1.00100.51           C
ANISOU 1961  C   ASP A1160     9405  12052  16733   -488   5318  -5940       C
ATOM   1962  O   ASP A1160     -15.493  13.855  56.975  1.00102.45           O
ANISOU 1962  O   ASP A1160     9476  12083  17366   -449   5636  -6239       O
ATOM   1963  CG  ASP A1160     -11.546  13.084  59.239  1.00115.26           C
ANISOU 1963  CG  ASP A1160    11432  15394  16968  -1109   5345  -6837       C
ATOM   1964  OD1 ASP A1160     -12.018  12.290  60.084  1.00115.96           O
ANISOU 1964  OD1 ASP A1160    11463  15934  16663  -1163   5502  -6855       O
ATOM   1965  OD2 ASP A1160     -10.408  13.598  59.291  1.00122.10           O
ANISOU 1965  OD2 ASP A1160    12363  16396  17635  -1248   5226  -7035       O
ATOM   1966  CB  ASP A1160     -12.446  13.536  58.082  1.00102.78           C
ANISOU 1966  CB  ASP A1160     9822  13090  16141   -870   5301  -6553       C
ATOM   1967  N   ILE A1161     -14.183  12.902  55.377  1.00 91.53           N
ANISOU 1967  N   ILE A1161     8370  10594  15812   -354   4986  -5459       N
ATOM   1968  CA  ILE A1161     -15.006  13.240  54.213  1.00 89.28           C
ANISOU 1968  CA  ILE A1161     8000   9709  16212   -157   4944  -5212       C
ATOM   1969  C   ILE A1161     -16.259  12.345  54.102  1.00 92.25           C
ANISOU 1969  C   ILE A1161     8286  10088  16676    -32   4982  -4891       C
ATOM   1970  O   ILE A1161     -17.296  12.828  53.644  1.00 94.29           O
ANISOU 1970  O   ILE A1161     8359  10030  17436     70   5202  -4993       O
ATOM   1971  CB  ILE A1161     -14.179  13.131  52.888  1.00 88.17           C
ANISOU 1971  CB  ILE A1161     7995   9312  16193    -86   4581  -4828       C
ATOM   1972  CG1 ILE A1161     -13.047  14.184  52.817  1.00  0.00           C
ATOM   1973  CG2 ILE A1161     -14.990  13.147  51.569  1.00  0.00           C
ATOM   1974  CD1 ILE A1161     -13.501  15.600  52.427  1.00  0.00           C
ATOM   1975  N   LYS A1162     -16.140  11.064  54.497  1.00 85.44           N
ANISOU 1975  N   LYS A1162     7539   9583  15343    -45   4786  -4515       N
ATOM   1976  CA  LYS A1162     -17.119  10.034  54.171  1.00 83.73           C
ANISOU 1976  CA  LYS A1162     7248   9402  15164     48   4797  -4181       C
ATOM   1977  C   LYS A1162     -17.183   8.937  55.246  1.00 88.86           C
ANISOU 1977  C   LYS A1162     7848  10564  15352    -74   5046  -4382       C
ATOM   1978  O   LYS A1162     -16.649   7.845  55.054  1.00 88.41           O
ANISOU 1978  O   LYS A1162     7725  10623  15244    -33   5093  -4137       O
ATOM   1979  NZ  LYS A1162     -19.196  10.292  50.067  1.00 83.04           N
ANISOU 1979  NZ  LYS A1162     7211   7745  16595    558   3758  -2749       N
ATOM   1980  CB  LYS A1162     -16.823   9.510  52.742  1.00 81.85           C
ANISOU 1980  CB  LYS A1162     7160   9170  14769    113   4420  -3611       C
ATOM   1981  CG  LYS A1162     -17.847   8.520  52.182  1.00 82.81           C
ANISOU 1981  CG  LYS A1162     7380   8933  15153    188   4129  -3408       C
ATOM   1982  CD  LYS A1162     -19.297   9.019  52.220  1.00 85.11           C
ANISOU 1982  CD  LYS A1162     7525   8706  16107    344   4121  -3269       C
ATOM   1983  CE  LYS A1162     -19.553  10.356  51.495  1.00 80.17           C
ANISOU 1983  CE  LYS A1162     7006   7841  15613    416   3779  -2909       C
ATOM   1984  N   SER A1163     -17.889   9.253  56.342  1.00  0.00           N
ATOM   1985  CA  SER A1163     -18.312   8.304  57.376  1.00  0.00           C
ATOM   1986  C   SER A1163     -19.801   8.493  57.731  1.00  0.00           C
ATOM   1987  O   SER A1163     -20.417   7.555  58.238  1.00  0.00           O
ATOM   1988  CB  SER A1163     -17.388   8.415  58.603  1.00  0.00           C
ATOM   1989  OG  SER A1163     -17.744   7.520  59.628  1.00  0.00           O
ATOM   1990  N   LYS A1164     -20.357   9.688  57.459  1.00  0.00           N
ATOM   1991  CA  LYS A1164     -21.738  10.059  57.771  1.00  0.00           C
ATOM   1992  C   LYS A1164     -22.774   9.472  56.784  1.00  0.00           C
ATOM   1993  O   LYS A1164     -23.931   9.323  57.172  1.00  0.00           O
ATOM   1994  CB  LYS A1164     -21.806  11.604  57.857  1.00  0.00           C
ATOM   1995  CG  LYS A1164     -23.119  12.207  58.400  1.00  0.00           C
ATOM   1996  CD  LYS A1164     -23.407  11.839  59.870  1.00  0.00           C
ATOM   1997  CE  LYS A1164     -24.692  12.467  60.430  1.00  0.00           C
ATOM   1998  NZ  LYS A1164     -24.613  13.937  60.485  1.00  0.00           N
ATOM   1999  N   TYR A1165     -22.349   9.141  55.549  1.00 91.94           N
ANISOU 1999  N   TYR A1165     7728  10478  16726    202   5520  -4180       N
ATOM   2000  CA  TYR A1165     -23.194   8.561  54.493  1.00 90.14           C
ANISOU 2000  CA  TYR A1165     7407   9974  16867    348   5378  -3732       C
ATOM   2001  C   TYR A1165     -23.032   7.030  54.375  1.00 92.36           C
ANISOU 2001  C   TYR A1165     7794  10577  16720    302   5186  -3292       C
ATOM   2002  O   TYR A1165     -23.992   6.371  53.979  1.00 92.14           O
ANISOU 2002  O   TYR A1165     7645  10458  16906    372   5179  -3010       O
ATOM   2003  CD2 TYR A1165     -22.815   8.454  50.782  1.00  0.00           C
ATOM   2004  CE1 TYR A1165     -25.616   8.419  50.594  1.00  0.00           C
ATOM   2005  CE2 TYR A1165     -23.430   8.061  49.580  1.00  0.00           C
ATOM   2006  CZ  TYR A1165     -24.832   8.048  49.482  1.00  0.00           C
ATOM   2007  OH  TYR A1165     -25.423   7.682  48.309  1.00  0.00           O
ATOM   2008  CB  TYR A1165     -22.910   9.316  53.175  1.00 88.91           C
ANISOU 2008  CB  TYR A1165     7280   9332  17170    474   5108  -3516       C
ATOM   2009  CG  TYR A1165     -23.590   8.835  51.898  1.00  0.00           C
ATOM   2010  CD1 TYR A1165     -24.997   8.813  51.798  1.00  0.00           C
ATOM   2011  N   PHE A1166     -21.871   6.482  54.781  1.00 87.44           N
ANISOU 2011  N   PHE A1166     7381  10318  15522    185   5035  -3228       N
ATOM   2012  CA  PHE A1166     -21.678   5.049  55.019  1.00 84.91           C
ANISOU 2012  CA  PHE A1166     7171  10314  14777    132   4870  -2825       C
ATOM   2013  C   PHE A1166     -20.504   4.851  55.985  1.00 89.71           C
ANISOU 2013  C   PHE A1166     7931  11416  14738    -15   4863  -2931       C
ATOM   2014  O   PHE A1166     -19.507   5.565  55.892  1.00 88.72           O
ANISOU 2014  O   PHE A1166     7916  11298  14494    -56   4772  -3136       O
ATOM   2015  CZ  PHE A1166     -17.806   4.951  51.621  1.00 78.19           C
ANISOU 2015  CZ  PHE A1166     6932   8830  13946    247   3729  -2255       C
ATOM   2016  CB  PHE A1166     -21.513   4.239  53.703  1.00 82.17           C
ANISOU 2016  CB  PHE A1166     6931   9689  14600    220   4499  -2361       C
ATOM   2017  CG  PHE A1166     -20.221   4.420  52.917  1.00 80.65           C
ANISOU 2017  CG  PHE A1166     6924   9367  14353    231   4226  -2336       C
ATOM   2018  CD1 PHE A1166     -19.030   3.775  53.322  1.00 81.60           C
ANISOU 2018  CD1 PHE A1166     7239   9765  14000    160   4031  -2162       C
ATOM   2019  CD2 PHE A1166     -20.170   5.345  51.853  1.00 81.64           C
ANISOU 2019  CD2 PHE A1166     7014   9085  14919    318   4160  -2444       C
ATOM   2020  CE1 PHE A1166     -17.833   4.054  52.680  1.00 79.36           C
ANISOU 2020  CE1 PHE A1166     7111   9367  13675    173   3785  -2132       C
ATOM   2021  CE2 PHE A1166     -18.970   5.575  51.194  1.00 82.07           C
ANISOU 2021  CE2 PHE A1166     7232   9031  14920    321   3911  -2396       C
ATOM   2022  N   THR A1167     -20.643   3.851  56.864  1.00 87.54           N
ANISOU 2022  N   THR A1167     7647  11563  14053    -98   4950  -2762       N
ATOM   2023  CA  THR A1167     -19.647   3.450  57.857  1.00 88.53           C
ANISOU 2023  CA  THR A1167     7878  12229  13529   -240   4951  -2797       C
ATOM   2024  C   THR A1167     -18.881   2.189  57.389  1.00 89.06           C
ANISOU 2024  C   THR A1167     8132  12353  13354   -224   4600  -2309       C
ATOM   2025  O   THR A1167     -19.324   1.526  56.447  1.00 85.81           O
ANISOU 2025  O   THR A1167     7750  11607  13246   -123   4407  -1956       O
ATOM   2026  CB  THR A1167     -20.373   3.177  59.204  1.00 96.22           C
ANISOU 2026  CB  THR A1167     8709  13661  14190   -346   5283  -2916       C
ATOM   2027  OG1 THR A1167     -19.440   2.970  60.238  1.00 97.12           O
ANISOU 2027  OG1 THR A1167     8875  14316  13710   -502   5357  -3142       O
ATOM   2028  CG2 THR A1167     -21.306   1.952  59.203  1.00 91.61           C
ANISOU 2028  CG2 THR A1167     8090  13176  13541   -331   5254  -2425       C
ATOM   2029  N   CYS A1168     -17.744   1.887  58.042  1.00 86.05           N
ANISOU 2029  N   CYS A1168     7861  12394  12440   -326   4522  -2309       N
ATOM   2030  CA  CYS A1168     -16.874   0.754  57.719  1.00 83.31           C
ANISOU 2030  CA  CYS A1168     7674  12114  11867   -304   4214  -1873       C
ATOM   2031  C   CYS A1168     -17.552  -0.601  57.996  1.00 87.92           C
ANISOU 2031  C   CYS A1168     8235  12851  12319   -302   4211  -1407       C
ATOM   2032  O   CYS A1168     -18.133  -0.793  59.065  1.00 91.32           O
ANISOU 2032  O   CYS A1168     8574  13706  12418   -397   4422  -1402       O
ATOM   2033  CB  CYS A1168     -15.513   0.850  58.436  1.00 84.00           C
ANISOU 2033  CB  CYS A1168     7852  12609  11454   -406   4133  -2003       C
ATOM   2034  SG  CYS A1168     -14.192  -0.219  57.752  1.00 84.18           S
ANISOU 2034  SG  CYS A1168     8057  12637  11292   -348   3751  -1509       S
ATOM   2035  N   GLN A1169     -17.433  -1.504  57.012  1.00 80.90           N
ANISOU 2035  N   GLN A1169     7426  11627  11686   -206   3974  -1019       N
ATOM   2036  CA  GLN A1169     -18.007  -2.848  57.005  1.00 80.68           C
ANISOU 2036  CA  GLN A1169     7382  11638  11636   -200   3948   -558       C
ATOM   2037  C   GLN A1169     -16.916  -3.937  56.941  1.00 83.64           C
ANISOU 2037  C   GLN A1169     7899  12168  11714   -196   3718   -186       C
ATOM   2038  O   GLN A1169     -17.240  -5.071  56.584  1.00 83.24           O
ANISOU 2038  O   GLN A1169     7859  12030  11740   -172   3646    225       O
ATOM   2039  CB  GLN A1169     -18.982  -2.974  55.806  1.00 79.85           C
ANISOU 2039  CB  GLN A1169     7230  11027  12082   -108   3878   -407       C
ATOM   2040  CG  GLN A1169     -20.144  -1.962  55.756  1.00 91.14           C
ANISOU 2040  CG  GLN A1169     8498  12242  13889    -79   4078   -728       C
ATOM   2041  CD  GLN A1169     -21.073  -1.998  56.970  1.00103.71           C
ANISOU 2041  CD  GLN A1169     9912  14120  15373   -152   4410   -829       C
ATOM   2042  OE1 GLN A1169     -21.297  -3.047  57.572  1.00 97.24           O
ANISOU 2042  OE1 GLN A1169     9043  13484  14421   -200   4480   -522       O
ATOM   2043  NE2 GLN A1169     -21.647  -0.846  57.315  1.00 96.65           N
ANISOU 2043  NE2 GLN A1169     8904  13224  14596   -156   4633  -1261       N
ATOM   2044  N   CYS A1170     -15.656  -3.598  57.287  1.00 79.65           N
ANISOU 2044  N   CYS A1170     7482  11899  10883   -226   3617   -326       N
ATOM   2045  CA  CYS A1170     -14.505  -4.514  57.259  1.00 78.41           C
ANISOU 2045  CA  CYS A1170     7437  11902  10455   -210   3402     18       C
ATOM   2046  C   CYS A1170     -14.640  -5.727  58.208  1.00 84.74           C
ANISOU 2046  C   CYS A1170     8178  13091  10930   -265   3492    416       C
ATOM   2047  O   CYS A1170     -14.112  -6.793  57.892  1.00 83.66           O
ANISOU 2047  O   CYS A1170     8104  12911  10771   -214   3331    839       O
ATOM   2048  CB  CYS A1170     -13.155  -3.778  57.445  1.00 78.28           C
ANISOU 2048  CB  CYS A1170     7490  12116  10139   -247   3300   -228       C
ATOM   2049  SG  CYS A1170     -12.660  -3.286  59.148  1.00 86.53           S
ANISOU 2049  SG  CYS A1170     8434  13902  10541   -418   3506   -462       S
ATOM   2050  N   GLY A1171     -15.364  -5.546  59.328  1.00 84.43           N
ANISOU 2050  N   GLY A1171     8005  13404  10669   -365   3759    284       N
ATOM   2051  CA  GLY A1171     -15.696  -6.601  60.286  1.00 87.22           C
ANISOU 2051  CA  GLY A1171     8273  14159  10707   -434   3886    654       C
ATOM   2052  C   GLY A1171     -14.539  -6.962  61.231  1.00 93.13           C
ANISOU 2052  C   GLY A1171     9038  15456  10893   -493   3811    872       C
ATOM   2053  O   GLY A1171     -14.656  -7.956  61.946  1.00 94.72           O
ANISOU 2053  O   GLY A1171     9176  15951  10864   -528   3865   1303       O
ATOM   2054  N   SER A1172     -13.436  -6.190  61.239  1.00 89.31           N
ANISOU 2054  N   SER A1172     8621  15125  10189   -511   3684    601       N
ATOM   2055  CA  SER A1172     -12.269  -6.412  62.094  1.00 91.17           C
ANISOU 2055  CA  SER A1172     8850  15918   9872   -573   3589    778       C
ATOM   2056  C   SER A1172     -12.581  -6.153  63.583  1.00 99.46           C
ANISOU 2056  C   SER A1172     9757  17647  10386   -741   3835    649       C
ATOM   2057  O   SER A1172     -13.373  -5.266  63.899  1.00 99.39           O
ANISOU 2057  O   SER A1172     9679  17672  10413   -818   4066    197       O
ATOM   2058  OG  SER A1172      -9.906  -5.783  62.271  1.00102.42           O
ANISOU 2058  OG  SER A1172    10329  17908  10677   -643   3317    596       O
ATOM   2059  CB  SER A1172     -11.117  -5.515  61.591  1.00 92.61           C
ANISOU 2059  CB  SER A1172     9121  16077   9988   -567   3406    458       C
ATOM   2060  N   GLU A1173     -11.910  -6.908  64.469  1.00 99.98           N
ANISOU 2060  N   GLU A1173     9767  18269   9953   -797   3787   1047       N
ATOM   2061  CA  GLU A1173     -11.974  -6.732  65.925  1.00105.51           C
ANISOU 2061  CA  GLU A1173    10321  19728  10040   -975   3995    975       C
ATOM   2062  C   GLU A1173     -11.283  -5.439  66.406  1.00110.17           C
ANISOU 2062  C   GLU A1173    10899  20659  10301  -1108   4026    342       C
ATOM   2063  O   GLU A1173     -11.636  -4.936  67.472  1.00113.50           O
ANISOU 2063  O   GLU A1173    11209  21540  10376  -1270   4276    -23       O
ATOM   2064  CB  GLU A1173     -11.351  -7.964  66.622  1.00109.80           C
ANISOU 2064  CB  GLU A1173    10799  20770  10150   -989   3894   1625       C
ATOM   2065  CG  GLU A1173     -11.946  -9.333  66.220  1.00  0.00           C
ATOM   2066  CD  GLU A1173     -13.448  -9.481  66.486  1.00  0.00           C
ATOM   2067  OE1 GLU A1173     -13.915  -8.942  67.513  1.00  0.00           O
ATOM   2068  OE2 GLU A1173     -14.103 -10.150  65.657  1.00  0.00           O
ATOM   2069  N   LYS A1174     -10.334  -4.923  65.604  1.00103.00           N
ANISOU 2069  N   LYS A1174    10102  19497   9535  -1044   3785    194       N
ATOM   2070  CA  LYS A1174      -9.611  -3.671  65.828  1.00103.01           C
ANISOU 2070  CA  LYS A1174    10110  19694   9337  -1157   3774   -397       C
ATOM   2071  C   LYS A1174     -10.106  -2.543  64.893  1.00102.58           C
ANISOU 2071  C   LYS A1174    10131  18972   9870  -1096   3837   -910       C
ATOM   2072  O   LYS A1174      -9.322  -1.649  64.568  1.00 99.41           O
ANISOU 2072  O   LYS A1174     9794  18422   9557  -1106   3717  -1247       O
ATOM   2073  CD  LYS A1174      -6.175  -4.101  63.958  1.00  0.00           C
ATOM   2074  CE  LYS A1174      -5.938  -2.593  63.773  1.00  0.00           C
ATOM   2075  NZ  LYS A1174      -4.707  -2.329  63.011  1.00  0.00           N
ATOM   2076  CB  LYS A1174      -8.091  -3.938  65.699  1.00104.30           C
ANISOU 2076  CB  LYS A1174    10321  20050   9261  -1137   3469   -192       C
ATOM   2077  CG  LYS A1174      -7.633  -4.434  64.308  1.00  0.00           C
ATOM   2078  N   CYS A1175     -11.384  -2.599  64.471  1.00 98.37           N
ANISOU 2078  N   CYS A1175     9574  18060   9743  -1037   4032   -952       N
ATOM   2079  CA  CYS A1175     -12.013  -1.609  63.595  1.00 95.50           C
ANISOU 2079  CA  CYS A1175     9248  17080   9958   -968   4109  -1374       C
ATOM   2080  C   CYS A1175     -12.146  -0.238  64.285  1.00102.89           C
ANISOU 2080  C   CYS A1175    10102  18243  10746  -1121   4341  -2068       C
ATOM   2081  O   CYS A1175     -12.729  -0.152  65.366  1.00108.05           O
ANISOU 2081  O   CYS A1175    10632  19392  11031  -1261   4595  -2248       O
ATOM   2082  CB  CYS A1175     -13.362  -2.109  63.038  1.00 94.39           C
ANISOU 2082  CB  CYS A1175     9073  16521  10269   -864   4235  -1172       C
ATOM   2083  SG  CYS A1175     -14.175  -1.016  61.814  1.00 95.25           S
ANISOU 2083  SG  CYS A1175     9200  15869  11122   -754   4297  -1586       S
ATOM   2084  N   LYS A1176     -11.607   0.797  63.621  1.00 96.41           N
ANISOU 2084  N   LYS A1176     9348  17069  10216  -1102   4262  -2460       N
ATOM   2085  CA  LYS A1176     -11.593   2.180  64.101  1.00 98.60           C
ANISOU 2085  CA  LYS A1176     9556  17465  10444  -1245   4470  -3153       C
ATOM   2086  C   LYS A1176     -12.738   3.020  63.495  1.00101.88           C
ANISOU 2086  C   LYS A1176     9930  17287  11491  -1164   4674  -3504       C
ATOM   2087  O   LYS A1176     -13.036   4.085  64.034  1.00103.69           O
ANISOU 2087  O   LYS A1176    10077  17565  11756  -1273   4911  -4094       O
ATOM   2088  CD  LYS A1176      -8.477   4.660  64.221  1.00  0.00           C
ATOM   2089  CE  LYS A1176      -8.367   5.282  62.822  1.00  0.00           C
ATOM   2090  NZ  LYS A1176      -7.076   5.959  62.617  1.00  0.00           N
ATOM   2091  CB  LYS A1176     -10.205   2.782  63.769  1.00 99.33           C
ANISOU 2091  CB  LYS A1176     9724  17591  10425  -1303   4257  -3365       C
ATOM   2092  CG  LYS A1176      -9.875   4.090  64.520  1.00  0.00           C
ATOM   2093  N   HIS A1177     -13.349   2.545  62.394  1.00 95.46           N
ANISOU 2093  N   HIS A1177     9163  15915  11193   -976   4582  -3153       N
ATOM   2094  CA  HIS A1177     -14.276   3.317  61.559  1.00 94.56           C
ANISOU 2094  CA  HIS A1177     8996  15220  11713   -877   4732  -3410       C
ATOM   2095  C   HIS A1177     -15.690   2.711  61.446  1.00 99.41           C
ANISOU 2095  C   HIS A1177     9531  15651  12590   -780   4852  -3114       C
ATOM   2096  O   HIS A1177     -16.474   3.210  60.638  1.00 97.83           O
ANISOU 2096  O   HIS A1177     9306  14894  12971   -648   4858  -3115       O
ATOM   2097  CB  HIS A1177     -13.625   3.553  60.176  1.00 91.37           C
ANISOU 2097  CB  HIS A1177     8706  14230  11781   -751   4484  -3377       C
ATOM   2098  CG  HIS A1177     -12.339   4.345  60.196  1.00 94.99           C
ANISOU 2098  CG  HIS A1177     9232  14828  12030   -849   4366  -3662       C
ATOM   2099  ND1 HIS A1177     -11.114   3.806  59.786  1.00 99.20           N
ANISOU 2099  ND1 HIS A1177     9697  15314  12680   -950   4562  -4268       N
ATOM   2100  CD2 HIS A1177     -12.139   5.660  60.569  1.00 94.89           C
ANISOU 2100  CD2 HIS A1177     9332  15005  11717   -865   4085  -3420       C
ATOM   2101  CE1 HIS A1177     -10.246   4.803  59.896  1.00 98.14           C
ANISOU 2101  CE1 HIS A1177     9639  15337  12311  -1035   4384  -4375       C
ATOM   2102  NE2 HIS A1177     -10.797   5.926  60.358  1.00 95.92           N
ANISOU 2102  NE2 HIS A1177     9464  15214  11766   -983   4094  -3871       N
ATOM   2103  N   SER A1178     -16.024   1.685  62.253  1.00 98.43           N
ANISOU 2103  N   SER A1178     9344  16010  12045   -853   4961  -2866       N
ATOM   2104  CA  SER A1178     -17.392   1.160  62.404  1.00 98.10           C
ANISOU 2104  CA  SER A1178     9198  15853  12222   -793   5119  -2618       C
ATOM   2105  C   SER A1178     -18.289   2.123  63.199  1.00105.41           C
ANISOU 2105  C   SER A1178     9951  16841  13259   -857   5506  -3146       C
ATOM   2106  O   SER A1178     -17.774   2.953  63.944  1.00105.63           O
ANISOU 2106  O   SER A1178     9949  17094  13091   -973   5649  -3664       O
ATOM   2107  CB  SER A1178     -17.368  -0.234  63.070  1.00100.78           C
ANISOU 2107  CB  SER A1178     9525  16684  12082   -855   5105  -2135       C
ATOM   2108  OG  SER A1178     -16.853  -0.201  64.389  1.00108.90           O
ANISOU 2108  OG  SER A1178    10484  18417  12478  -1036   5277  -2342       O
ATOM   2109  N   ALA A1179     -19.618   1.978  63.048  1.00104.90           N
ANISOU 2109  N   ALA A1179     9760  16565  13532   -786   5682  -3032       N
ATOM   2110  CA  ALA A1179     -20.629   2.785  63.743  1.00109.39           C
ANISOU 2110  CA  ALA A1179    10136  17179  14249   -827   6077  -3488       C
ATOM   2111  C   ALA A1179     -20.566   2.677  65.276  1.00120.35           C
ANISOU 2111  C   ALA A1179    11443  19330  14957  -1026   6331  -3678       C
ATOM   2112  O   ALA A1179     -20.849   3.663  65.954  1.00123.61           O
ANISOU 2112  O   ALA A1179    11735  19915  15317  -1119   6644  -4247       O
ATOM   2113  CB  ALA A1179     -22.027   2.410  63.233  1.00109.48           C
ANISOU 2113  CB  ALA A1179    10023  16847  14726   -708   6168  -3224       C
ATOM   2114  N   GLU A1180     -20.144   1.503  65.775  1.00119.10           N
ANISOU 2114  N   GLU A1180    11344  19630  14279  -1094   6191  -3195       N
ATOM   2115  CA  GLU A1180     -19.846   1.237  67.178  1.00124.70           C
ANISOU 2115  CA  GLU A1180    11985  21144  14251  -1287   6358  -3218       C
ATOM   2116  C   GLU A1180     -18.622   2.033  67.672  1.00133.65           C
ANISOU 2116  C   GLU A1180    13171  22655  14954  -1434   6330  -3680       C
ATOM   2117  O   GLU A1180     -18.720   2.689  68.707  1.00138.38           O
ANISOU 2117  O   GLU A1180    13655  23793  15128  -1611   6612  -4113       O
ATOM   2118  CB  GLU A1180     -19.700  -0.288  67.359  1.00124.99           C
ANISOU 2118  CB  GLU A1180    12086  21441  13963  -1281   6140  -2479       C
ATOM   2119  CG  GLU A1180     -19.344  -0.749  68.784  1.00140.35           C
ANISOU 2119  CG  GLU A1180    13922  24199  15204  -1458   6329  -2335       C
ATOM   2120  CD  GLU A1180     -19.332  -2.273  68.886  1.00157.08           C
ANISOU 2120  CD  GLU A1180    16087  26505  17091  -1434   6125  -1558       C
ATOM   2121  OE1 GLU A1180     -20.288  -2.813  69.485  1.00159.09           O
ANISOU 2121  OE1 GLU A1180    16233  26838  17374  -1438   6287  -1225       O
ATOM   2122  OE2 GLU A1180     -18.373  -2.871  68.351  1.00142.00           O
ANISOU 2122  OE2 GLU A1180    14310  24644  15001  -1408   5813  -1275       O
ATOM   2123  N   ALA A1181     -17.518   1.993  66.903  1.00128.61           N
ANISOU 2123  N   ALA A1181    12696  21748  14420  -1371   5994  -3595       N
ATOM   2124  CA  ALA A1181     -16.284   2.733  67.180  1.00130.21           C
ANISOU 2124  CA  ALA A1181    12955  22243  14278  -1504   5915  -3991       C
ATOM   2125  C   ALA A1181     -16.457   4.261  67.110  1.00137.86           C
ANISOU 2125  C   ALA A1181    13858  22927  15596  -1542   6153  -4744       C
ATOM   2126  O   ALA A1181     -15.940   4.955  67.982  1.00141.61           O
ANISOU 2126  O   ALA A1181    14277  23854  15674  -1735   6310  -5259       O
ATOM   2127  CB  ALA A1181     -15.177   2.260  66.224  1.00126.34           C
ANISOU 2127  CB  ALA A1181    12642  21495  13866  -1408   5499  -3641       C
ATOM   2128  N   ILE A1182     -17.215   4.748  66.113  1.00132.89           N
ANISOU 2128  N   ILE A1182    13218  21559  15714  -1364   6189  -4805       N
ATOM   2129  CA  ILE A1182     -17.565   6.160  65.928  1.00134.48           C
ANISOU 2129  CA  ILE A1182    13340  21364  16392  -1357   6421  -5448       C
ATOM   2130  C   ILE A1182     -18.417   6.703  67.090  1.00146.20           C
ANISOU 2130  C   ILE A1182    14630  23225  17694  -1493   6880  -5953       C
ATOM   2131  O   ILE A1182     -18.113   7.783  67.592  1.00149.95           O
ANISOU 2131  O   ILE A1182    15045  23796  18133  -1624   7092  -6611       O
ATOM   2132  CD1 ILE A1182     -18.150   5.718  62.112  1.00  0.00           C
ATOM   2133  CB  ILE A1182     -18.316   6.397  64.582  1.00133.52           C
ANISOU 2133  CB  ILE A1182    13227  20410  17096  -1119   6335  -5267       C
ATOM   2134  CG1 ILE A1182     -17.388   6.130  63.376  1.00  0.00           C
ATOM   2135  CG2 ILE A1182     -18.980   7.789  64.429  1.00  0.00           C
ATOM   2136  N   ALA A1183     -19.438   5.935  67.514  1.00144.65           N
ANISOU 2136  N   ALA A1183    14331  23260  17371  -1476   7040  -5655       N
ATOM   2137  CA  ALA A1183     -20.317   6.272  68.635  1.00149.93           C
ANISOU 2137  CA  ALA A1183    14802  24326  17840  -1598   7487  -6062       C
ATOM   2138  C   ALA A1183     -19.585   6.371  69.984  1.00159.00           C
ANISOU 2138  C   ALA A1183    15924  26351  18137  -1870   7604  -6363       C
ATOM   2139  O   ALA A1183     -19.936   7.238  70.782  1.00164.74           O
ANISOU 2139  O   ALA A1183    16499  27386  18708  -2012   7991  -6958       O
ATOM   2140  CB  ALA A1183     -21.463   5.253  68.710  1.00150.72           C
ANISOU 2140  CB  ALA A1183    14805  24447  18014  -1510   7582  -5575       C
ATOM   2141  N   LEU A1184     -18.566   5.518  70.192  1.00153.58           N
ANISOU 2141  N   LEU A1184    15369  26080  16903  -1942   7278  -5951       N
ATOM   2142  CA  LEU A1184     -17.690   5.528  71.365  1.00157.43           C
ANISOU 2142  CA  LEU A1184    15830  27450  16537  -2201   7317  -6146       C
ATOM   2143  C   LEU A1184     -16.761   6.756  71.406  1.00163.58           C
ANISOU 2143  C   LEU A1184    16632  28241  17280  -2342   7338  -6851       C
ATOM   2144  O   LEU A1184     -16.595   7.328  72.483  1.00168.49           O
ANISOU 2144  O   LEU A1184    17150  29497  17370  -2586   7572  -7373       O
ATOM   2145  CD2 LEU A1184     -18.132   3.052  73.326  1.00  0.00           C
ATOM   2146  CB  LEU A1184     -16.878   4.214  71.413  1.00155.37           C
ANISOU 2146  CB  LEU A1184    15677  27585  15772  -2204   6951  -5407       C
ATOM   2147  CG  LEU A1184     -17.704   2.980  71.844  1.00  0.00           C
ATOM   2148  CD1 LEU A1184     -16.969   1.665  71.502  1.00  0.00           C
ATOM   2149  N   GLU A1185     -16.209   7.159  70.246  1.00156.64           N
ANISOU 2149  N   GLU A1185    15879  26669  16969  -2203   7103  -6878       N
ATOM   2150  CA  GLU A1185     -15.377   8.360  70.097  1.00157.56           C
ANISOU 2150  CA  GLU A1185    16023  26665  17179  -2318   7103  -7509       C
ATOM   2151  C   GLU A1185     -16.161   9.670  70.296  1.00166.59           C
ANISOU 2151  C   GLU A1185    17017  27545  18733  -2367   7546  -8293       C
ATOM   2152  O   GLU A1185     -15.627  10.596  70.906  1.00170.36           O
ANISOU 2152  O   GLU A1185    17529  28240  18961  -2481   7645  -8786       O
ATOM   2153  CB  GLU A1185     -14.670   8.346  68.721  1.00153.18           C
ANISOU 2153  CB  GLU A1185    15635  25429  17139  -2141   6734  -7234       C
ATOM   2154  CG  GLU A1185     -13.560   7.282  68.568  1.00  0.00           C
ATOM   2155  CD  GLU A1185     -12.341   7.484  69.475  1.00  0.00           C
ATOM   2156  OE1 GLU A1185     -12.072   8.646  69.851  1.00  0.00           O
ATOM   2157  OE2 GLU A1185     -11.685   6.460  69.767  1.00  0.00           O
ATOM   2158  N   GLN A1186     -17.417   9.712  69.817  1.00161.79           N
ANISOU 2158  N   GLN A1186    16334  26364  18772  -2164   7729  -8211       N
ATOM   2159  CA  GLN A1186     -18.341  10.833  70.010  1.00165.47           C
ANISOU 2159  CA  GLN A1186    16632  26509  19729  -2162   8170  -8881       C
ATOM   2160  C   GLN A1186     -18.917  10.933  71.438  1.00170.84           C
ANISOU 2160  C   GLN A1186    17570  27548  19794  -1879   8164  -8468       C
ATOM   2161  O   GLN A1186     -19.405  12.003  71.799  1.00171.32           O
ANISOU 2161  O   GLN A1186    17806  27336  19953  -1635   8226  -8611       O
ATOM   2162  CB  GLN A1186     -19.476  10.757  68.961  1.00164.08           C
ANISOU 2162  CB  GLN A1186    16399  25598  20347  -1876   8222  -8561       C
ATOM   2163  CG  GLN A1186     -19.048  11.010  67.495  1.00  0.00           C
ATOM   2164  CD  GLN A1186     -18.398  12.369  67.210  1.00  0.00           C
ATOM   2165  OE1 GLN A1186     -17.521  12.461  66.354  1.00  0.00           O
ATOM   2166  NE2 GLN A1186     -18.823  13.431  67.898  1.00  0.00           N
ATOM   2167  N   SER A1187     -18.834   9.843  72.225  1.00169.45           N
ANISOU 2167  N   SER A1187    17283  28107  18992  -2078   8222  -8221       N
ATOM   2168  CA  SER A1187     -19.276   9.765  73.625  1.00190.92           C
ANISOU 2168  CA  SER A1187    21018  30238  21287   -894   7592  -6303       C
ATOM   2169  C   SER A1187     -18.063  10.090  74.474  1.00214.03           C
ANISOU 2169  C   SER A1187    25410  31921  23989    464   6517  -4155       C
ATOM   2170  O   SER A1187     -18.109  10.122  75.703  1.00190.75           O
ANISOU 2170  O   SER A1187    21868  30088  20521   -319   7260  -5632       O
ATOM   2171  OG  SER A1187     -21.057   8.122  73.305  1.00  0.00           O
ATOM   2172  CB  SER A1187     -19.821   8.353  73.952  1.00194.96           C
ANISOU 2172  CB  SER A1187    21432  31091  21552   -928   7653  -5776       C
TER    2173      SER A1187
HETATM 2174  N1  SAH A1198     -16.450  -1.178  46.536  1.00 59.92           N
ANISOU 2174  N1  SAH A1198     5287   6219  11261    379   2224   -196       N
HETATM 2175  C1  SAH A1198     -15.947  -0.559  45.296  1.00 59.08           C
ANISOU 2175  C1  SAH A1198     5187   5866  11395    429   2079   -262       C
HETATM 2176  C2  SAH A1198     -14.408  -0.704  45.193  1.00 57.02           C
ANISOU 2176  C2  SAH A1198     5087   5669  10909    430   1931   -295       C
HETATM 2177  C3  SAH A1198     -13.571   0.149  46.167  1.00 58.35           C
ANISOU 2177  C3  SAH A1198     5269   6041  10861    394   2076   -560       C
HETATM 2178  S1  SAH A1198     -13.559   1.933  45.800  1.00 58.46           S
ANISOU 2178  S1  SAH A1198     5210   5819  11184    420   2115   -833       S
HETATM 2179  C4  SAH A1198     -16.688  -1.072  44.011  1.00 59.54           C
ANISOU 2179  C4  SAH A1198     5179   5682  11762    456   1933    -73       C
HETATM 2180  O1  SAH A1198     -16.241  -0.608  42.936  1.00 58.23           O
ANISOU 2180  O1  SAH A1198     5013   5337  11776    492   1782    -59       O
HETATM 2181  O2  SAH A1198     -17.646  -1.862  44.195  1.00 60.90           O
ANISOU 2181  O2  SAH A1198     5277   5857  12004    428   1973     83       O
HETATM 2182  C5  SAH A1198     -14.158   2.677  47.344  1.00 62.01           C
ANISOU 2182  C5  SAH A1198     5527   6435  11600    366   2455  -1173       C
HETATM 2183  C6  SAH A1198     -15.638   2.428  47.671  1.00 63.80           C
ANISOU 2183  C6  SAH A1198     5607   6642  11992    381   2619  -1113       C
HETATM 2184  O3  SAH A1198     -15.791   1.092  48.123  1.00 62.95           O
ANISOU 2184  O3  SAH A1198     5545   6739  11634    352   2591   -866       O
HETATM 2185  C7  SAH A1198     -16.180   3.229  48.850  1.00 66.84           C
ANISOU 2185  C7  SAH A1198     5883   7191  12322    330   2920  -1440       C
HETATM 2186  O4  SAH A1198     -16.612   4.528  48.498  1.00 67.92           O
ANISOU 2186  O4  SAH A1198     5914   7054  12838    371   3016  -1676       O
HETATM 2187  C8  SAH A1198     -17.293   2.338  49.388  1.00 67.42           C
ANISOU 2187  C8  SAH A1198     5845   7331  12441    333   3039  -1275       C
HETATM 2188  O5  SAH A1198     -18.509   2.385  48.656  1.00 68.08           O
ANISOU 2188  O5  SAH A1198     5803   7088  12975    415   2992  -1134       O
HETATM 2189  C9  SAH A1198     -16.641   0.965  49.223  1.00 65.96           C
ANISOU 2189  C9  SAH A1198     5804   7308  11950    310   2848   -950       C
HETATM 2190  N2  SAH A1198     -15.842   0.488  50.421  1.00 67.23           N
ANISOU 2190  N2  SAH A1198     6040   7875  11630    227   2926  -1000       N
HETATM 2191  C10 SAH A1198     -14.511   0.300  50.526  1.00 66.09           C
ANISOU 2191  C10 SAH A1198     6042   7901  11168    200   2777   -965       C
HETATM 2192  N3  SAH A1198     -14.126  -0.091  51.713  1.00 68.61           N
ANISOU 2192  N3  SAH A1198     6369   8619  11081    122   2889   -991       N
HETATM 2193  C11 SAH A1198     -15.258  -0.142  52.430  1.00 70.14           C
ANISOU 2193  C11 SAH A1198     6432   8937  11281     86   3125  -1054       C
HETATM 2194  C12 SAH A1198     -15.492  -0.460  53.789  1.00 73.15           C
ANISOU 2194  C12 SAH A1198     6749   9747  11298     -6   3334  -1103       C
HETATM 2195  N4  SAH A1198     -14.444  -0.828  54.626  1.00 74.24           N
ANISOU 2195  N4  SAH A1198     6958  10296  10954    -78   3297  -1055       N
HETATM 2196  N5  SAH A1198     -16.771  -0.372  54.244  1.00 74.94           N
ANISOU 2196  N5  SAH A1198     6828   9987  11661    -21   3567  -1170       N
HETATM 2197  C13 SAH A1198     -17.736  -0.021  53.384  1.00 74.90           C
ANISOU 2197  C13 SAH A1198     6725   9590  12144     56   3596  -1190       C
HETATM 2198  N6  SAH A1198     -17.637   0.275  52.080  1.00 71.66           N
ANISOU 2198  N6  SAH A1198     6365   8781  12081    144   3386  -1130       N
HETATM 2199  C14 SAH A1198     -16.352   0.206  51.656  1.00 69.86           C
ANISOU 2199  C14 SAH A1198     6293   8519  11731    158   3156  -1066       C
HETATM 2200 Zn   ZNB A1394      20.076   1.362  38.092  1.00 56.79          Zn
ANISOU 2200 Zn   ZNB A1394     4926   8828   7823    292   -337   -236      Zn
HETATM 2201 Zn   ZNB A1395      19.866  -2.794  37.873  1.00 52.64          Zn
ANISOU 2201 Zn   ZNB A1395     4465   8189   7347    888   -326    352      Zn
HETATM 2202 Zn   ZNB A1396      22.886  -1.040  39.929  1.00 68.31          Zn
ANISOU 2202 Zn   ZNB A1396     5941  11124   8890    572   -526    212      Zn
HETATM 2203 Zn   ZNB A1397     -13.118  -1.039  59.671  1.00102.90          Zn
ANISOU 2203 Zn   ZNB A1397    10394  16015  12689   -542   3831  -1381      Zn
TER    2204      ZNB A1397
HETATM 2205  C1  UNK   900     -10.962  13.313  48.474  1.00  0.00           C
HETATM 2206  C2  UNK   900     -11.370  14.469  47.765  1.00  0.00           C
HETATM 2207  N1  UNK   900     -10.471  15.215  47.100  1.00  0.00           N
HETATM 2208  C3  UNK   900      -9.180  14.851  47.127  1.00  0.00           C
HETATM 2209  N2  UNK   900      -8.716  13.791  47.783  1.00  0.00           N
HETATM 2210  C4  UNK   900      -9.579  13.014  48.462  1.00  0.00           C
HETATM 2211  C5  UNK   900      -9.114  11.904  49.191  1.00  0.00           C
HETATM 2212  C6  UNK   900     -10.000  11.084  49.930  1.00  0.00           C
HETATM 2213  C7  UNK   900     -11.387  11.351  49.881  1.00  0.00           C
HETATM 2214  C8  UNK   900     -11.858  12.474  49.166  1.00  0.00           C
HETATM 2215  N3  UNK   900      -8.224  15.559  46.378  1.00  0.00           N
HETATM 2216  N4  UNK   900     -12.713  14.879  47.733  1.00  0.00           N
HETATM 2217  C9  UNK   900     -13.176  16.113  47.102  1.00  0.00           C
HETATM 2218  C10 UNK   900     -13.858  17.281  44.964  1.00  0.00           C
HETATM 2219  N5  UNK   900     -15.193  17.644  45.517  1.00  0.00           N
HETATM 2220  C11 UNK   900     -15.114  17.771  47.003  1.00  0.00           C
HETATM 2221  C12 UNK   900     -14.549  16.503  47.670  1.00  0.00           C
HETATM 2222  C13 UNK   900     -13.323  15.984  45.576  1.00  0.00           C
HETATM 2223  C14 UNK   900     -15.799  18.828  44.822  1.00  0.00           C
HETATM 2224  C15 UNK   900     -16.192  18.501  43.366  1.00  0.00           C
HETATM 2225  C16 UNK   900     -17.043  19.394  45.540  1.00  0.00           C
HETATM 2226  O1  UNK   900     -12.234  10.504  50.561  1.00  0.00           O
HETATM 2227  C17 UNK   900     -13.549  10.349  50.044  1.00  0.00           C
HETATM 2228  O2  UNK   900      -9.596  10.028  50.725  1.00  0.00           O
HETATM 2229  C18 UNK   900      -8.221   9.649  50.790  1.00  0.00           C
HETATM 2230  C19 UNK   900      -7.825   8.780  49.582  1.00  0.00           C
HETATM 2231  C20 UNK   900      -8.757   7.570  49.426  1.00  0.00           C
HETATM 2232  N6  UNK   900      -8.538   6.837  48.164  1.00  0.00           N
HETATM 2233  C21 UNK   900      -7.427   5.868  48.135  1.00  0.00           C
HETATM 2234  C22 UNK   900      -9.727   6.135  47.633  1.00  0.00           C
HETATM 2235  C23 UNK   900      -9.195   5.000  46.745  1.00  0.00           C
HETATM 2236  C24 UNK   900      -7.672   5.082  46.844  1.00  0.00           C
HETATM 2237  C25 UNK   900      -8.236  16.851  46.300  1.00  0.00           C
HETATM 2238  N7  UNK   900      -9.116  17.679  46.964  1.00  0.00           N
HETATM 2239  N8  UNK   900      -7.332  17.531  45.517  1.00  0.00           N
CONECT  436  444  435  437
CONECT  446  450  447  445
CONECT  445  444  446  448
CONECT  448  449  445
CONECT  444  445  436
CONECT  447  446
CONECT  449  448
CONECT  452  457  453  451
CONECT  450  446  451
CONECT  459  463  460  458
CONECT  458  461  457  459
CONECT  461  462  458
CONECT  457  452  458
CONECT  460  459
CONECT  462  461
CONECT  463  464  459
CONECT  480  481  486  479
CONECT  488  489  492  487
CONECT  487  490  486  488
CONECT  490  491  487
CONECT  486  480  487
CONECT  489  488
CONECT  491  490
CONECT  492  493  488
CONECT  512  513  511  518
CONECT  520  519  521  524
CONECT  519  520  518  522
CONECT  522  519  523
CONECT  518  512  519
CONECT  521  520
CONECT  523  522
CONECT  526  525  527  532
CONECT  524  520  525
CONECT  534  533  538  535
CONECT  533  532  537  534
CONECT  537  533  536
CONECT  532  526  533
CONECT  535  534
CONECT  536  537
CONECT  538  539  534
CONECT  778  785  779  777
CONECT  787  791  786  788
CONECT  786  785  789  787
CONECT  789  790  786
CONECT  785  778  786
CONECT  788  787
CONECT  790  789
CONECT  791  792  787
CONECT  810  809  811  813
CONECT  815  819  814  816
CONECT  814  813  817  815
CONECT  817  818  814
CONECT  813  810  814
CONECT  816  815
CONECT  818  817
CONECT  821  825  822  820
CONECT  819  815  820
CONECT  827  828  826  831
CONECT  826  825  829  827
CONECT  829  826  830
CONECT  825  821  826
CONECT  828  827
CONECT  830  829
CONECT  831  832  827
CONECT  858  857  864  859
CONECT  866  865  870  867
CONECT  865  864  866  868
CONECT  868  865  869
CONECT  864  858  865
CONECT  867  866
CONECT  869  868
CONECT  870  866  871
CONECT 2175 2174 2176 2179
CONECT 2191 2190 2192
CONECT 2193 2192 2194 2199
CONECT 2194 2196 2193 2195
CONECT 2197 2196 2198
CONECT 2199 2190 2198 2193
CONECT 2176 2175 2177
CONECT 2177 2178 2176
CONECT 2179 2175 2180 2181
CONECT 2182 2178 2183
CONECT 2183 2182 2184 2185
CONECT 2185 2187 2186 2183
CONECT 2187 2189 2188 2185
CONECT 2189 2187 2190 2184
CONECT 2174 2175
CONECT 2190 2189 2191 2199
CONECT 2192 2191 2193
CONECT 2195 2194
CONECT 2196 2194 2197
CONECT 2198 2197 2199
CONECT 2180 2179
CONECT 2181 2179
CONECT 2184 2189 2183
CONECT 2186 2185
CONECT 2188 2187
CONECT 2178 2177 2182
END
